# Supplementary material for: Kastor and Polluks polypeptides encoded by a single gene locus cooperatively regulate VDAC and spermatogenesis
Source: Nat Commun. 2022 Feb 28;13:1071. doi: 10.1038/s41467-022-28677-y (PMC8885739; doi:10.1038/s41467-022-28677-y)
Supplement: Supplementary file 4 — Supplementary Data 1 [file 41467_2022_28677_MOESM4_ESM.xlsx]

## Sheet: Table 1
Supplementary Table 1. The list of PhyloCSF score and RNA expression level of testis-specific lncRNAs.
Gene name	Testis (RPKM)	Others_max (RPKM)	Fold change	PhyloCSF score	Frame
Rbakdn	457	0.679	673.049	5.501	-2
1700008K24Rik	232	0.507	457.594	0
1700027A15Rik	213	1.07	199.065	0
4930403D09Rik	198	0.601	329.451	0
4930471G03Rik	178	0.636	279.874	0
BB014433	156	1.22	127.869	162.463	-1
Gm26891	153	0.602	254.153	0
1700101O22Rik	141	0.121	1165.29	0
4930449C09Rik	123	0.249	493.976	0
4933432K03Rik	122	0.224	544.643	0
Gm9999	112	0.378	296.296	231.929	3
Gm9999	112	0.378	296.296	45.817	-1
1700031M16Rik	98.9	0.607	162.932	6.308	3
Gm16677	97.7	0.709	137.8	65.204	2
4933406F09Rik	91.5	0.185	494.595	0
4930558C23Rik	84.3	0.0754	1118.04	188.847	-1
4930558C23Rik	84.3	0.0754	1118.04	80.004	2
1700051A21Rik	82.1	0.268	306.343	0
1700016P04Rik	72.9	0.414	176.087	0
4930428D20Rik	68.9	0.228	302.193	0
1700042G15Rik	65.5	0.09	727.778	0
Lyzl4os	63.7	0.194	328.351	0
1700030C14Rik	61	0.161	378.882	36.39	3
Gm11981	60	0.177	338.983	0
1700019G24Rik	58.7	0.339	173.156	0
1700020N18Rik	56.3	0.504	111.706	0
1700029M20Rik	53.5	0.0839	637.664	0
Gm40155	53.2	0.0785	677.707	0
Pmis2	51.2	0.122	419.672	40.01	-1
Pmis2	51.2	0.122	419.672	31.167	3
1700031P21Rik	47.6	0.305	156.066	0
Gm2762	47.5	0.245	193.878	0
Gm31072	45.1	0.0149	3026.85	0
Gm46465	43.6	0.0705	618.44	0
Gm46464	43.6	0.0705	618.44	0
1700030F04Rik	43.5	0.068	639.706	0
1700025B11Rik	39.2	0.0657	596.651	0
1700108J01Rik	37.7	0.0652	578.221	0
1700017J07Rik	36.6	0.206	177.67	0
1700020N01Rik	35.7	0.0537	664.804	73.943	1
1700095A21Rik	35.4	0.0266	1330.83	0
1700029B22Rik	35.4	0.153	231.373	0
4930525D18Rik	32.9	0.0803	409.714	0
1700028I16Rik	32.5	0.307	105.863	16.604	-1
1700028I16Rik	32.5	0.307	105.863	1.91	3
1700028I16Rik	32.5	0.307	105.863	0.403	1
1700001K23Rik	31.7	0.169	187.574	0
Gm36859	30.9	0.0699	442.06	0
1700064M15Rik	30.4	0.157	193.631	0
1700030N03Rik	30.3	0.038	797.368	0
Gm30662	30.3	0.0849	356.89	0
1700012H19Rik	29.5	0.169	174.556	0
Sox5os3	28.9	0.119	242.857	0
Gm31367	28.2	0.122	231.148	0
1700031L13Rik	26.7	0.0101	2643.56	0
4930519H02Rik	26.1	0.0238	1096.64	0
4930584F24Rik	26	0.0586	443.686	0
1700116B05Rik	25.7	0.0761	337.714	0
1700012D16Rik	24.9	0.199	125.126	0
Gm36245	24.2	0.0735	329.252	0
Gm38691	24.2	0.17	142.353	0
Gm6567	23.8	0.234	101.709	0
Gm13001	23.6	0.0988	238.866	0
Gm26654	23.4	0	inf	0
Gm21269	23.1	0.0134	1723.88	0
4930567K20Rik	22.6	0.216	104.63	0
4930557F10Rik	22.4	0.174	128.736	0
Gm14244	22.3	0.03	743.333	0
Gm39302	22.2	0.199	111.558	0
Gm38966	22.1	0.0494	447.368	0
1700026D11Rik	21.9	0.0267	820.225	0
1700027F06Rik	21.6	0.0758	284.96	0
4930406D18Rik	21	0.0332	632.53	0
4933440M02Rik	20.3	0.0774	262.274	0
Gm20389	20.1	0.0206	975.728	0
1700017L05Rik	20.1	0.0565	355.752	0
Gm36732	20	0.0257	778.21	0
1700112J05Rik	19.9	0.153	130.065	0
4933402J10Rik	19.6	0.0208	942.308	0
4930455F16Rik	19.3	0.0834	231.415	0
Gm32425	18.7	0.081	230.864	0
1700022A22Rik	18.5	0.0627	295.056	0
4933401H06Rik	18.4	0.0658	279.635	0
1700020D14Rik	18.3	0.0402	455.224	0
Gm41142	18	0.04	450	0
Gldnos	17.9	0.0353	507.082	0
1700030M09Rik	17.8	0.0321	554.517	0
Gm40271	17.6	0.0247	712.551	0
4932416K20Rik	17.6	0.0364	483.516	0
4931419H13Rik	17.5	0.0793	220.681	0
1700052I22Rik	17.4	0.0359	484.68	0
Gm29089	17.3	0.0438	394.977	0
1700003H04Rik	17.3	0.0443	390.519	0
Gm20611	17.3	0.0989	174.924	0
Saxo1os	17.1	0.0554	308.664	0
Gm26763	17	0.0337	504.451	0
1700109G14Rik	17	0.0541	314.233	0
Gm33847	16.4	0.00933	1757.77	0
4933416O17Rik	16.3	0.00546	2985.35	0
4930522O17Rik	16.2	0.0236	686.441	0
Gm30008	16.2	0.0598	270.903	0
Gm33889	15.6	0.0414	376.812	0
4930558F17Rik	15.5	0.0089	1741.57	0
1700020G17Rik	15.5	0.0485	319.588	0
1700067G17Rik	15.2	0.0604	251.656	0
Gm35216	14.9	0.0251	593.625	0
1700061F12Rik	14.9	0.0301	495.017	0
Gm31050	14.6	0.038	384.211	0
Gm38964	14.5	0.0636	227.987	0
Gm34107	14.5	0.0665	218.045	0
4930442J19Rik	14.4	0.0183	786.885	0
Gm35007	14.4	0.0301	478.405	0
Gm26611	14.4	0.138	104.348	0
4930542D17Rik	14.3	0.0753	189.907	0
Pldi	14.3	0.0853	167.644	0
4933406K04Rik	14	0.0218	642.202	0
Gm41317	13.9	0.0559	248.658	0
4930547H16Rik	13.7	0.00979	1399.39	0
LOC100125594	13.7	0.0137	1000	0
Gm34371	13.7	0.0313	437.7	0
1700091J24Rik	13.4	0.0895	149.721	0
1700025C18Rik	13.2	0.0218	605.505	0
4930528D03Rik	13.2	0.0493	267.748	0
Gm41354	13.2	0.0739	178.62	0
1700061N14Rik	13.1	0.00987	1327.25	0
1700100I10Rik	13	0.0127	1023.62	0
4930471L23Rik	13	0.0355	366.197	0
Gm27211	12.8	0.0373	343.164	0
1700016B01Rik	12.8	0.0581	220.31	0
1700060C20Rik	12.8	0.0739	173.207	0
1700100L14Rik	12.7	0.0741	171.39	0
Gm29843	12.2	0.038	321.053	0
Gm30932	12	0.0301	398.671	0
1700012J15Rik	11.9	0.0253	470.356	0
Gm46145	11.9	0.0758	156.992	0
Gm39164	11.7	0	inf	0
Gm31875	11.5	0.0161	714.286	0
AY702103	11.4	0.0303	376.238	0
Gm31786	11.2	0.0538	208.178	0
Gm41930	11.1	0.00706	1572.24	0
1700072B07Rik	11	0.00205	5365.85	0
1700122C19Rik	11	0.0304	361.842	0
1700065L07Rik	11	0.0521	211.132	0
Gm26844	10.9	0.0236	461.864	0
1700041M19Rik	10.8	0.00431	2505.8	0
1700061J23Rik	10.8	0.0152	710.526	0
Gm35888	10.8	0.0787	137.23	0
1700016K05Rik	10.8	0.0891	121.212	0
Gm14144	10.7	0.0151	708.609	0
Gm41539	10.7	0.0209	511.962	0
Gm31632	10.7	0.0219	488.584	0
4930529L06Rik	10.4	0.0171	608.187	0
Gm30889	10.2	0.0805	126.708	0
Gm35118	10	0.039	256.41	0
4930444F02Rik	9.8	0.096	102.083	0
Gm35186	9.78	0.0125	782.4	0
Gm31818	9.77	0.0247	395.547	0
Gm31895	9.74	0.09	108.222	0
Gm36808	9.67	0.0846	114.303	0
1700028D13Rik	9.65	0.0228	423.246	0
4930525C09Rik	9.63	0.0512	188.086	0
Gm36814	9.62	0.00905	1062.98	0
4930483J18Rik	9.6	0.0671	143.07	16.21	1
4930483J18Rik	9.6	0.0671	143.07	11.601	3
4930483J18Rik	9.6	0.0671	143.07	2.797	-1
Gm3458	9.57	0.0482	198.548	0
1700030O20Rik	9.56	0.014	682.857	0
1700025N23Rik	9.37	0.0847	110.626	0
Gm32041	9.36	0.0293	319.454	0
Gm41109	9.34	0.0176	530.682	236.209	1
Gm41109	9.34	0.0176	530.682	20.841	3
LOC102634388	9.26	0.0159	582.39	0
LOC102638662	9.26	0.0159	582.39	0
4930441J16Rik	9.1	0.00501	1816.37	0
4930590L14Rik	8.98	0.01	898	0
Gm32327	8.94	0.0204	438.235	0
LOC108167342	8.9	0.0147	605.442	0
Gm28411	8.9	0.0309	288.026	0
Gm46780	8.84	0.0294	300.68	0
4933404G15Rik	8.83	0.0173	510.405	0
1700049E22Rik	8.67	0.0327	265.138	0
1700094M24Rik	8.62	0.0152	567.105	0
Gm33086	8.55	0.0195	438.462	0
Gm42258	8.53	0.00691	1234.44	0
1700084F23Rik	8.53	0.0187	456.15	0
4930455B14Rik	8.53	0.0377	226.26	0
4932415M13Rik	8.46	0.016	528.75	0
Gm29414	8.44	0.0465	181.505	0
4930507D10Rik	8.39	0.0238	352.521	0
4930572O13Rik	8.36	0.0723	115.629	0
Gm36476	8.33	0.0572	145.629	0
1700109G15Rik	8.29	0.0473	175.264	0
1700026F02Rik	8.24	0.0529	155.766	71.479	-2
Gm34145	8.24	0.00892	923.767	0
Gm32119	8.17	0.0514	158.949	0
4930579D09Rik	8.16	0.00988	825.911	0
Gm31138	8.11	0.0156	519.872	0
LOC102636590	8.11	0.027	300.37	0
Gm11608	7.92	0.0255	310.588	0
Gm38571	7.89	0.0122	646.721	0
Gm30818	7.88	0.0155	508.387	0
4933438K21Rik	7.75	0.0218	355.505	0
4930478P22Rik	7.74	0.00248	3120.97	0
Gm38868	7.66	0.016	478.75	0
Gm39246	7.63	0.0609	125.287	0
Gm34413	7.43	0.0531	139.925	0
1700019C18Rik	7.38	0.0207	356.522	0
Gm38554	7.35	0.00358	2053.07	0
4930572K03Rik	7.31	0.0108	676.852	0
Gm20268	7.26	0	inf	0
4930556J02Rik	7.2	0.0108	666.667	0
1700048B10Rik	7.18	0.019	377.895	0
Gm21388	7.14	0.0249	286.747	0
1700108N06Rik	7.07	0.00427	1655.74	0
Gm30378	6.97	0.0387	180.103	0
Gm33734	6.95	0.0374	185.829	0
Gm5092	6.93	0.0392	176.786	69.999	3
Gm5092	6.93	0.0392	176.786	3.837	-1
4930567J20Rik	6.87	0.00432	1590.28	0
Gm33299	6.78	0.0173	391.908	0
Gm40316	6.77	0.0419	161.575	0
Gm32183	6.75	0.0422	159.953	0
Gm41087	6.75	0.066	102.273	0
4930529N20Rik	6.74	0	inf	0
Gm36069	6.73	0.00364	1848.9	0
1700017G19Rik	6.72	0.0222	302.703	0
4930535O05Rik	6.71	0.00467	1436.83	0
Gm33684	6.7	0.0317	211.356	0
Gm31981	6.68	0.0311	214.791	0
4930455J16Rik	6.64	0.0109	609.174	0
LOC102636406	6.63	0.0142	466.901	0
4930448C13Rik	6.61	0.0041	1612.2	0
Gm33382	6.57	0.0157	418.471	0
1700009C05Rik	6.54	0.0162	403.704	0
Gm13850	6.47	0.00851	760.282	0
Gm41141	6.46	0.00523	1235.18	0
Gm39461	6.46	0.00787	820.839	0
1700003C15Rik	6.37	0	inf	0
Gm31752	6.37	0.00454	1403.08	0
Gm21283	6.22	0.0425	146.353	0
Gm46160	6.22	0.0495	125.657	0
4930452A19Rik	6.16	0.0218	282.569	0
Slco6b1	6.16	0.0435	141.609	0
Gm42380	6.11	0.0116	526.724	0
1700109I08Rik	6.07	0.0155	391.613	0
Gm36002	6.03	0.00794	759.446	0
Gm38982	5.98	0.00799	748.436	0
Gm40685	5.98	0.0136	439.706	0
Gm43132	5.95	0.00385	1545.45	0
Gm34307	5.91	0.0346	170.809	4.431	1
Gm30781	5.88	0.0446	131.839	0
1700084D21Rik	5.86	0.00679	863.034	0
Cdrt4os2	5.85	0.0304	192.434	0
Gm30028	5.84	0.0146	400	0
Gm30714	5.84	0.0212	275.472	0
Gm32110	5.82	0.025	232.8	0
1700023C21Rik	5.81	0.0213	272.77	0
Gm40244	5.77	0.00544	1060.66	0
Gm41891	5.76	0	inf	0
Gm43001	5.73	0.0205	279.512	0
4930519D14Rik	5.68	0.0106	535.849	0
1700110I07Rik	5.67	0.00944	600.636	0
4930556L07Rik	5.67	0.0248	228.629	0
Gm31171	5.64	0	inf	0
LOC105242920	5.64	0.0535	105.421	0
Gm30056	5.61	0.0122	459.836	0
4930459I23Rik	5.6	0.0527	106.262	0
Gm39364	5.59	0.0258	216.667	0
Gm31835	5.59	0.0495	112.929	0
Gm26689	5.58	0.0556	100.36	0
Gm32962	5.57	0.0303	183.828	0
Gm13857	5.56	0.00213	2610.33	33.29	-1
Gm13857	5.56	0.00213	2610.33	0.256	-3
Gm29087	5.53	0.0537	102.98	0
Gm46937	5.51	0	inf	0
1700092E19Rik	5.45	0.00641	850.234	0
Gm30132	5.45	0.00815	668.712	0
Gm34874	5.43	0	inf	0
A730006G06Rik	5.4	0.0538	100.372	0
Gm37294	5.38	0.0213	252.582	0
Gm39992	5.37	0.00947	567.054	0
Gm34263	5.37	0.0254	211.417	0
Gm34732	5.36	0.00958	559.499	0
Gm35584	5.3	0.0184	288.043	0
1700025K04Rik	5.29	0.0274	193.066	0
4921531P14Rik	5.22	0.0341	153.079	0
4930423B08Rik	5.21	0.0443	117.607	0
Gm46161	5.2	0.0374	139.037	0
Gm39124	5.11	0.0134	381.343	0
4930570E03Rik	5.09	0.0114	446.491	0
4933400L20Rik	5.08	0.0111	457.658	0
Gm35994	5.07	0.0154	329.221	0
4930437M23Rik	5.06	0.00274	1846.72	0
Gm43358	5.05	0.00326	1549.08	0
1700041I07Rik	5.05	0.0188	268.617	0
Gm40539	5.05	0.0398	126.884	0
Gm41533	5	0.0276	181.159	0
1700025K24Rik	4.95	0.0143	346.154	0
Gm34662	4.92	0	inf	0
Gm41203	4.9	0.00122	4016.39	0
Gm30713	4.9	0.0259	189.189	0
Gm38772	4.89	0.0456	107.237	0
Gm33898	4.86	0	inf	0
4930505K14Rik	4.81	0.00719	668.985	0
Gm41394	4.79	0.00974	491.786	0
1700072F12Rik	4.77	0.00968	492.769	0
Gm31314	4.77	0.0201	237.313	0
Gm46328	4.77	0.0325	146.769	0
4930547E14Rik	4.76	0.0464	102.586	0
Gm30853	4.75	0.00884	537.33	0
Gm34905	4.72	0.0221	213.575	0
4930526F13Rik	4.71	0.0234	201.282	0
4930401O10Rik	4.7	0.0116	405.172	0
Gm35554	4.68	0.0185	252.973	0
4930543E12Rik	4.66	0.0137	340.146	0
1700063H06Rik	4.62	0.0185	249.73	0
Gm28453	4.62	0.0345	133.913	0
Gm19872	4.56	0.0135	337.778	0
1700019P21Rik	4.55	0.00355	1281.69	0
1700006H21Rik	4.52	0.00266	1699.25	0
Gm40998	4.49	0.00605	742.149	0
4930500F04Rik	4.49	0.0366	122.678	0
4930533B01Rik	4.46	0.0434	102.765	0
Gm31188	4.43	0.00207	2140.1	0
4930448H16Rik	4.42	0.0294	150.34	0
Gm40000	4.41	0.00998	441.884	0
Gm26715	4.36	0.0206	211.65	0
Gm41278	4.35	0	inf	0
Gm30478	4.25	0.00791	537.295	0
Gm32554	4.25	0.0113	376.106	0
Gm35460	4.23	0.0247	171.255	0
Gm36367	4.22	0.013	324.615	0
Gm33988	4.21	0.00298	1412.75	0
Gm35194	4.2	0.0262	160.305	0
1700120G07Rik	4.15	0.0351	118.234	0
4930529K09Rik	4.14	0.00984	420.732	0
4930553C11Rik	4.13	0.0153	269.935	0
4930528P14Rik	4.11	0.00704	583.807	0
Gm34358	4.1	0.0266	154.135	0
1700030L20Rik	4.09	0.00345	1185.51	0
4930401O12Rik	4.06	0.00421	964.371	0
4930440I19Rik	4.06	0.0113	359.292	0
1700121N20Rik	4.06	0.0303	133.993	0
4930523O13Rik	4.05	0.00239	1694.56	0
4930529I22Rik	4.05	0.023	176.087	0
4930548J01Rik	4.04	0.00501	806.387	0
Gm39691	4.03	0.0166	242.771	0
Gm35600	3.99	0.011	362.727	0
1700001J04Rik	3.98	0.0105	379.048	0
Gm10619	3.97	0.00117	3393.16	0
4930594O21Rik	3.97	0.0107	371.028	0
1700123O12Rik	3.95	0.0094	420.213	0
4930515B02Rik	3.95	0.0128	308.594	0
Gm40684	3.93	0.00855	459.649	0
Gm33704	3.92	0.0135	290.37	0
Gm46947	3.91	0	inf	0
Gm32377	3.91	0.0097	403.093	0
Gm40178	3.89	0	inf	0
Gm40962	3.89	0.00605	642.975	0
1700057H21Rik	3.84	0.0132	290.909	0
Gm31393	3.84	0.0157	244.586	0
Gm35386	3.83	0.00985	388.832	0
Gm33525	3.8	0.0059	644.068	0
Gm12440	3.79	0.00577	656.846	0
Gm33912	3.71	0.00623	595.506	0
Gm36921	3.69	0	inf	0
1700001G01Rik	3.68	0.0295	124.746	0
Gm39449	3.67	0.00884	415.158	0
Gm34794	3.65	0	inf	0
4930527G23Rik	3.63	0.00304	1194.08	0
1700046C09Rik	3.59	0	inf	0
Gm11482	3.59	0.00519	691.715	0
Gm11683	3.59	0.0245	146.531	0
Gm39253	3.58	0.0102	350.98	0
1700025M24Rik	3.56	0.00712	500	0
Gm32411	3.56	0.012	296.667	0
Gm36187	3.56	0.0287	124.042	0
LOC108168860	3.54	0.00697	507.891	0
4930505O20Rik	3.54	0.0115	307.826	0
4933431J24Rik	3.54	0.0174	203.448	0
Gm32266	3.51	0.00314	1117.83	0
Gm30325	3.51	0.0173	202.89	0
Gm40005	3.5	0	inf	0
Gm38841	3.5	0.00766	456.919	0
4930543I03Rik	3.46	0.0293	118.089	0
Gm34229	3.45	0.00248	1391.13	0
Gm34664	3.43	0.00491	698.574	0
4933429K18Rik	3.43	0.0201	170.647	0
Gm46694	3.4	0	inf	0
4930477N07Rik	3.4	0.00591	575.296	0
Nudt12os	3.39	0.033	102.727	0
Gm33061	3.38	0.012	281.667	0
Gm32141	3.33	0	inf	0
Gm35514	3.3	0.00976	338.115	0
1700072O05Rik	3.28	0.00783	418.902	0
Gm29185	3.28	0.00827	396.614	0
4930413E15Rik	3.27	0.00468	698.718	0
Gm40732	3.26	0.00261	1249.04	0
1700065J11Rik	3.25	0.0229	141.921	0
Gm34026	3.24	0.0282	114.894	0
4930554I06Rik	3.24	0.0315	102.857	0
Gm41279	3.23	0.00239	1351.46	0
1700028P15Rik	3.23	0.00489	660.532	0
Gm29601	3.21	0	inf	0
1700034K08Rik	3.2	0.0101	316.832	0
Gm31810	3.18	0.0218	145.872	0
Gm35920	3.16	0.00542	583.026	0
1700041C23Rik	3.16	0.00779	405.648	0
1700048O14Rik	3.15	0.00437	720.824	0
LOC108167682	3.15	0.0189	166.667	0
Gm32651	3.14	0	inf	0
1700112M02Rik	3.14	0.0136	230.882	0
Gm32875	3.13	0.00746	419.571	0
1700126A01Rik	3.13	0.00943	331.919	0
Gm36667	3.12	0.0112	278.571	0
Gm40797	3.12	0.0167	186.826	0
Gm31048	3.12	0.0206	151.456	0
4930520P13Rik	3.11	0.00547	568.556	0
Gm32291	3.1	0.00218	1422.02	0
Gm21221	3.08	0.0115	267.826	0
Gm4601	3.07	0.0172	178.488	174.432	3
Gm4601	3.07	0.0172	178.488	102.397	2
Gm4601	3.07	0.0172	178.488	70.337	-2
Gm4601	3.07	0.0172	178.488	53.588	1
Gm29860	3.05	0	inf	0
Gm40795	3.04	0	inf	0
Gm30665	3.04	0.00707	429.986	0
Gm42184	3	0.00549	546.448	0
4930543N07Rik	2.99	0.00229	1305.68	0
1700096P03Rik	2.99	0.0177	168.927	0
4930413E20Rik	2.99	0.0233	128.326	0
Gm30954	2.98	0.0109	273.394	0
Gm34152	2.97	0.0164	181.098	0
Gm31018	2.96	0	inf	0
Gm31447	2.95	0.0195	151.282	0
Gm30821	2.93	0.00356	823.034	0
Gm30225	2.9	0.0206	140.777	0
Gm33093	2.89	0	inf	0
Gm46381	2.88	0.0044	654.545	0
Gm34623	2.86	0.00398	718.593	0
LOC108168496	2.85	0	inf	0
4933438B17Rik	2.85	0.0125	228	0
Gm14362	2.84	0	inf	0
Gm31903	2.84	0.0045	631.111	0
4930554P06Rik	2.82	0	inf	0
Gm32877	2.77	0.00255	1086.27	0
Gm32055	2.75	0.00487	564.682	0
Gm36528	2.74	0	inf	0
Gm31267	2.73	0.0187	145.989	0
Gm39649	2.73	0.02	136.5	0
Gm41336	2.72	0	inf	0
Gm26560	2.71	0.0129	210.078	20.642	2
Gm26560	2.71	0.0129	210.078	16.496	-2
4933430H16Rik	2.67	0.0148	180.405	0
Gm32729	2.67	0.0168	158.929	0
Gm35692	2.65	0.0163	162.577	0
Gm41674	2.62	0.00469	558.635	0
Gm34288	2.61	0.00676	386.095	0
Gm39994	2.61	0.0229	113.974	0
Gm15281	2.59	0	inf	0
Gm31254	2.59	0.0208	124.519	0
Gm32539	2.58	0.0217	118.894	0
Gm32830	2.57	0	inf	0
Gm46693	2.57	0	inf	0
Gm35818	2.57	0.00538	477.695	0
Gm31973	2.57	0.00564	455.674	0
4933402C06Rik	2.57	0.0247	104.049	0
Gm41276	2.55	0.00787	324.015	0
Gm31128	2.54	0.0086	295.349	0
Gm32242	2.52	0.00588	428.571	0
Gm33202	2.5	0.00438	570.776	0
Gm39735	2.49	0.00121	2057.85	0
Gm33584	2.49	0.0189	131.746	0
Gm33102	2.48	0.0109	227.523	0
Fhitos	2.48	0.0169	146.746	0
Gm34370	2.47	0	inf	0
Gm13348	2.47	0.00866	285.219	0
4930434J06Rik	2.47	0.0185	133.514	0
Gm34994	2.46	0.00798	308.271	0
Gm32473	2.46	0.00876	280.822	0
4930463O16Rik	2.46	0.0183	134.426	0
Gm34811	2.46	0.023	106.957	0
Gm40246	2.45	0.00547	447.898	0
Gm42215	2.45	0.00979	250.255	0
Gm46285	2.43	0.0189	128.571	0
Gm40986	2.42	0	inf	0
Gm33693	2.42	0.0183	132.24	0
4930538L07Rik	2.4	0.00712	337.079	0
Gm39797	2.36	0.00491	480.652	0
4932412D23Rik	2.35	0.0144	163.194	0
Gm41243	2.34	0.000547	4277.88	0
4930424E08Rik	2.34	0.00529	442.344	0
LOC108169027	2.34	0.00806	290.323	0
Gm31594	2.34	0.0179	130.726	0
Gm32500	2.33	0.0183	127.322	0
Gm14355	2.32	0	inf	0
Gm41388	2.32	0.00329	705.167	0
1700023G09Rik	2.32	0.0164	141.463	0
Gm33143	2.3	0	inf	0
Gm39258	2.3	0.00379	606.86	0
Gm31933	2.3	0.00426	539.906	0
Gm36128	2.28	0.00154	1480.52	0
4930404I20Rik	2.28	0.018	126.667	0
Gm14064	2.27	0.0124	183.065	0
Gm35467	2.26	0	inf	0
Gm8020	2.26	0.0199	113.568	0
Gm15802	2.24	0.00488	459.016	0
1700047E10Rik	2.23	0.00266	838.346	0
4930545H06Rik	2.22	0.021	105.714	0
4930412E21Rik	2.21	0	inf	0
Gm41582	2.21	0.00834	264.988	0
Gm36023	2.21	0.0214	103.271	0
Gm43131	2.2	0	inf	0
Gm33067	2.19	0.0213	102.817	0
Gm40283	2.18	0	inf	0
Gm41675	2.18	0.0123	177.236	0
4930423M02Rik	2.18	0.0128	170.312	0
LOC102634872	2.18	0.0199	109.548	0
Gm41171	2.17	0	inf	0
Gm15669	2.16	0	inf	0
Gm41290	2.14	0.00988	216.599	0
Gm31977	2.12	0.00581	364.888	0
Gm41463	2.12	0.00751	282.29	0
1700010J16Rik	2.11	0.000808	2611.39	0
Gm35109	2.11	0.00363	581.267	0
Gm32365	2.11	0.012	175.833	0
4930532M18Rik	2.09	0.0166	125.904	0
Gm31711	2.08	0.00154	1350.65	36.864	-2
Gm11691	2.08	0.0125	166.4	0
Gm40323	2.05	0.0165	124.242	0
Gm34549	2.04	0.0197	103.553	7.726	2
Gm41079	2.04	0.00222	918.919	0
Gm41359	2.04	0.00553	368.897	0
Gm11217	2.04	0.0182	112.088	0
Gm41148	2.03	0.0102	199.02	0
Gm35664	2.03	0.0196	103.571	0
Gm46675	2.02	0.00462	437.229	0
Gm36525	2	0.00314	636.943	0
Gm28893	2	0.00506	395.257	0
4930548G05Rik	1.99	0.00148	1344.59	0
Gm41601	1.99	0.00407	488.943	0
Gm41488	1.98	0	inf	0
1700006H20Rik	1.98	0.0131	151.145	0
Gm30192	1.95	0.00633	308.057	0
Gm39336	1.94	0.0053	366.038	0
Gm34649	1.94	0.0105	184.762	0
Gm33895	1.93	0.00557	346.499	0
Gm46329	1.92	0.0028	685.714	0
Gm34361	1.92	0.00376	510.638	0
Gm31353	1.9	0.00187	1016.04	0
Gm35097	1.89	0.00581	325.301	4.198	3
Gm30190	1.89	0	inf	0
Gm40277	1.89	0.0128	147.656	0
4930528H21Rik	1.89	0.0146	129.452	0
Gm35733	1.87	0.00556	336.331	0
Gm33308	1.85	0	inf	0
Gm36709	1.85	0.0172	107.558	0
Gm41487	1.83	0.00315	580.952	0
Gm40988	1.82	0.0177	102.825	0
Gm35548	1.81	0.00512	353.516	0
Gm32246	1.81	0.00994	182.093	0
Gm33969	1.8	0.00321	560.748	0
Gm33476	1.8	0.0141	127.66	0
Gm30288	1.78	0	inf	0
Gm33886	1.78	0	inf	0
4930404A05Rik	1.78	0.00119	1495.8	0
Gm42322	1.78	0.014	127.143	0
Gm38990	1.77	0	inf	0
4930527A07Rik	1.77	0.0117	151.282	0
Gm32362	1.76	0.00654	269.113	0
Gm36831	1.75	0	inf	0
Gm14250	1.75	0.00915	191.257	0
Gm14216	1.72	0	inf	0
Gm39072	1.72	0.0159	108.176	0
Gm40544	1.7	0.0113	150.442	0
Gm41220	1.7	0.0148	114.865	0
Gm33380	1.66	0.00424	391.509	0
Gm29018	1.66	0.00593	279.933	0
LOC102635261	1.65	0	inf	0
Gm31456	1.65	0.0126	130.952	0
Gm40172	1.63	0	inf	0
Gm41817	1.63	0.00558	292.115	0
Gm39502	1.62	0	inf	0
Gm39437	1.62	0.00771	210.117	0
Gm30991	1.62	0.0137	118.248	0
Gm35740	1.61	0.00201	800.995	0
Gm40590	1.6	0.00533	300.188	0
Gm31195	1.6	0.00537	297.952	0
Gm6639	1.6	0.00655	244.275	0
Gm35983	1.6	0.0148	108.108	0
Gm35130	1.59	0.00894	177.852	0
LOC108167841	1.59	0.0108	147.222	0
Gm30330	1.58	9.41e-05	16790.6	0
Gm31429	1.57	0.000372	4220.43	0
LOC105244708	1.57	0.00254	618.11	0
Gm31492	1.57	0.00426	368.545	0
Gm35496	1.56	0.0059	264.407	0
Gm33836	1.56	0.0134	116.418	0
Gm33516	1.55	0.00618	250.809	0
Gm35536	1.54	0	inf	0
Gm36766	1.54	0.00426	361.502	0
4930579P08Rik	1.54	0.00604	254.967	0
Gm34780	1.54	0.0127	121.26	0
Gm30467	1.53	0.00616	248.377	0
Gm37662	1.52	0.011	138.182	10.43	-1
Gm35593	1.52	0.00111	1369.37	0
4930555M17Rik	1.51	0	inf	0
LOC108167464	1.51	0.00216	699.074	0
Gm34869	1.51	0.00649	232.666	0
Gm36263	1.51	0.0132	114.394	0
Gm33125	1.5	0.00516	290.698	0
Gm36406	1.48	0.00288	513.889	0
Gm42045	1.48	0.00723	204.703	0
Gm30228	1.47	0.00175	840	0
Gm33070	1.47	0.00776	189.433	0
1700024N05Rik	1.46	0.0106	137.736	0
Gm39311	1.45	0	inf	0
Gm41007	1.45	0	inf	0
1700019F05Rik	1.45	0.0038	381.579	0
Gm36460	1.45	0.0132	109.848	0
Gm36424	1.44	0.0135	106.667	0
Gm32434	1.43	0.00761	187.911	0
Gm35765	1.42	0	inf	0
Gm39172	1.42	0	inf	0
Gm35929	1.42	0	inf	0
Gm35699	1.42	0	inf	0
1700010I02Rik	1.42	0.00258	550.388	0
Gm39085	1.42	0.00582	243.986	0
Gm41376	1.41	0.00771	182.879	0
Gm40308	1.41	0.00966	145.963	0
4933416E03Rik	1.4	0.00981	142.712	0
1700020D12Rik	1.4	0.0126	111.111	0
Gm32952	1.39	0.00813	170.972	0
Gm44140	1.39	0.0132	105.303	0
Gm39057	1.38	0	inf	0
Gm36594	1.38	0	inf	0
Gm34118	1.38	0.00473	291.755	0
Gm35893	1.36	0	inf	0
4930429F11Rik	1.36	0.000915	1486.34	0
Gm39984	1.36	0.0133	102.256	0
Gm46479	1.36	0.0135	100.741	0
Gm31773	1.35	0	inf	0
Gm35298	1.35	0.00303	445.545	0
Gm33672	1.35	0.00616	219.156	0
Gm33289	1.33	0.00173	768.786	0
Gm30600	1.32	0.012	110	0
Gm41289	1.31	0.00623	210.273	0
Gm29895	1.31	0.0104	125.962	0
4930545E07Rik	1.3	0	inf	0
Gm41238	1.3	0	inf	0
Gm41967	1.3	0	inf	0
Gm32464	1.3	0.00135	962.963	0
4930405D01Rik	1.3	0.00309	420.712	0
Gm31831	1.3	0.0033	393.939	0
Gm29230	1.3	0.0103	126.214	0
Gm30305	1.29	0.00277	465.704	0
1700124M09Rik	1.28	0	inf	0
Gm29823	1.28	0	inf	0
Gm31016	1.28	0	inf	0
Gm32458	1.28	0.0118	108.475	0
Gm30667	1.27	0	inf	4.643	3
Gm28881	1.26	0	inf	0
4921525D07Rik	1.26	0	inf	0
Gm32750	1.26	0.00617	204.214	0
Gm34322	1.26	0.011	114.545	0
1700027I24Rik	1.26	0.011	114.545	0
4930425K10Rik	1.25	0.00923	135.428	0
Gm34493	1.24	0	inf	0
Gm35430	1.24	0.00229	541.485	0
Gm41234	1.24	0.00468	264.957	0
Gm30219	1.24	0.00594	208.754	0
Gm33806	1.23	3.69e-05	33333.3	0
Gm36074	1.22	0	inf	0
1700044C05Rik	1.22	0.00176	693.182	0
Gm35790	1.21	0.0014	864.286	0
4930578E11Rik	1.21	0.00419	288.783	0
Gm40171	1.21	0.00427	283.372	0
Gm34475	1.21	0.00673	179.792	0
Gm33765	1.21	0.00818	147.922	0
Gm32454	1.2	0.0057	210.526	0
Gm38923	1.2	0.00849	141.343	0
4930470O06Rik	1.19	0.00927	128.371	74.611	-2
4930470O06Rik	1.19	0.00927	128.371	19.95	3
Gm35433	1.19	0	inf	0
Gm34645	1.19	0	inf	0
4933430N04Rik	1.19	0.00374	318.182	0
Gm17215	1.18	0	inf	0
4933402C05Rik	1.18	0	inf	0
Gm32990	1.18	0.007	168.571	0
Gm39232	1.17	0	inf	0
Gm39527	1.17	0	inf	0
Gm33053	1.17	0.00708	165.254	0
Gm35274	1.17	0.00899	130.145	0
4930405L22Rik	1.16	0.00808	143.564	0
Gm31516	1.16	0.00913	127.054	0
Gm35998	1.16	0.00971	119.464	0
Gm31469	1.15	0	inf	0
4930534H03Rik	1.14	0.00893	127.66	0
Gm35239	1.14	0.00979	116.445	0
Gm33296	1.13	0.00439	257.403	0
Gm34689	1.13	0.00747	151.272	0
Gm30886	1.12	0	inf	0
4930448I06Rik	1.12	0.00233	480.687	0
Gm46070	1.12	0.00452	247.788	0
Gm30113	1.11	0.00356	311.798	0
Gm40292	1.11	0.00512	216.797	0
LOC108169020	1.1	0.00531	207.156	0
Gm41976	1.1	0.00731	150.479	0
Gm31427	1.1	0.0108	101.852	0
4930441H08Rik	1.09	0	inf	0
LOC105246636	1.09	0	inf	0
Gm30532	1.08	0.00959	112.617	0
Gm31136	1.06	0	inf	0
Gm31205	1.06	0	inf	0
Gm31772	1.06	0.0097	109.278	0
Gm38573	1.05	0	inf	0
Gm36252	1.05	0.00388	270.619	0
1700066N21Rik	1.05	0.0076	138.158	0
Gm38551	1.05	0.00767	136.897	0
Gm30521	1.05	0.00924	113.636	0
Gm30676	1.04	0	inf	0
Gm4251	1.03	0	inf	0
Gm40203	1.03	0	inf	0
4930552N02Rik	1.02	0	inf	0
Gm12911	1.02	0.00235	434.043	0
Gm36065	1.01	0	inf	0
Gm39082	1.01	0	inf	0
Gm35444	1.01	0.00282	358.156	0
Gm36783	0.999	0.0057	175.263	0
Gm32476	0.995	0	inf	0
Gm41471	0.991	0	inf	0
Gm36481	0.987	0	inf	0
Gm36618	0.982	0	inf	0
Gm20838	0.974	0	inf	0
Gm29276	0.974	0	inf	0
Gm28504	0.974	0	inf	0
Gm21861	0.974	0	inf	0
Gm21094	0.974	0	inf	0
Gm29582	0.974	0	inf	0
Gm21739	0.974	0	inf	0
LOC102639191	0.974	0	inf	0
Gm40072	0.971	0	inf	0
Gm33434	0.96	0.00673	142.645	0
Gm39555	0.954	0.00607	157.166	0
Gm45957	0.954	0.00728	131.044	0
Gm40392	0.95	0.00409	232.274	0
9930111H07Rik	0.945	0.00164	576.22	0
Gm46622	0.944	0	inf	0
Gm40256	0.942	0.00694	135.735	0
Gm39394	0.94	0.00244	385.246	0
Gm34698	0.936	0.00541	173.013	0
Gm31086	0.933	0	inf	0
Gm40293	0.924	0	inf	0
Gm32850	0.923	0.00566	163.074	0
Gm38919	0.92	0.00369	249.322	0
Gm31806	0.915	0.00844	108.412	0
4930548G14Rik	0.91	0.00258	352.713	0
LOC108168536	0.908	0	inf	0
Gm31511	0.908	0	inf	0
Gm29647	0.908	0	inf	0
Gm35843	0.908	0	inf	0
Gm36891	0.908	0	inf	0
Gm21758	0.908	0	inf	0
Gm21256	0.908	0	inf	0
LOC108168535	0.908	0	inf	0
Gm20837	0.908	0	inf	0
Gm20792	0.908	0	inf	0
Gm31197	0.908	0.00495	183.434	0
Gm33077	0.895	0	inf	0
Gm46695	0.895	0.00374	239.305	0
Gm33890	0.889	0	inf	0
Gm33030	0.884	0.00477	185.325	0
Gm12763	0.882	0	inf	0
Gm30588	0.881	0	inf	0
Gm28597	0.877	0	inf	0
Gm40211	0.87	0	inf	0
4930445N06Rik	0.867	0.00352	246.307	0
Gm41138	0.861	0	inf	0
4930555K05Rik	0.851	0.0071	119.859	0
Gm42136	0.847	0	inf	0
Gm38997	0.839	0	inf	118.872	-1
Gm22219	0.835	0.00319	261.755	0
Gm46017	0.835	0.00327	255.352	0
Gm35482	0.831	0.00155	536.129	0
1700034B16Rik	0.826	0	inf	0
Gm42110	0.816	0	inf	0
1700047L14Rik	0.81	0	inf	0
Gm41277	0.808	4.36e-05	18532.1	0
Gm40508	0.806	0	inf	0
Gm41281	0.797	0	inf	0
Gm39631	0.791	0.0033	239.697	0
Gm39219	0.784	0.00628	124.841	0
Gm39200	0.784	0.00736	106.522	0
Gm34488	0.783	0.00283	276.678	0
Gm46393	0.781	0	inf	0
Gm41311	0.778	0.00232	335.345	16.243	3
Gm36173	0.775	0.00662	117.069	0
Gm41762	0.774	0.00356	217.416	0
Gm39694	0.773	0	inf	0
Gm33674	0.769	0.00436	176.376	0
Gm41988	0.764	0.00241	317.012	0
Gm40146	0.753	0	inf	0
4933427E13Rik	0.753	0.00319	236.05	0
Gm42010	0.752	0	inf	0
4930515L19Rik	0.751	0.00153	490.85	0
Gm40763	0.749	0.00618	121.197	0
Gm35772	0.746	0	inf	0
4930517M08Rik	0.746	0.00241	309.544	0
Gm35982	0.737	0.000295	2498.31	0
Gm39162	0.737	0.0025	294.8	0
Gm40284	0.72	0.0054	133.333	0
Gm42287	0.719	0	inf	0
Gm46505	0.717	0	inf	0
Gm33203	0.709	0	inf	0
Gm35615	0.708	0	inf	0
Gm39596	0.704	0	inf	0
Gm40658	0.7	0.00414	169.082	0
4930447J18Rik	0.698	0	inf	0
Gm31626	0.697	0.00691	100.868	0
Gm32567	0.695	0	inf	0
Gm45942	0.691	0	inf	0
4931420L22Rik	0.69	0.0033	209.091	0
Gm40068	0.685	0.00599	114.357	0
4930470H14Rik	0.679	0.00404	168.069	0
Gm39403	0.676	0	inf	0
Gm40086	0.673	0.00231	291.342	0
Gm39956	0.672	0	inf	0
Gm46020	0.671	0	inf	0
Gm41800	0.664	0	inf	0
Gm41966	0.661	0	inf	0
Gm39877	0.656	0.00327	200.612	0
Gm40176	0.654	0	inf	0
Gm39083	0.648	0	inf	0
Gm42117	0.644	0	inf	0
4930559C10Rik	0.644	0	inf	0
Gm42118	0.644	0	inf	0
Gm39066	0.643	0	inf	0
Gm31431	0.643	0	inf	0
Gm39204	0.64	0.00351	182.336	0
Gm29857	0.638	0.00288	221.528	0
Gm34158	0.637	0	inf	0
1700022E09Rik	0.637	0	inf	0
1700044K03Rik	0.631	0	inf	0
Gm39249	0.628	0.00276	227.536	0
Gm42138	0.627	0	inf	0
Gm39448	0.627	0.00353	177.62	0
Gm46779	0.626	0	inf	0
Gm35766	0.615	0	inf	0
Gm31731	0.607	0.00175	346.857	0
Gm38920	0.604	0	inf	0
Gm35434	0.603	0	inf	0
Gm33540	0.601	0	inf	0
Gm42214	0.599	0.00529	113.233	0
4930565D16Rik	0.598	0.0017	351.765	0
Gm31687	0.597	0	inf	0
Gm40354	0.597	0.00535	111.589	0
Gm32988	0.596	0.00538	110.781	0
Gm39764	0.585	0	inf	0
Gm31017	0.579	0.00165	350.909	0
Gm40173	0.579	0.00455	127.253	0
Gm28127	0.577	0	inf	0
Gm33154	0.573	0	inf	0
Gm32662	0.573	0.00522	109.77	0
Gm40569	0.567	0	inf	0
Gm35225	0.566	0	inf	0
Gm42112	0.565	0	inf	0
Gm35407	0.559	0	inf	0
Gm34201	0.556	0.00446	124.664	0
Gm40301	0.555	0	inf	0
Gm33981	0.555	0	inf	0
LOC102642034	0.552	0	inf	0
Gm34072	0.551	0	inf	0
Gm33501	0.547	0	inf	0
4930413M19Rik	0.546	0	inf	0
Gm34291	0.546	0	inf	0
Gm39591	0.545	0	inf	0
Gm39731	0.542	0	inf	0
Gm40624	0.537	0.00528	101.705	0
Gm42299	0.518	0	inf	0
Gm35308	0.516	0	inf	0
Gm40404	0.513	0	inf	0
Gm39854	0.512	0.00433	118.245	0
Gm31221	0.51	0.00326	156.442	0
4930544M13Rik	0.505	0.00328	153.963	0
Gm46984	0.497	0	inf	0
Gm42405	0.496	0	inf	0
Gm39312	0.481	0	inf	0
LOC108168095	0.478	0	inf	0
Gm41225	0.477	0	inf	0
Gm42204	0.472	0	inf	0
Gm39689	0.47	0	inf	0
Gm30165	0.47	0	inf	0
Gm31636	0.466	0	inf	0
Gm42183	0.464	0	inf	0
Gm34482	0.459	0	inf	0
Gm42264	0.458	0	inf	0
Gm30691	0.456	0	inf	0
Gm30808	0.453	0.00138	328.261	0
Gm33246	0.445	0	inf	0
Gm35881	0.445	0.00224	198.661	0
Gm31307	0.443	0	inf	0
Gm42100	0.442	0	inf	0
Gm36136	0.439	0	inf	0
Gm42176	0.438	0	inf	0
Gm42171	0.436	0	inf	0
Gm41480	0.433	0	inf	0
1700111N16Rik	0.431	0.0035	123.143	0
Gm38950	0.429	0	inf	0
Gm6268	0.427	0	inf	93.381	3
Gm40765	0.425	0	inf	0
Gm39137	0.424	0	inf	0
Gm41219	0.421	0	inf	28.526	3
4930533N22Rik	0.421	0.00342	123.099	0
4930539C22Rik	0.418	0.00283	147.703	0
Gm39508	0.414	0	inf	0
Gm34060	0.41	0	inf	0
Gm31707	0.41	0	inf	0
4930518P08Rik	0.405	0	inf	0
Gm4719	0.401	0	inf	0
Gm30960	0.4	0	inf	0
Gm40952	0.396	0	inf	0
Gm34585	0.394	0	inf	0
Gm35077	0.393	0.00196	200.51	0
Gm40307	0.392	0	inf	0
Gm41226	0.389	0	inf	0
Gm39519	0.385	0	inf	0
Gm32780	0.384	0.00317	121.136	0
Gm35454	0.383	0	inf	0
Gm35680	0.378	0	inf	0
Gm30216	0.375	0	inf	0
Gm31879	0.374	0	inf	0
Gm42030	0.373	0	inf	0
4930540M03Rik	0.37	0	inf	0
Gm46686	0.369	0	inf	0
Gm30490	0.366	0	inf	0
Gm42168	0.365	0	inf	0
Gm42170	0.363	0	inf	0
Gm42097	0.355	0	inf	0
Gm42172	0.355	0	inf	0
Gm31164	0.351	0.00253	138.735	0
Gm46785	0.35	0	inf	0
Gm46835	0.345	0	inf	0
Gm34233	0.342	0.00331	103.323	0
Gm41483	0.342	0.00336	101.786	0
Gm39179	0.34	0	inf	0
Gm38658	0.338	0	inf	0
Gm36017	0.337	0.00215	156.744	0
Gm41654	0.332	0	inf	0
Gm35719	0.329	0	inf	0
Gm41684	0.327	0	inf	0
4930598F16Rik	0.314	0	inf	0
Gm41894	0.312	0	inf	0
Gm41318	0.308	0.00149	206.711	0
Gm35567	0.307	0	inf	0
Gm46018	0.304	0	inf	0
Gm40431	0.302	0	inf	0
Gm41315	0.301	0	inf	0
Gm35123	0.298	0	inf	0
Gm30442	0.297	0	inf	0
Gm38765	0.295	0	inf	0
Gm35936	0.295	0	inf	0
4921515E04Rik	0.287	0.00221	129.864	0
4930542M03Rik	0.286	0	inf	0
Gm42169	0.286	0	inf	0
Gm40107	0.284	0.0022	129.091	0
Gm38835	0.281	0	inf	0
Gm31076	0.28	0	inf	0
4930440C22Rik	0.277	0	inf	0
Gm34756	0.266	0.00146	182.192	0
Gm39235	0.254	0	inf	0
4930505K13Rik	0.254	0.000579	438.687	0
Gm41474	0.249	0	inf	0
Gm40655	0.24	0	inf	0
Gm40660	0.233	5.22e-05	4463.6	0
Gm39116	0.222	0	inf	0
Gm38898	0.218	0	inf	0
Gm35008	0.214	0	inf	0
Gm40840	0.204	0	inf	0
Gm36633	0.202	0	inf	0
4933400B14Rik	0.2	0.00167	119.76	0
Gm39640	0.196	0	inf	0
Gm33793	0.193	0	inf	0
Gm41723	0.181	0	inf	0
Gm40204	0.177	0	inf	0
Gm32969	0.17	0	inf	0
4930557B15Rik	0.168	0	inf	0
Gm39550	0.166	0	inf	0
1700008C04Rik	0.166	0	inf	0
Gm12374	0.161	0.00088	182.955	0
Gm40764	0.154	0	inf	0
4930563M20Rik	0.148	0	inf	0
4930555G21Rik	0.132	0	inf	0
Gm41710	0.128	0	inf	0
4930433B08Rik	0.115	0	inf	0
Gm14950	0.114	0	inf	0
Gm17644	0.0972	0	inf	0
Gm31693	0.0859	0	inf	0
Gm31747	0.0841	0	inf	0
Gm8633	0.0766	0	inf	0
4930435F18Rik	0.0719	0.000107	671.963	0
1700121L16Rik	0.0635	0	inf	0
Gm12273	0.0477	0	inf	0
Gm32455	0.0421	0	inf	0
4933433F19Rik	0.0384	0	inf	0
4930558G05Rik	0.0328	0	inf	0
Gm28357	0.0307	0	inf	0
4930524B17Rik	0.0135	0	inf	0
Gm13752	0.00702	0	inf	0
4930504C09Rik	0.0043	0	inf	0
Gm29536	0.00207	0	inf	0
Gm28590	0.000473	0	inf	0
