# Supplementary material for: Kastor and Polluks polypeptides encoded by a single gene locus cooperatively regulate VDAC and spermatogenesis
Source: Nat Commun. 2022 Feb 28;13:1071. doi: 10.1038/s41467-022-28677-y (PMC8885739; doi:10.1038/s41467-022-28677-y)
Supplement: Supplementary file 5 — Supplementary Data 2 [file 41467_2022_28677_MOESM5_ESM.xlsx]

## Sheet: Sheet1
Supplementary Table 2. Peptide list
Kastor FLAG KI
MIVLGWMLFVGLATYMGTFPEAMPPTLKWKERLPGQENKARRRIQALEEELLLDYKDDDDK
Peptide	Mr(expt)	Mr(calc)	Expect
ERLPGQENK	1069.55	1069.55	0.00094
LPGQENK	784.405	784.408	0.0019
LPGQENKAR	1011.54	1011.55	3.7e-05
LPGQENKAR	1011.55	1011.55	0.0056
IQALEEELLLDYK	1575.84	1575.84	1.9e-07
IQALEEELLLDYKDDDDK	2164.04	2164.04	3.4e-07
IQALEEELLLDYKDDDDK	2164.04	2164.04	0.0027
IQALEEELLLDYKDDDDK	2164.04	2164.04	0.00036
IQALEEELLLDYKDDDDK	2164.04	2164.04	0.00012
IQALEEELLLDYKDDDDK	2164.05	2164.04	0.00027
IQALEEELLLDYKDDDDK	2164.05	2164.04	0.033
IQALEEELLLDYKDDDDK	2164.05	2164.04	0.048
Polluks FLAG KI
MIVVLWMVLIAGTMWKGYKYPPGGTPLEVNKDDPGEPMQLDYKDDDDK
Peptide	Mr(expt)	Mr(calc)	Expect
GYKYPPGGTPLEVNK	1618.83	1618.84	0.025
GYKYPPGGTPLEVNK	1618.84	1618.84	0.001
YPPGGTPLEVNK	1270.65	1270.66	7.7e-06
YPPGGTPLEVNK	1270.65	1270.66	3.6e-06
YPPGGTPLEVNK	1270.66	1270.66	5.5e-08
DDPGEPMQLDYK	1406.6	1406.6	6.7e-05
DDPGEPMQLDYK+Oxidation	1422.6	1422.6	8.1e-05
DDPGEPMQLDYKDDDDK	1994.81	1994.81	1.6e-06
DDPGEPMQLDYKDDDDK+Oxidation	2010.8	2010.8	9.5e-06
