# Supplementary material for: Kastor and Polluks polypeptides encoded by a single gene locus cooperatively regulate VDAC and spermatogenesis
Source: Nat Commun. 2022 Feb 28;13:1071. doi: 10.1038/s41467-022-28677-y (PMC8885739; doi:10.1038/s41467-022-28677-y)
Supplement: Supplementary file 6 — Supplementary Data 3 [file 41467_2022_28677_MOESM6_ESM.xlsx]

## Sheet: Table_S3
Supplementary Table 3. iBAQ values for Kastor or Polluks binding proteins identified in testes of KastorFLAG/+ and PolluksFLAG/+ mice.
Protein IDs	Majority protein IDs	Peptide counts (all)	Peptide counts (razor+unique)	Peptide counts (unique)	Fasta headers	Number of proteins	Peptides	Razor + unique peptides	Unique peptides	Peptides Long-control	Peptides Long-KI	Peptides Short-control	Peptides Short-KI	Razor + unique peptides Long-control	Razor + unique peptides Long-KI	Razor + unique peptides Short-control	Razor + unique peptides Short-KI	Unique peptides Long-control	Unique peptides Long-KI	Unique peptides Short-control	Unique peptides Short-KI	Sequence coverage [%]	Unique + razor sequence coverage [%]	Unique sequence coverage [%]	Mol. weight [kDa]	Sequence length	Sequence lengths	Fraction average	Fraction 1	Fraction 2	Fraction 3	Fraction 4	Fraction 5	Fraction 6	Fraction 7	Fraction 8	Fraction 9	Fraction 10	Fraction 11	Fraction 12	Fraction 13	Q-value	Score	Identification type Long-control	Identification type Long-KI	Identification type Short-control	Identification type Short-KI	Sequence coverage Long-control [%]	Sequence coverage Long-KI [%]
sp|Q80X86|ARM12_MOUSE	sp|Q80X86|ARM12_MOUSE	10	10	10	sp|Q80X86|ARM12_MOUSE Armadillo repeat-containing protein 12 OS=Mus musculus (Mouse) OX=10090 GN=Armc12 PE=2 SV=1	1	10	10	10	0	8	1	10	0	8	1	10	0	8	1	10	23.8	23.8	23.8	38.529	340	340	10.7										18	11	2	3	0	92.389		By MS/MS	By matching	By MS/MS	0	20.3
sp|Q60930|VDAC2_MOUSE	sp|Q60930|VDAC2_MOUSE	18	18	18	sp|Q60930|VDAC2_MOUSE Voltage-dependent anion-selective channel protein 2 OS=Mus musculus (Mouse) OX=10090 GN=Vdac2 PE=1 SV=2	1	18	18	18	4	18	4	16	4	18	4	16	4	18	4	16	56.6	56.6	56.6	31.732	295	295	10	1	1	1	2	9	8	16	14	13	42	74	26	26	0	323.31	By MS/MS	By MS/MS	By MS/MS	By MS/MS	12.9	56.6
sp|Q8C0M9|ASGL1_MOUSE	sp|Q8C0M9|ASGL1_MOUSE	6	6	6	sp|Q8C0M9|ASGL1_MOUSE Isoaspartyl peptidase/L-asparaginase OS=Mus musculus (Mouse) OX=10090 GN=Asrgl1 PE=1 SV=1	1	6	6	6	1	6	0	1	1	6	0	1	1	6	0	1	19.6	19.6	19.6	33.95	326	326	12.8											1		7	0	52.543	By MS/MS	By MS/MS		By MS/MS	3.4	19.6
tr|Q8C5Y2|Q8C5Y2_MOUSE	tr|Q8C5Y2|Q8C5Y2_MOUSE	6	6	6	tr|Q8C5Y2|Q8C5Y2_MOUSE Predicted gene 9999 OS=Mus musculus (Mouse) OX=10090 GN=Gm9999 PE=2 SV=1	1	6	6	6	1	6	0	3	1	6	0	3	1	6	0	3	43.4	43.4	43.4	6.1743	53	53	12.9												2	14	0	40.994	By matching	By MS/MS		By MS/MS	13.2	43.4
sp|P10126|EF1A1_MOUSE;sp|P62631|EF1A2_MOUSE	sp|P10126|EF1A1_MOUSE;sp|P62631|EF1A2_MOUSE	13;7	13;7	13;7	sp|P10126|EF1A1_MOUSE Elongation factor 1-alpha 1 OS=Mus musculus (Mouse) OX=10090 GN=Eef1a1 PE=1 SV=3;sp|P62631|EF1A2_MOUSE Elongation factor 1-alpha 2 OS=Mus musculus (Mouse) OX=10090 GN=Eef1a2 PE=1 SV=1	2	13	13	13	13	13	12	11	13	13	12	11	13	13	12	11	24.9	24.9	24.9	50.113	462	462;463	8.96							1	7	59	3		1		0	92.546	By MS/MS	By MS/MS	By MS/MS	By MS/MS	24.9	24.9
tr|Q9Z1R9|Q9Z1R9_MOUSE	tr|Q9Z1R9|Q9Z1R9_MOUSE	1	1	1	tr|Q9Z1R9|Q9Z1R9_MOUSE Peptidase S1 domain-containing protein OS=Mus musculus (Mouse) OX=10090 GN=Prss1 PE=1 SV=1	1	1	1	1	1	1	0	1	1	1	0	1	1	1	0	1	8.1	8.1	8.1	26.134	246	246	8.17			1	1		1					1	1	1	0	16.273	By MS/MS	By MS/MS		By MS/MS	8.1	8.1
sp|Q60931|VDAC3_MOUSE	sp|Q60931|VDAC3_MOUSE	17	17	17	sp|Q60931|VDAC3_MOUSE Voltage-dependent anion-selective channel protein 3 OS=Mus musculus (Mouse) OX=10090 GN=Vdac3 PE=1 SV=1	1	17	17	17	1	17	1	17	1	17	1	17	1	17	1	17	49.5	49.5	49.5	30.752	283	283	10.9							2	3	6	11	58	10	12	0	323.31	By matching	By MS/MS	By MS/MS	By MS/MS	3.9	49.5
sp|Q3UV17|K22O_MOUSE	sp|Q3UV17|K22O_MOUSE	13	2	2	sp|Q3UV17|K22O_MOUSE Keratin, type II cytoskeletal 2 oral OS=Mus musculus (Mouse) OX=10090 GN=Krt76 PE=1 SV=1	1	13	2	2	10	11	9	11	2	2	2	2	2	2	2	2	10.9	1.9	1.9	62.844	594	594	7.38	5	5	7	6	4	3	5	3	4	6	6	5	10	0	19.393	By MS/MS	By MS/MS	By MS/MS	By MS/MS	9.1	8.8
tr|Q9R0T7|Q9R0T7_MOUSE;tr|Q9QUK9|Q9QUK9_MOUSE	tr|Q9R0T7|Q9R0T7_MOUSE;tr|Q9QUK9|Q9QUK9_MOUSE	1;1	1;1	1;1	tr|Q9R0T7|Q9R0T7_MOUSE Peptidase S1 domain-containing protein OS=Mus musculus (Mouse) OX=10090 GN=Try4 PE=1 SV=1;tr|Q9QUK9|Q9QUK9_MOUSE Peptidase S1 domain-containing protein OS=Mus musculus (Mouse) OX=10090 GN=Try5 PE=1 SV=1	2	1	1	1	1	1	1	1	1	1	1	1	1	1	1	1	8.1	8.1	8.1	26.274	246	246;246	9.5	1						2	3		1	1	5	1	0.0013263	6.9633	By MS/MS	By MS/MS	By MS/MS	By MS/MS	8.1	8.1
sp|Q9WU65|GLPK2_MOUSE	sp|Q9WU65|GLPK2_MOUSE	26	26	19	sp|Q9WU65|GLPK2_MOUSE Glycerol kinase 2 OS=Mus musculus (Mouse) OX=10090 GN=Gk2 PE=1 SV=1	1	26	26	19	2	20	1	25	2	20	1	25	1	14	1	19	47.8	47.8	37.7	60.629	554	554	8.49				6	2	5	16	74	54	20	6	3	5	0	323.31	By matching	By MS/MS	By matching	By MS/MS	2.9	38.3
tr|Q8C635|Q8C635_MOUSE	tr|Q8C635|Q8C635_MOUSE	20	18	16	tr|Q8C635|Q8C635_MOUSE Glycerol kinase-like 1 OS=Mus musculus (Mouse) OX=10090 GN=Gykl1 PE=1 SV=1	1	20	18	16	1	17	3	20	1	15	3	18	1	13	2	16	41.3	37.5	35.7	59.916	549	549	8.17			3	12	10	2	19	66	28	16	13	8	3	0	323.31	By matching	By MS/MS	By matching	By MS/MS	1.5	32.2
sp|Q03265|ATPA_MOUSE	sp|Q03265|ATPA_MOUSE	34	34	34	sp|Q03265|ATPA_MOUSE ATP synthase subunit alpha, mitochondrial OS=Mus musculus (Mouse) OX=10090 GN=Atp5f1a PE=1 SV=1	1	34	34	34	9	31	7	31	9	31	7	31	9	31	7	31	53.7	53.7	53.7	59.752	553	553	8.36						1	2	109	10	5	5	2	2	0	323.31	By MS/MS	By MS/MS	By MS/MS	By MS/MS	17	48.6
sp|Q91VN4|MIC25_MOUSE	sp|Q91VN4|MIC25_MOUSE	10	10	10	sp|Q91VN4|MIC25_MOUSE MICOS complex subunit Mic25 OS=Mus musculus (Mouse) OX=10090 GN=Chchd6 PE=1 SV=2	1	10	10	10	2	10	1	10	2	10	1	10	2	10	1	10	33	33	33	29.852	273	273	10.4							2	1	4	20	31	1	1	0	140.04	By matching	By MS/MS	By matching	By MS/MS	7.3	33
sp|Q61189|ICLN_MOUSE	sp|Q61189|ICLN_MOUSE	3	3	3	sp|Q61189|ICLN_MOUSE Methylosome subunit pICln OS=Mus musculus (Mouse) OX=10090 GN=Clns1a PE=1 SV=1	1	3	3	3	3	3	3	3	3	3	3	3	3	3	3	3	21.6	21.6	21.6	26.021	236	236	10.3									4	24	2	7		0	47.372	By MS/MS	By MS/MS	By MS/MS	By MS/MS	21.6	21.6
sp|Q06185|ATP5I_MOUSE	sp|Q06185|ATP5I_MOUSE	3	3	3	sp|Q06185|ATP5I_MOUSE ATP synthase subunit e, mitochondrial OS=Mus musculus (Mouse) OX=10090 GN=Atp5me PE=1 SV=2	1	3	3	3	0	2	0	3	0	2	0	3	0	2	0	3	36.6	36.6	36.6	8.2355	71	71	13													7	0	59.353		By MS/MS		By MS/MS	0	21.1
sp|Q791V5|MTCH2_MOUSE	sp|Q791V5|MTCH2_MOUSE	10	10	10	sp|Q791V5|MTCH2_MOUSE Mitochondrial carrier homolog 2 OS=Mus musculus (Mouse) OX=10090 GN=Mtch2 PE=1 SV=1	1	10	10	10	1	10	2	10	1	10	2	10	1	10	2	10	36.6	36.6	36.6	33.499	303	303	10.7									2	14	32	1		0	80.044	By matching	By MS/MS	By matching	By MS/MS	2.3	36.6
sp|O35737|HNRH1_MOUSE	sp|O35737|HNRH1_MOUSE	16	16	7	sp|O35737|HNRH1_MOUSE Heterogeneous nuclear ribonucleoprotein H OS=Mus musculus (Mouse) OX=10090 GN=Hnrnph1 PE=1 SV=3	1	16	16	7	14	14	13	16	14	14	13	16	7	7	6	7	43.4	43.4	19.4	49.199	449	449	8.44						1	1	122	20	7	8	3	1	0	323.31	By MS/MS	By MS/MS	By MS/MS	By MS/MS	39.6	39.6
sp|Q9EQS3|MYCBP_MOUSE	sp|Q9EQS3|MYCBP_MOUSE	11	11	11	sp|Q9EQS3|MYCBP_MOUSE c-Myc-binding protein OS=Mus musculus (Mouse) OX=10090 GN=Mycbp PE=1 SV=5	1	11	11	11	10	11	5	11	10	11	5	11	10	11	5	11	59.2	59.2	59.2	11.97	103	103	12.9												3	44	0	229.39	By MS/MS	By MS/MS	By MS/MS	By MS/MS	42.7	59.2
sp|P56480|ATPB_MOUSE	sp|P56480|ATPB_MOUSE	21	21	21	sp|P56480|ATPB_MOUSE ATP synthase subunit beta, mitochondrial OS=Mus musculus (Mouse) OX=10090 GN=Atp5f1b PE=1 SV=2	1	21	21	21	4	20	2	21	4	20	2	21	4	20	2	21	46.7	46.7	46.7	56.3	529	529	8.32								106	7	10	2	2		0	323.31	By MS/MS	By MS/MS	By matching	By MS/MS	8.5	46.3
tr|A0A0A6YW67|A0A0A6YW67_MOUSE;sp|P62984|RL40_MOUSE;sp|P62983|RS27A_MOUSE;sp|P0CG49|UBB_MOUSE;sp|P0CG50|UBC_MOUSE	tr|A0A0A6YW67|A0A0A6YW67_MOUSE;sp|P62984|RL40_MOUSE;sp|P62983|RS27A_MOUSE;sp|P0CG49|UBB_MOUSE;sp|P0CG50|UBC_MOUSE	4;4;4;4;4	4;4;4;4;4	4;4;4;4;4	tr|A0A0A6YW67|A0A0A6YW67_MOUSE Predicted pseudogene 8797 OS=Mus musculus (Mouse) OX=10090 GN=Gm8797 PE=4 SV=1;sp|P62984|RL40_MOUSE Ubiquitin-60S ribosomal protein L40 OS=Mus musculus (Mouse) OX=10090 GN=Uba52 PE=1 SV=2;sp|P62983|RS27A_MOUSE Ubiquitin-40S r	5	4	4	4	4	3	2	3	4	3	2	3	4	3	2	3	61	61	61	8.7279	77	77;128;156;305;734	6.52	7	7	8	7	6	8	6	8	5	8	2	6	5	0	83.583	By MS/MS	By MS/MS	By MS/MS	By MS/MS	61	44.2
sp|Q91VR2|ATPG_MOUSE	sp|Q91VR2|ATPG_MOUSE	7	7	7	sp|Q91VR2|ATPG_MOUSE ATP synthase subunit gamma, mitochondrial OS=Mus musculus (Mouse) OX=10090 GN=Atp5f1c PE=1 SV=1	1	7	7	7	3	6	0	6	3	6	0	6	3	6	0	6	26.5	26.5	26.5	32.886	298	298	10.2										18	6			0	66.846	By matching	By MS/MS		By MS/MS	11.1	23.2
sp|P62889|RL30_MOUSE	sp|P62889|RL30_MOUSE	3	3	3	sp|P62889|RL30_MOUSE 60S ribosomal protein L30 OS=Mus musculus (Mouse) OX=10090 GN=Rpl30 PE=1 SV=2	1	3	3	3	3	3	3	3	3	3	3	3	3	3	3	3	31.3	31.3	31.3	12.784	115	115	12.2										1	1	11	6	0	32.135	By MS/MS	By MS/MS	By MS/MS	By MS/MS	31.3	31.3
sp|O70325|GPX4_MOUSE	sp|O70325|GPX4_MOUSE	10	10	10	sp|O70325|GPX4_MOUSE Phospholipid hydroperoxide glutathione peroxidase OS=Mus musculus (Mouse) OX=10090 GN=Gpx4 PE=1 SV=4	1	10	10	10	9	10	9	10	9	10	9	10	9	10	9	10	43.1	43.1	43.1	22.228	197	197	11.5								2	10	1		67	2	0	111.69	By MS/MS	By MS/MS	By MS/MS	By MS/MS	42.6	43.1
sp|Q9D9D3|TBC21_MOUSE	sp|Q9D9D3|TBC21_MOUSE	14	14	14	sp|Q9D9D3|TBC21_MOUSE TBC1 domain family member 21 OS=Mus musculus (Mouse) OX=10090 GN=Tbc1d21 PE=1 SV=1	1	14	14	14	1	10	0	14	1	10	0	14	1	10	0	14	27.7	27.7	27.7	39.261	336	336	10.7										28	17	2	5	0	140.59	By matching	By MS/MS		By MS/MS	3.6	24.1
sp|Q9CRB9|MIC19_MOUSE	sp|Q9CRB9|MIC19_MOUSE	10	10	9	sp|Q9CRB9|MIC19_MOUSE MICOS complex subunit Mic19 OS=Mus musculus (Mouse) OX=10090 GN=Chchd3 PE=1 SV=1	1	10	10	9	1	9	1	7	1	9	1	7	1	9	1	7	31.7	31.7	31.7	26.334	227	227	11											18			0	113.04	By matching	By MS/MS	By matching	By MS/MS	6.6	31.7
sp|Q9DAQ9|SPT19_MOUSE	sp|Q9DAQ9|SPT19_MOUSE	6	6	6	sp|Q9DAQ9|SPT19_MOUSE Spermatogenesis-associated protein 19, mitochondrial OS=Mus musculus (Mouse) OX=10090 GN=Spata19 PE=1 SV=1	1	6	6	6	0	6	1	5	0	6	1	5	0	6	1	5	46.8	46.8	46.8	18.057	154	154	12.1												42	4	0	128.39		By MS/MS	By matching	By MS/MS	0	46.8
sp|Q9D3D9|ATPD_MOUSE	sp|Q9D3D9|ATPD_MOUSE	3	3	3	sp|Q9D3D9|ATPD_MOUSE ATP synthase subunit delta, mitochondrial OS=Mus musculus (Mouse) OX=10090 GN=Atp5f1d PE=1 SV=1	1	3	3	3	1	3	0	2	1	3	0	2	1	3	0	2	15.5	15.5	15.5	17.6	168	168	12												6		0	73.207	By matching	By MS/MS		By MS/MS	5.4	15.5
sp|P06728|APOA4_MOUSE	sp|P06728|APOA4_MOUSE	21	21	21	sp|P06728|APOA4_MOUSE Apolipoprotein A-IV OS=Mus musculus (Mouse) OX=10090 GN=Apoa4 PE=1 SV=3	1	21	21	21	1	21	3	19	1	21	3	19	1	21	3	19	47.3	47.3	47.3	45.029	395	395	8.72					2	1	2	10	62	3				0	323.31	By matching	By MS/MS	By matching	By MS/MS	2	47.3
sp|P35550|FBRL_MOUSE	sp|P35550|FBRL_MOUSE	12	11	10	sp|P35550|FBRL_MOUSE rRNA 2-O-methyltransferase fibrillarin OS=Mus musculus (Mouse) OX=10090 GN=Fbl PE=1 SV=2	1	12	11	10	11	9	10	11	11	9	9	11	10	8	8	10	31.8	29.4	25.1	34.306	327	327	10.1								5	4	44		9		0	120.75	By MS/MS	By MS/MS	By MS/MS	By MS/MS	29.4	20.5
sp|P56135|ATPK_MOUSE	sp|P56135|ATPK_MOUSE	3	3	3	sp|P56135|ATPK_MOUSE ATP synthase subunit f, mitochondrial OS=Mus musculus (Mouse) OX=10090 GN=Atp5mf PE=1 SV=3	1	3	3	3	1	3	1	2	1	3	1	2	1	3	1	2	25	25	25	10.344	88	88	13													7	0	19.361	By MS/MS	By MS/MS	By matching	By MS/MS	10.2	25
sp|Q8CAQ8|MIC60_MOUSE	sp|Q8CAQ8|MIC60_MOUSE	46	46	46	sp|Q8CAQ8|MIC60_MOUSE MICOS complex subunit Mic60 OS=Mus musculus (Mouse) OX=10090 GN=Immt PE=1 SV=1	1	46	46	46	8	42	14	41	8	42	14	41	8	42	14	41	55	55	55	83.899	757	757	5.68			2	3	87	123	13	3	2					0	323.31	By MS/MS	By MS/MS	By MS/MS	By MS/MS	12.2	51.5
sp|P56382|ATP5E_MOUSE	sp|P56382|ATP5E_MOUSE	2	2	2	sp|P56382|ATP5E_MOUSE ATP synthase subunit epsilon, mitochondrial OS=Mus musculus (Mouse) OX=10090 GN=Atp5f1e PE=1 SV=2	1	2	2	2	0	2	0	1	0	2	0	1	0	2	0	1	28.8	28.8	28.8	5.8378	52	52	13													3	0.0015625	11.287		By MS/MS		By MS/MS	0	28.8
sp|P03930|ATP8_MOUSE	sp|P03930|ATP8_MOUSE	3	3	3	sp|P03930|ATP8_MOUSE ATP synthase protein 8 OS=Mus musculus (Mouse) OX=10090 GN=Mtatp8 PE=1 SV=1	1	3	3	3	0	3	0	3	0	3	0	3	0	3	0	3	46.3	46.3	46.3	7.7662	67	67	13													6	0	26.109		By MS/MS		By MS/MS	0	46.3
sp|P68373|TBA1C_MOUSE;sp|P68369|TBA1A_MOUSE;sp|P05213|TBA1B_MOUSE	sp|P68373|TBA1C_MOUSE;sp|P68369|TBA1A_MOUSE;sp|P05213|TBA1B_MOUSE	14;14;13	14;14;13	3;3;3	sp|P68373|TBA1C_MOUSE Tubulin alpha-1C chain OS=Mus musculus (Mouse) OX=10090 GN=Tuba1c PE=1 SV=1;sp|P68369|TBA1A_MOUSE Tubulin alpha-1A chain OS=Mus musculus (Mouse) OX=10090 GN=Tuba1a PE=1 SV=1;sp|P05213|TBA1B_MOUSE Tubulin alpha-1B chain OS=Mus musculus	3	14	14	3	10	12	10	14	10	12	10	14	2	2	2	3	31.2	31.2	6.5	49.909	449	449;451;451	8.59							1	55	33	4	2	3		0	153.04	By MS/MS	By MS/MS	By MS/MS	By MS/MS	25.8	27.2
sp|Q9CQQ7|AT5F1_MOUSE	sp|Q9CQQ7|AT5F1_MOUSE	9	9	9	sp|Q9CQQ7|AT5F1_MOUSE ATP synthase F(0) complex subunit B1, mitochondrial OS=Mus musculus (Mouse) OX=10090 GN=Atp5pb PE=1 SV=1	1	9	9	9	0	9	0	9	0	9	0	9	0	9	0	9	27	27	27	28.948	256	256	11										1	22	1		0	79.108		By MS/MS		By MS/MS	0	27
sp|Q60932|VDAC1_MOUSE	sp|Q60932|VDAC1_MOUSE	6	6	6	sp|Q60932|VDAC1_MOUSE Voltage-dependent anion-selective channel protein 1 OS=Mus musculus (Mouse) OX=10090 GN=Vdac1 PE=1 SV=3	1	6	6	6	0	6	0	5	0	6	0	5	0	6	0	5	18.6	18.6	18.6	32.351	296	296	10.6							2	2	1	13	18	4	4	0	68.736		By MS/MS		By MS/MS	0	18.6
sp|P62320|SMD3_MOUSE	sp|P62320|SMD3_MOUSE	1	1	1	sp|P62320|SMD3_MOUSE Small nuclear ribonucleoprotein Sm D3 OS=Mus musculus (Mouse) OX=10090 GN=Snrpd3 PE=1 SV=1	1	1	1	1	1	1	1	1	1	1	1	1	1	1	1	1	7.9	7.9	7.9	13.916	126	126	12.4												4	3	0.0014286	7.6503	By MS/MS	By MS/MS	By MS/MS	By MS/MS	7.9	7.9
sp|Q9DCX2|ATP5H_MOUSE	sp|Q9DCX2|ATP5H_MOUSE	7	7	7	sp|Q9DCX2|ATP5H_MOUSE ATP synthase subunit d, mitochondrial OS=Mus musculus (Mouse) OX=10090 GN=Atp5pd PE=1 SV=3	1	7	7	7	0	7	0	7	0	7	0	7	0	7	0	7	33.5	33.5	33.5	18.749	161	161	11											20			0	144.53		By MS/MS		By MS/MS	0	33.5
sp|Q9D6K5|SYJ2B_MOUSE	sp|Q9D6K5|SYJ2B_MOUSE	2	2	2	sp|Q9D6K5|SYJ2B_MOUSE Synaptojanin-2-binding protein OS=Mus musculus (Mouse) OX=10090 GN=Synj2bp PE=1 SV=1	1	2	2	2	1	2	1	2	1	2	1	2	1	2	1	2	18.6	18.6	18.6	15.815	145	145	9.64						1	2	2	2	1	2	3	1	0	12.339	By matching	By MS/MS	By matching	By MS/MS	12.4	18.6
sp|P62806|H4_MOUSE	sp|P62806|H4_MOUSE	3	3	3	sp|P62806|H4_MOUSE Histone H4 OS=Mus musculus (Mouse) OX=10090 GN=H4c9 PE=1 SV=2	1	3	3	3	2	3	0	2	2	3	0	2	2	3	0	2	29.1	29.1	29.1	11.367	103	103	11.2								4					7	0	26.253	By MS/MS	By MS/MS		By MS/MS	17.5	29.1
sp|P01631|KV2A7_MOUSE;tr|A0A140T8M9|A0A140T8M9_MOUSE;tr|A0A140T8M0|A0A140T8M0_MOUSE;tr|A0A0B4J1I0|A0A0B4J1I0_MOUSE;tr|A0A075B5N0|A0A075B5N0_MOUSE;tr|A0A075B5K8|A0A075B5K8_MOUSE;tr|A0A140T8N1|A0A140T8N1_MOUSE	sp|P01631|KV2A7_MOUSE;tr|A0A140T8M9|A0A140T8M9_MOUSE;tr|A0A140T8M0|A0A140T8M0_MOUSE;tr|A0A0B4J1I0|A0A0B4J1I0_MOUSE;tr|A0A075B5N0|A0A075B5N0_MOUSE;tr|A0A075B5K8|A0A075B5K8_MOUSE;tr|A0A140T8N1|A0A140T8N1_MOUSE	1;1;1;1;1;1;1	1;1;1;1;1;1;1	1;1;1;1;1;1;1	sp|P01631|KV2A7_MOUSE Ig kappa chain V-II region 26-10 OS=Mus musculus (Mouse) OX=10090 GN=- PE=1 SV=1;tr|A0A140T8M9|A0A140T8M9_MOUSE Ig-like domain-containing protein OS=Mus musculus (Mouse) OX=10090 GN=Igkv1-122 PE=4 SV=2;tr|A0A140T8M0|A0A140T8M0_MOUSE I	7	1	1	1	1	1	1	1	1	1	1	1	1	1	1	1	11.5	11.5	11.5	12.273	113	113;119;119;119;119;119;120	11.7											4	4	1	0	18.338	By matching	By MS/MS	By MS/MS	By MS/MS	11.5	11.5
sp|Q9DB20|ATPO_MOUSE	sp|Q9DB20|ATPO_MOUSE	9	9	9	sp|Q9DB20|ATPO_MOUSE ATP synthase subunit O, mitochondrial OS=Mus musculus (Mouse) OX=10090 GN=Atp5po PE=1 SV=1	1	9	9	9	2	9	1	4	2	9	1	4	2	9	1	4	43.7	43.7	43.7	23.363	213	213	11											16			0	63.437	By matching	By MS/MS	By matching	By MS/MS	9.4	43.7
sp|Q8BI08|MAL2_MOUSE	sp|Q8BI08|MAL2_MOUSE	1	1	1	sp|Q8BI08|MAL2_MOUSE Protein MAL2 OS=Mus musculus (Mouse) OX=10090 GN=Mal2 PE=1 SV=1	1	1	1	1	0	1	0	0	0	1	0	0	0	1	0	0	6.3	6.3	6.3	19.094	175	175	10										1				0.0012853	6.7529		By MS/MS			0	6.3
sp|Q9D2H6|SP2_MOUSE	sp|Q9D2H6|SP2_MOUSE	1	1	1	sp|Q9D2H6|SP2_MOUSE Transcription factor Sp2 OS=Mus musculus (Mouse) OX=10090 GN=Sp2 PE=2 SV=2	1	1	1	1	1	1	1	1	1	1	1	1	1	1	1	1	2.5	2.5	2.5	64.907	612	612	6.69	1	1	4	1	2				1	1	3		2	0.0024938	6.4976	By matching	By MS/MS	By MS/MS	By MS/MS	2.5	2.5
sp|P01869|IGH1M_MOUSE	sp|P01869|IGH1M_MOUSE	4	4	4	sp|P01869|IGH1M_MOUSE Ig gamma-1 chain C region, membrane-bound form OS=Mus musculus (Mouse) OX=10090 GN=Ighg1 PE=1 SV=2	1	4	4	4	2	4	1	4	2	4	1	4	2	4	1	4	9.7	9.7	9.7	43.386	393	393	8.07				2	1	1	2	11	5	3	2			0	29.475	By MS/MS	By MS/MS	By matching	By MS/MS	5.6	9.7
sp|P14869|RLA0_MOUSE	sp|P14869|RLA0_MOUSE	7	7	7	sp|P14869|RLA0_MOUSE 60S acidic ribosomal protein P0 OS=Mus musculus (Mouse) OX=10090 GN=Rplp0 PE=1 SV=3	1	7	7	7	7	5	4	5	7	5	4	5	7	5	4	5	35	35	35	34.216	317	317	10										28				0	52.543	By MS/MS	By MS/MS	By MS/MS	By MS/MS	35	21.1
sp|P62852|RS25_MOUSE	sp|P62852|RS25_MOUSE	5	5	5	sp|P62852|RS25_MOUSE 40S ribosomal protein S25 OS=Mus musculus (Mouse) OX=10090 GN=Rps25 PE=1 SV=1	1	5	5	5	5	5	2	3	5	5	2	3	5	5	2	3	29.6	29.6	29.6	13.742	125	125	12												15		0	37.34	By MS/MS	By MS/MS	By MS/MS	By MS/MS	29.6	29.6
sp|Q6ZWY3|RS27L_MOUSE;sp|Q6ZWU9|RS27_MOUSE	sp|Q6ZWY3|RS27L_MOUSE;sp|Q6ZWU9|RS27_MOUSE	3;2	3;2	3;2	sp|Q6ZWY3|RS27L_MOUSE 40S ribosomal protein S27-like OS=Mus musculus (Mouse) OX=10090 GN=Rps27l PE=1 SV=3;sp|Q6ZWU9|RS27_MOUSE 40S ribosomal protein S27 OS=Mus musculus (Mouse) OX=10090 GN=Rps27 PE=1 SV=3	2	3	3	3	3	3	1	3	3	3	1	3	3	3	1	3	38.1	38.1	38.1	9.4771	84	84;84	13													12	0	21.229	By MS/MS	By MS/MS	By MS/MS	By MS/MS	38.1	38.1
sp|Q8BGH2|SAM50_MOUSE	sp|Q8BGH2|SAM50_MOUSE	15	15	15	sp|Q8BGH2|SAM50_MOUSE Sorting and assembly machinery component 50 homolog OS=Mus musculus (Mouse) OX=10090 GN=Samm50 PE=1 SV=1	1	15	15	15	3	12	2	14	3	12	2	14	3	12	2	14	32.6	32.6	32.6	51.863	469	469	7.75						4	2	34						0	170.22	By matching	By MS/MS	By matching	By MS/MS	4.7	26.7
sp|P84244|H33_MOUSE;sp|P84228|H32_MOUSE;sp|P68433|H31_MOUSE;sp|P02301|H3C_MOUSE	sp|P84244|H33_MOUSE;sp|P84228|H32_MOUSE;sp|P68433|H31_MOUSE;sp|P02301|H3C_MOUSE	3;3;3;2	3;3;3;2	3;3;3;2	sp|P84244|H33_MOUSE Histone H3.3 OS=Mus musculus (Mouse) OX=10090 GN=H3-3b PE=1 SV=2;sp|P84228|H32_MOUSE Histone H3.2 OS=Mus musculus (Mouse) OX=10090 GN=Hist1h3d PE=1 SV=2;sp|P68433|H31_MOUSE Histone H3.1 OS=Mus musculus (Mouse) OX=10090 GN=H3c11 PE=1 SV=	4	3	3	3	1	2	0	1	1	2	0	1	1	2	0	1	19.1	19.1	19.1	15.328	136	136;136;136;136	9.17				1				2			1	2		0	17.121	By MS/MS	By MS/MS		By MS/MS	5.1	13.2
sp|P00342|LDHC_MOUSE;sp|P16125|LDHB_MOUSE	sp|P00342|LDHC_MOUSE	10;1	10;1	8;0	sp|P00342|LDHC_MOUSE L-lactate dehydrogenase C chain OS=Mus musculus (Mouse) OX=10090 GN=Ldhc PE=1 SV=2	2	10	10	8	9	10	8	8	9	10	8	8	7	8	6	6	34.3	34.3	28	35.911	332	332;334	10.5								1	1	22	32			0	156.72	By MS/MS	By MS/MS	By MS/MS	By MS/MS	31.3	34.3
sp|P01942|HBA_MOUSE	sp|P01942|HBA_MOUSE	4	4	4	sp|P01942|HBA_MOUSE Hemoglobin subunit alpha OS=Mus musculus (Mouse) OX=10090 GN=Hba PE=1 SV=2	1	4	4	4	4	4	3	4	4	4	3	4	4	4	3	4	25.4	25.4	25.4	15.085	142	142	8.83	3	2	1		2	3	3	2	2	2	1	1	14	0	27.11	By MS/MS	By MS/MS	By MS/MS	By MS/MS	25.4	25.4
sp|Q80WS3|FBLL1_MOUSE	sp|Q80WS3|FBLL1_MOUSE	2	1	1	sp|Q80WS3|FBLL1_MOUSE rRNA/tRNA 2-O-methyltransferase fibrillarin-like protein 1 OS=Mus musculus (Mouse) OX=10090 GN=Fbll1 PE=1 SV=1	1	2	1	1	2	2	2	2	1	1	1	1	1	1	1	1	8	3.5	3.5	33.338	314	314	10										4				0.0013369	7.0344	By MS/MS	By MS/MS	By matching	By MS/MS	8	8
sp|Q9DB34|CHM2A_MOUSE	sp|Q9DB34|CHM2A_MOUSE	1	1	1	sp|Q9DB34|CHM2A_MOUSE Charged multivesicular body protein 2a OS=Mus musculus (Mouse) OX=10090 GN=Chmp2a PE=1 SV=1	1	1	1	1	1	1	1	1	1	1	1	1	1	1	1	1	4.1	4.1	4.1	25.134	222	222	6.23	3		1	2			1	1	1	3			1	0.004896	6.4277	By matching	By MS/MS	By MS/MS	By MS/MS	4.1	4.1
sp|P07356|ANXA2_MOUSE	sp|P07356|ANXA2_MOUSE	11	11	11	sp|P07356|ANXA2_MOUSE Annexin A2 OS=Mus musculus (Mouse) OX=10090 GN=Anxa2 PE=1 SV=2	1	11	11	11	6	11	4	4	6	11	4	4	6	11	4	4	35.1	35.1	35.1	38.676	339	339	8.11	5	3	2	2	1	3		7	5	20		4	5	0	157.54	By MS/MS	By MS/MS	By MS/MS	By MS/MS	17.7	35.1
sp|P16858|G3P_MOUSE;tr|S4R1W1|S4R1W1_MOUSE;tr|A0A1D5RLD8|A0A1D5RLD8_MOUSE;tr|V9GXA7|V9GXA7_MOUSE	sp|P16858|G3P_MOUSE;tr|S4R1W1|S4R1W1_MOUSE;tr|A0A1D5RLD8|A0A1D5RLD8_MOUSE	5;4;4;1	5;4;4;1	3;2;3;1	sp|P16858|G3P_MOUSE Glyceraldehyde-3-phosphate dehydrogenase OS=Mus musculus (Mouse) OX=10090 GN=Gapdh PE=1 SV=2;tr|S4R1W1|S4R1W1_MOUSE Glyceraldehyde-3-phosphate dehydrogenase OS=Mus musculus (Mouse) OX=10090 GN=Gm3839 PE=1 SV=1;tr|A0A1D5RLD8|A0A1D5RLD8_M	4	5	5	3	3	4	4	5	3	4	4	5	2	3	2	3	19.8	19.8	12	35.81	333	333;333;333;121	10.7										14	4	1	3	0	36.87	By MS/MS	By MS/MS	By MS/MS	By MS/MS	13.8	16.2
sp|Q99JB2|STML2_MOUSE	sp|Q99JB2|STML2_MOUSE	8	8	8	sp|Q99JB2|STML2_MOUSE Stomatin-like protein 2, mitochondrial OS=Mus musculus (Mouse) OX=10090 GN=Stoml2 PE=1 SV=1	1	8	8	8	0	8	2	8	0	8	2	8	0	8	2	8	21.8	21.8	21.8	38.384	353	353	9									21					0	133.18		By MS/MS	By matching	By MS/MS	0	21.8
sp|Q60605|MYL6_MOUSE	sp|Q60605|MYL6_MOUSE	6	5	5	sp|Q60605|MYL6_MOUSE Myosin light polypeptide 6 OS=Mus musculus (Mouse) OX=10090 GN=Myl6 PE=1 SV=3	1	6	5	5	6	6	5	6	5	5	4	5	5	5	4	5	37.7	29.1	29.1	16.93	151	151	12.5												20	19	0	140.24	By MS/MS	By MS/MS	By MS/MS	By MS/MS	37.7	37.7
sp|Q9DAJ5|DLRB2_MOUSE	sp|Q9DAJ5|DLRB2_MOUSE	3	3	3	sp|Q9DAJ5|DLRB2_MOUSE Dynein light chain roadblock-type 2 OS=Mus musculus (Mouse) OX=10090 GN=Dynlrb2 PE=1 SV=1	1	3	3	3	2	3	1	1	2	3	1	1	2	3	1	1	22.9	22.9	22.9	10.876	96	96	12.7											1		6	0	20.526	By MS/MS	By MS/MS	By MS/MS	By MS/MS	21.9	22.9
tr|B2RUM3|B2RUM3_MOUSE	tr|B2RUM3|B2RUM3_MOUSE	3	3	3	tr|B2RUM3|B2RUM3_MOUSE CHCH domain-containing protein OS=Mus musculus (Mouse) OX=10090 GN=AU015836 PE=1 SV=1	1	3	3	3	3	3	2	3	3	3	2	3	3	3	2	3	10.6	10.6	10.6	30.529	263	263	8.08								11	1					0	38.87	By MS/MS	By MS/MS	By MS/MS	By MS/MS	10.6	10.6
sp|Q8CGP2|H2B1P_MOUSE;sp|Q8CGP1|H2B1K_MOUSE;sp|Q6ZWY9|H2B1C_MOUSE;sp|Q64525|H2B2B_MOUSE;sp|Q64478|H2B1H_MOUSE;sp|Q64475|H2B1B_MOUSE;sp|P10854|H2B1M_MOUSE;sp|P10853|H2B1F_MOUSE;sp|P70696|H2B1A_MOUSE;sp|Q9D2U9|H2B3A_MOUSE;sp|Q8CGP0|H2B3B_MOUSE;sp|Q64524|H2B2E_MOUSE	sp|Q8CGP2|H2B1P_MOUSE;sp|Q8CGP1|H2B1K_MOUSE;sp|Q6ZWY9|H2B1C_MOUSE;sp|Q64525|H2B2B_MOUSE;sp|Q64478|H2B1H_MOUSE;sp|Q64475|H2B1B_MOUSE;sp|P10854|H2B1M_MOUSE;sp|P10853|H2B1F_MOUSE;sp|P70696|H2B1A_MOUSE;sp|Q9D2U9|H2B3A_MOUSE;sp|Q8CGP0|H2B3B_MOUSE;sp|Q64524|H2B2E_MOUSE	4;4;4;4;4;4;4;4;4;3;3;3	4;4;4;4;4;4;4;4;4;3;3;3	4;4;4;4;4;4;4;4;4;3;3;3	sp|Q8CGP2|H2B1P_MOUSE Histone H2B type 1-P OS=Mus musculus (Mouse) OX=10090 GN=Hist1h2bp PE=1 SV=3;sp|Q8CGP1|H2B1K_MOUSE Histone H2B type 1-K OS=Mus musculus (Mouse) OX=10090 GN=H2bc12 PE=1 SV=3;sp|Q6ZWY9|H2B1C_MOUSE Histone H2B type 1-C/E/G OS=Mus musculu	12	4	4	4	3	4	3	3	3	4	3	3	3	4	3	3	27	27	27	13.992	126	126;126;126;126;126;126;126;126;127;126;126;126	11.1								3	1		2	12		0	22.868	By MS/MS	By MS/MS	By MS/MS	By matching	21.4	27
sp|Q9CR81|TEX12_MOUSE	sp|Q9CR81|TEX12_MOUSE	5	5	5	sp|Q9CR81|TEX12_MOUSE Testis-expressed protein 12 OS=Mus musculus (Mouse) OX=10090 GN=Tex12 PE=1 SV=1	1	5	5	5	4	4	1	4	4	4	1	4	4	4	1	4	56.1	56.1	56.1	13.958	123	123	12.9												1	18	0	81.611	By MS/MS	By MS/MS	By MS/MS	By MS/MS	43.1	44.7
sp|P63087|PP1G_MOUSE	sp|P63087|PP1G_MOUSE	4	4	2	sp|P63087|PP1G_MOUSE Serine/threonine-protein phosphatase PP1-gamma catalytic subunit OS=Mus musculus (Mouse) OX=10090 GN=Ppp1cc PE=1 SV=1	1	4	4	2	3	4	3	3	3	4	3	3	2	2	2	2	13.3	13.3	7.4	36.983	323	323	10.4										18	11			0	62.493	By MS/MS	By MS/MS	By MS/MS	By MS/MS	10.5	13.3
sp|Q8K190|SMDC1_MOUSE	sp|Q8K190|SMDC1_MOUSE	2	2	2	sp|Q8K190|SMDC1_MOUSE SAYSvFN domain-containing protein 1 OS=Mus musculus (Mouse) OX=10090 GN=Saysd1 PE=1 SV=1	1	2	2	2	1	2	0	2	1	2	0	2	1	2	0	2	14.9	14.9	14.9	20.703	188	188	11											5			0	52.331	By matching	By MS/MS		By MS/MS	4.3	14.9
sp|Q6ZQI3|MLEC_MOUSE	sp|Q6ZQI3|MLEC_MOUSE	4	4	4	sp|Q6ZQI3|MLEC_MOUSE Malectin OS=Mus musculus (Mouse) OX=10090 GN=Mlec PE=1 SV=2	1	4	4	4	2	4	2	3	2	4	2	3	2	4	2	3	16.5	16.5	16.5	32.342	291	291	10.3										11	5			0	55.347	By MS/MS	By MS/MS	By MS/MS	By MS/MS	8.6	16.5
sp|P84089|ERH_MOUSE	sp|P84089|ERH_MOUSE	2	2	2	sp|P84089|ERH_MOUSE Enhancer of rudimentary homolog OS=Mus musculus (Mouse) OX=10090 GN=Erh PE=1 SV=1	1	2	2	2	2	2	2	2	2	2	2	2	2	2	2	2	21.2	21.2	21.2	12.259	104	104	13													8	0	31.923	By MS/MS	By MS/MS	By MS/MS	By MS/MS	21.2	21.2
sp|Q9DAS9|GBG12_MOUSE	sp|Q9DAS9|GBG12_MOUSE	2	2	2	sp|Q9DAS9|GBG12_MOUSE Guanine nucleotide-binding protein G(I)/G(S)/G(O) subunit gamma-12 OS=Mus musculus (Mouse) OX=10090 GN=Gng12 PE=1 SV=3	1	2	2	2	1	2	1	2	1	2	1	2	1	2	1	2	25	25	25	7.9972	72	72	13													6	0	16.128	By matching	By MS/MS	By matching	By MS/MS	15.3	25
sp|P05214|TBA3_MOUSE	sp|P05214|TBA3_MOUSE	13	2	2	sp|P05214|TBA3_MOUSE Tubulin alpha-3 chain OS=Mus musculus (Mouse) OX=10090 GN=Tuba3a PE=1 SV=1	1	13	2	2	10	12	10	13	2	2	2	2	2	2	2	2	30	5.3	5.3	49.959	450	450	8.97							1	15	10	2	1	4		0	54.956	By MS/MS	By MS/MS	By MS/MS	By MS/MS	25.8	27.1
sp|P10639|THIO_MOUSE	sp|P10639|THIO_MOUSE	2	2	2	sp|P10639|THIO_MOUSE Thioredoxin OS=Mus musculus (Mouse) OX=10090 GN=Txn PE=1 SV=3	1	2	2	2	1	2	1	1	1	2	1	1	1	2	1	1	21	21	21	11.675	105	105	7.57	2	1	1			1	1	1	1	2	1	1	2	0	14.128	By MS/MS	By MS/MS	By matching	By MS/MS	8.6	21
sp|Q9R1P0|PSA4_MOUSE	sp|Q9R1P0|PSA4_MOUSE	5	5	5	sp|Q9R1P0|PSA4_MOUSE Proteasome subunit alpha type-4 OS=Mus musculus (Mouse) OX=10090 GN=Psma4 PE=1 SV=1	1	5	5	5	3	5	5	5	3	5	5	5	3	5	5	5	18.8	18.8	18.8	29.47	261	261	10.8										4	18			0	39.761	By MS/MS	By MS/MS	By MS/MS	By MS/MS	10.3	18.8
sp|P63101|1433Z_MOUSE	sp|P63101|1433Z_MOUSE	7	7	5	sp|P63101|1433Z_MOUSE 14-3-3 protein zeta/delta OS=Mus musculus (Mouse) OX=10090 GN=Ywhaz PE=1 SV=1	1	7	7	5	7	7	7	6	7	7	7	6	5	5	5	5	23.7	23.7	17.6	27.771	245	245	10.9								2			26	3		0	152.02	By MS/MS	By MS/MS	By MS/MS	By MS/MS	23.7	23.7
sp|Q9CQS8|SC61B_MOUSE;tr|E9PW43|E9PW43_MOUSE	sp|Q9CQS8|SC61B_MOUSE;tr|E9PW43|E9PW43_MOUSE	2;1	2;1	2;1	sp|Q9CQS8|SC61B_MOUSE Protein transport protein Sec61 subunit beta OS=Mus musculus (Mouse) OX=10090 GN=Sec61b PE=1 SV=3;tr|E9PW43|E9PW43_MOUSE Protein transport protein Sec61 subunit beta OS=Mus musculus (Mouse) OX=10090 GN=Gm10320 PE=3 SV=1	2	2	2	2	2	2	1	2	2	2	1	2	2	2	1	2	26	26	26	9.9583	96	96;113	12.6												4	7	0	14.877	By MS/MS	By MS/MS	By matching	By MS/MS	26	26
sp|Q61495|DSG1A_MOUSE;sp|Q7TSF1|DSG1B_MOUSE;sp|Q7TSF0|DSG1C_MOUSE	sp|Q61495|DSG1A_MOUSE;sp|Q7TSF1|DSG1B_MOUSE	3;3;1	3;3;1	3;3;1	sp|Q61495|DSG1A_MOUSE Desmoglein-1-alpha OS=Mus musculus (Mouse) OX=10090 GN=Dsg1a PE=2 SV=2;sp|Q7TSF1|DSG1B_MOUSE Desmoglein-1-beta OS=Mus musculus (Mouse) OX=10090 GN=Dsg1b PE=1 SV=1	3	3	3	3	1	3	0	1	1	3	0	1	1	3	0	1	2.5	2.5	2.5	114.6	1057	1057;1060;911	8.11	2		3					1		8	2	1	1	0	32.711	By MS/MS	By MS/MS		By MS/MS	1.2	2.5
sp|Q9D1R9|RL34_MOUSE	sp|Q9D1R9|RL34_MOUSE	3	3	3	sp|Q9D1R9|RL34_MOUSE 60S ribosomal protein L34 OS=Mus musculus (Mouse) OX=10090 GN=Rpl34 PE=1 SV=2	1	3	3	3	3	3	2	3	3	3	2	3	3	3	2	3	15.4	15.4	15.4	13.293	117	117	12.1												11	1	0	21.313	By MS/MS	By MS/MS	By MS/MS	By MS/MS	15.4	15.4
sp|P14148|RL7_MOUSE	sp|P14148|RL7_MOUSE	4	4	4	sp|P14148|RL7_MOUSE 60S ribosomal protein L7 OS=Mus musculus (Mouse) OX=10090 GN=Rpl7 PE=1 SV=2	1	4	4	4	3	3	3	2	3	3	3	2	3	3	3	2	15.6	15.6	15.6	31.419	270	270	10.5										10	7	1		0	49.514	By MS/MS	By MS/MS	By MS/MS	By MS/MS	11.9	10.7
sp|Q9JJI8|RL38_MOUSE	sp|Q9JJI8|RL38_MOUSE	1	1	1	sp|Q9JJI8|RL38_MOUSE 60S ribosomal protein L38 OS=Mus musculus (Mouse) OX=10090 GN=Rpl38 PE=1 SV=3	1	1	1	1	1	1	1	1	1	1	1	1	1	1	1	1	14.3	14.3	14.3	8.2038	70	70	13													5	0.0072289	6.2759	By MS/MS	By MS/MS	By matching	By MS/MS	14.3	14.3
sp|P47963|RL13_MOUSE	sp|P47963|RL13_MOUSE	5	5	5	sp|P47963|RL13_MOUSE 60S ribosomal protein L13 OS=Mus musculus (Mouse) OX=10090 GN=Rpl13 PE=1 SV=3	1	5	5	5	4	5	4	5	4	5	4	5	4	5	4	5	22.7	22.7	22.7	24.305	211	211	11											22			0	39.115	By MS/MS	By MS/MS	By MS/MS	By MS/MS	18.5	22.7
sp|P61514|RL37A_MOUSE	sp|P61514|RL37A_MOUSE	3	3	3	sp|P61514|RL37A_MOUSE 60S ribosomal protein L37a OS=Mus musculus (Mouse) OX=10090 GN=Rpl37a PE=1 SV=2	1	3	3	3	3	3	1	3	3	3	1	3	3	3	1	3	18.5	18.5	18.5	10.275	92	92	13													10	0	19.508	By MS/MS	By MS/MS	By matching	By MS/MS	18.5	18.5
sp|Q8R127|SCPDL_MOUSE	sp|Q8R127|SCPDL_MOUSE	7	7	7	sp|Q8R127|SCPDL_MOUSE Saccharopine dehydrogenase-like oxidoreductase OS=Mus musculus (Mouse) OX=10090 GN=Sccpdh PE=1 SV=1	1	7	7	7	6	7	6	6	6	7	6	6	6	7	6	6	13.8	13.8	13.8	47.129	429	429	9.16									26	5				0	50.708	By MS/MS	By MS/MS	By MS/MS	By MS/MS	13.3	13.8
sp|Q3UJU9|RMD3_MOUSE	sp|Q3UJU9|RMD3_MOUSE	6	6	6	sp|Q3UJU9|RMD3_MOUSE Regulator of microtubule dynamics protein 3 OS=Mus musculus (Mouse) OX=10090 GN=Rmdn3 PE=1 SV=2	1	6	6	6	0	6	0	2	0	6	0	2	0	6	0	2	16.4	16.4	16.4	52.028	470	470	7.36							9	5						0	70.49		By MS/MS		By MS/MS	0	16.4
sp|P17710|HXK1_MOUSE;sp|Q91W97|HKDC1_MOUSE	sp|P17710|HXK1_MOUSE	24;2	24;2	22;2	sp|P17710|HXK1_MOUSE Hexokinase-1 OS=Mus musculus (Mouse) OX=10090 GN=Hk1 PE=1 SV=3	2	24	24	22	4	23	3	23	4	23	3	23	4	21	3	21	23.7	23.7	21.8	108.3	974	974;915	5.14				3	61	3	1		2					0	217.91	By matching	By MS/MS	By matching	By MS/MS	3.7	23
sp|O70562|SPR2K_MOUSE;sp|O70558|SPR2G_MOUSE;sp|O70555|SPR2D_MOUSE;sp|O70554|SPR2B_MOUSE;sp|O70559|SPR2H_MOUSE	sp|O70562|SPR2K_MOUSE;sp|O70558|SPR2G_MOUSE;sp|O70555|SPR2D_MOUSE;sp|O70554|SPR2B_MOUSE;sp|O70559|SPR2H_MOUSE	1;1;1;1;1	1;1;1;1;1	1;1;1;1;1	sp|O70562|SPR2K_MOUSE Small proline-rich protein 2K OS=Mus musculus (Mouse) OX=10090 GN=Sprr2k PE=2 SV=1;sp|O70558|SPR2G_MOUSE Small proline-rich protein 2G OS=Mus musculus (Mouse) OX=10090 GN=Sprr2g PE=2 SV=1;sp|O70555|SPR2D_MOUSE Small proline-rich prote	5	1	1	1	1	1	1	1	1	1	1	1	1	1	1	1	13.2	13.2	13.2	7.4989	68	68;76;85;98;108	7.93	1	1	2		1			2	2	1	1	2	2	0.0013175	6.9128	By MS/MS	By MS/MS	By MS/MS	By MS/MS	13.2	13.2
sp|P62908|RS3_MOUSE	sp|P62908|RS3_MOUSE	8	8	8	sp|P62908|RS3_MOUSE 40S ribosomal protein S3 OS=Mus musculus (Mouse) OX=10090 GN=Rps3 PE=1 SV=1	1	8	8	8	7	7	6	6	7	7	6	6	7	7	6	6	31.3	31.3	31.3	26.674	243	243	10.9										4	26			0	70.071	By MS/MS	By MS/MS	By MS/MS	By MS/MS	27.6	25.9
sp|Q61142|SPIN1_MOUSE	sp|Q61142|SPIN1_MOUSE	3	3	3	sp|Q61142|SPIN1_MOUSE Spindlin-1 OS=Mus musculus (Mouse) OX=10090 GN=Spin1 PE=1 SV=2	1	3	3	3	3	3	3	3	3	3	3	3	3	3	3	3	13.4	13.4	13.4	29.642	262	262	11										2	15	2		0	20.227	By MS/MS	By MS/MS	By MS/MS	By MS/MS	13.4	13.4
sp|P63168|DYL1_MOUSE;sp|Q9D0M5|DYL2_MOUSE	sp|P63168|DYL1_MOUSE	3;1	3;1	2;1	sp|P63168|DYL1_MOUSE Dynein light chain 1, cytoplasmic OS=Mus musculus (Mouse) OX=10090 GN=Dynll1 PE=1 SV=1	2	3	3	2	3	3	0	2	3	3	0	2	2	2	0	1	46.1	46.1	37.1	10.366	89	89;89	13													10	0	40.082	By MS/MS	By MS/MS		By MS/MS	46.1	46.1
sp|P62702|RS4X_MOUSE;tr|V9GWY0|V9GWY0_MOUSE	sp|P62702|RS4X_MOUSE;tr|V9GWY0|V9GWY0_MOUSE	7;5	7;5	7;5	sp|P62702|RS4X_MOUSE 40S ribosomal protein S4, X isoform OS=Mus musculus (Mouse) OX=10090 GN=Rps4x PE=1 SV=2;tr|V9GWY0|V9GWY0_MOUSE 40S ribosomal protein S4 OS=Mus musculus (Mouse) OX=10090 GN=Gm15013 PE=3 SV=1	2	7	7	7	5	5	2	5	5	5	2	5	5	5	2	5	20.9	20.9	20.9	29.597	263	263;266	10.5		1									16			0	42.57	By MS/MS	By MS/MS	By MS/MS	By MS/MS	17.1	16.7
sp|Q9QYF1|RDH11_MOUSE	sp|Q9QYF1|RDH11_MOUSE	5	5	5	sp|Q9QYF1|RDH11_MOUSE Retinol dehydrogenase 11 OS=Mus musculus (Mouse) OX=10090 GN=Rdh11 PE=1 SV=2	1	5	5	5	3	5	2	5	3	5	2	5	3	5	2	5	17.4	17.4	17.4	35.147	316	316	10.8										3	15			0	103.66	By MS/MS	By MS/MS	By matching	By MS/MS	11.7	17.4
sp|P62918|RL8_MOUSE	sp|P62918|RL8_MOUSE	4	4	4	sp|P62918|RL8_MOUSE 60S ribosomal protein L8 OS=Mus musculus (Mouse) OX=10090 GN=Rpl8 PE=1 SV=2	1	4	4	4	4	4	3	3	4	4	3	3	4	4	3	3	10.1	10.1	10.1	28.024	257	257	11											14			0	24.097	By MS/MS	By MS/MS	By MS/MS	By MS/MS	10.1	10.1
sp|P62858|RS28_MOUSE	sp|P62858|RS28_MOUSE	2	2	2	sp|P62858|RS28_MOUSE 40S ribosomal protein S28 OS=Mus musculus (Mouse) OX=10090 GN=Rps28 PE=1 SV=1	1	2	2	2	2	2	1	2	2	2	1	2	2	2	1	2	33.3	33.3	33.3	7.8409	69	69	13													7	0	19.865	By MS/MS	By MS/MS	By MS/MS	By MS/MS	33.3	33.3
sp|P50543|S10AB_MOUSE	sp|P50543|S10AB_MOUSE	1	1	1	sp|P50543|S10AB_MOUSE Protein S100-A11 OS=Mus musculus (Mouse) OX=10090 GN=S100a11 PE=1 SV=1	1	1	1	1	0	1	0	0	0	1	0	0	0	1	0	0	10.2	10.2	10.2	11.083	98	98	8								2						0.0071685	6.2379		By MS/MS			0	10.2
sp|Q9DC51|GNAI3_MOUSE	sp|Q9DC51|GNAI3_MOUSE	5	5	2	sp|Q9DC51|GNAI3_MOUSE Guanine nucleotide-binding protein G(i) subunit alpha OS=Mus musculus (Mouse) OX=10090 GN=Gnai3 PE=1 SV=3	1	5	5	2	1	3	1	5	1	3	1	5	0	1	0	2	15	15	7.1	40.538	354	354	9.83									2	10				0	40.223	By MS/MS	By MS/MS	By matching	By MS/MS	3.1	9.9
sp|P47802|MTX1_MOUSE	sp|P47802|MTX1_MOUSE	6	6	6	sp|P47802|MTX1_MOUSE Metaxin-1 OS=Mus musculus (Mouse) OX=10090 GN=Mtx1 PE=1 SV=1	1	6	6	6	1	5	0	3	1	5	0	3	1	5	0	3	20.2	20.2	20.2	35.623	317	317	8.45								8	1	2				0	39.12	By matching	By MS/MS		By MS/MS	2.8	15.5
sp|Q9DBC7|KAP0_MOUSE	sp|Q9DBC7|KAP0_MOUSE	5	5	5	sp|Q9DBC7|KAP0_MOUSE cAMP-dependent protein kinase type I-alpha regulatory subunit OS=Mus musculus (Mouse) OX=10090 GN=Prkar1a PE=1 SV=3	1	5	5	5	5	5	2	5	5	5	2	5	5	5	2	5	11.8	11.8	11.8	43.185	381	381	8.86								3	19					0	62.685	By MS/MS	By MS/MS	By MS/MS	By MS/MS	11.8	11.8
tr|A8DUK4|A8DUK4_MOUSE;sp|P02089|HBB2_MOUSE;sp|P02088|HBB1_MOUSE	tr|A8DUK4|A8DUK4_MOUSE;sp|P02089|HBB2_MOUSE;sp|P02088|HBB1_MOUSE	3;2;2	3;2;2	3;2;2	tr|A8DUK4|A8DUK4_MOUSE GLOBIN domain-containing protein OS=Mus musculus (Mouse) OX=10090 GN=Hbb-bs PE=1 SV=1;sp|P02089|HBB2_MOUSE Hemoglobin subunit beta-2 OS=Mus musculus (Mouse) OX=10090 GN=Hbb-b2 PE=1 SV=2;sp|P02088|HBB1_MOUSE Hemoglobin subunit beta-1	3	3	3	3	3	3	2	3	3	3	2	3	3	3	2	3	22.4	22.4	22.4	15.748	147	147;147;147	13													15	0	54.156	By MS/MS	By MS/MS	By MS/MS	By MS/MS	22.4	22.4
sp|Q922Q1|MARC2_MOUSE	sp|Q922Q1|MARC2_MOUSE	3	3	3	sp|Q922Q1|MARC2_MOUSE Mitochondrial amidoxime reducing component 2 OS=Mus musculus (Mouse) OX=10090 GN=Marc2 PE=1 SV=1	1	3	3	3	2	3	2	3	2	3	2	3	2	3	2	3	10.1	10.1	10.1	38.194	338	338	9.23								5		8				0	22.69	By matching	By MS/MS	By matching	By MS/MS	7.4	10.1
sp|P62627|DLRB1_MOUSE	sp|P62627|DLRB1_MOUSE	2	2	2	sp|P62627|DLRB1_MOUSE Dynein light chain roadblock-type 1 OS=Mus musculus (Mouse) OX=10090 GN=Dynlrb1 PE=1 SV=3	1	2	2	2	2	2	1	2	2	2	1	2	2	2	1	2	21.9	21.9	21.9	10.99	96	96	13													7	0	25.5	By MS/MS	By MS/MS	By matching	By MS/MS	21.9	21.9
sp|P99024|TBB5_MOUSE;sp|Q7TMM9|TBB2A_MOUSE	sp|P99024|TBB5_MOUSE;sp|Q7TMM9|TBB2A_MOUSE	12;8	3;1	2;0	sp|P99024|TBB5_MOUSE Tubulin beta-5 chain OS=Mus musculus (Mouse) OX=10090 GN=Tubb5 PE=1 SV=1;sp|Q7TMM9|TBB2A_MOUSE Tubulin beta-2A chain OS=Mus musculus (Mouse) OX=10090 GN=Tubb2a PE=1 SV=1	2	12	3	2	12	11	11	12	3	3	3	3	2	2	2	2	30.9	9.5	6.1	49.67	444	444;445	8.43								17	13					0	54.407	By MS/MS	By MS/MS	By MS/MS	By MS/MS	30.9	28.6
sp|P32037|GTR3_MOUSE	sp|P32037|GTR3_MOUSE	2	2	2	sp|P32037|GTR3_MOUSE Solute carrier family 2, facilitated glucose transporter member 3 OS=Mus musculus (Mouse) OX=10090 GN=Slc2a3 PE=1 SV=1	1	2	2	2	1	2	2	2	1	2	2	2	1	2	2	2	3.7	3.7	3.7	53.478	493	493	9.21								2	7	5				0	23.371	By MS/MS	By MS/MS	By MS/MS	By MS/MS	2.2	3.7
sp|P01837|IGKC_MOUSE	sp|P01837|IGKC_MOUSE	2	2	2	sp|P01837|IGKC_MOUSE Immunoglobulin kappa constant OS=Mus musculus (Mouse) OX=10090 GN=Igkc PE=1 SV=2	1	2	2	2	1	2	2	2	1	2	2	2	1	2	2	2	23.4	23.4	23.4	11.934	107	107	11.8											3	9		0	69.163	By matching	By MS/MS	By matching	By MS/MS	10.3	23.4
sp|P97351|RS3A_MOUSE	sp|P97351|RS3A_MOUSE	5	5	5	sp|P97351|RS3A_MOUSE 40S ribosomal protein S3a OS=Mus musculus (Mouse) OX=10090 GN=Rps3a PE=1 SV=3	1	5	5	5	5	5	4	3	5	5	4	3	5	5	4	3	13.6	13.6	13.6	29.885	264	264	10.5										16	2	1	2	0	32.978	By MS/MS	By MS/MS	By matching	By MS/MS	13.6	13.6
sp|O89112|LANC1_MOUSE	sp|O89112|LANC1_MOUSE	3	3	3	sp|O89112|LANC1_MOUSE Glutathione S-transferase LANCL1 OS=Mus musculus (Mouse) OX=10090 GN=Lancl1 PE=1 SV=1	1	3	3	3	2	3	3	3	2	3	3	3	2	3	3	3	7.8	7.8	7.8	45.341	399	399	9.92									1	11				0	44.91	By MS/MS	By MS/MS	By MS/MS	By MS/MS	5.8	7.8
sp|P62259|1433E_MOUSE	sp|P62259|1433E_MOUSE	6	4	4	sp|P62259|1433E_MOUSE 14-3-3 protein epsilon OS=Mus musculus (Mouse) OX=10090 GN=Ywhae PE=1 SV=1	1	6	4	4	6	6	6	5	4	4	4	4	4	4	4	4	22.4	16.5	16.5	29.174	255	255	10.9										4	16	1		0	28.013	By MS/MS	By MS/MS	By MS/MS	By MS/MS	22.4	22.4
sp|Q9CQ69|QCR8_MOUSE	sp|Q9CQ69|QCR8_MOUSE	3	3	3	sp|Q9CQ69|QCR8_MOUSE Cytochrome b-c1 complex subunit 8 OS=Mus musculus (Mouse) OX=10090 GN=Uqcrq PE=1 SV=3	1	3	3	3	1	3	0	2	1	3	0	2	1	3	0	2	23.2	23.2	23.2	9.7681	82	82	13													6	0	18.785	By matching	By MS/MS		By MS/MS	12.2	23.2
sp|Q8VEM8|MPCP_MOUSE	sp|Q8VEM8|MPCP_MOUSE	2	2	2	sp|Q8VEM8|MPCP_MOUSE Phosphate carrier protein, mitochondrial OS=Mus musculus (Mouse) OX=10090 GN=Slc25a3 PE=1 SV=1	1	2	2	2	1	2	2	2	1	2	2	2	1	2	2	2	6.2	6.2	6.2	39.632	357	357	11											7			0	26.254	By MS/MS	By MS/MS	By matching	By MS/MS	3.4	6.2
sp|P08752|GNAI2_MOUSE;sp|B2RSH2|GNAI1_MOUSE;sp|P20612|GNAT1_MOUSE;sp|Q3V3I2|GNAT3_MOUSE;sp|P50149|GNAT2_MOUSE;sp|Q8CGK7|GNAL_MOUSE	sp|P08752|GNAI2_MOUSE;sp|B2RSH2|GNAI1_MOUSE	5;3;2;2;2;1	2;0;0;0;0;0	2;0;0;0;0;0	sp|P08752|GNAI2_MOUSE Guanine nucleotide-binding protein G(i) subunit alpha-2 OS=Mus musculus (Mouse) OX=10090 GN=Gnai2 PE=1 SV=5;sp|B2RSH2|GNAI1_MOUSE Guanine nucleotide-binding protein G(i) subunit alpha-1 OS=Mus musculus (Mouse) OX=10090 GN=Gnai1 PE=1 S	6	5	2	2	1	4	1	5	0	2	0	2	0	2	0	2	15.8	7.9	7.9	40.489	355	355;354;350;354;354;381	10										4				0	20.268	By matching	By MS/MS	By matching	By MS/MS	3.1	13.5
sp|Q9DCL8|IPP2_MOUSE	sp|Q9DCL8|IPP2_MOUSE	2	2	2	sp|Q9DCL8|IPP2_MOUSE Protein phosphatase inhibitor 2 OS=Mus musculus (Mouse) OX=10090 GN=Ppp1r2 PE=1 SV=3	1	2	2	2	1	2	2	2	1	2	2	2	1	2	2	2	5.3	5.3	5.3	23.119	206	206	11.1											8	1		0	14.946	By MS/MS	By MS/MS	By MS/MS	By MS/MS	4.9	5.3
sp|P12970|RL7A_MOUSE;tr|V9GX35|V9GX35_MOUSE	sp|P12970|RL7A_MOUSE;tr|V9GX35|V9GX35_MOUSE	3;2	3;2	3;2	sp|P12970|RL7A_MOUSE 60S ribosomal protein L7a OS=Mus musculus (Mouse) OX=10090 GN=Rpl7a PE=1 SV=2;tr|V9GX35|V9GX35_MOUSE Ribosomal_L7Ae domain-containing protein OS=Mus musculus (Mouse) OX=10090 GN=Gm14214 PE=4 SV=1	2	3	3	3	1	3	1	1	1	3	1	1	1	3	1	1	13.5	13.5	13.5	29.976	266	266;225	10.4								1		1	5			0	23.444	By MS/MS	By MS/MS	By MS/MS	By MS/MS	4.1	13.5
sp|Q80SZ7|GBG5_MOUSE;tr|A0A3B2WD42|A0A3B2WD42_MOUSE	sp|Q80SZ7|GBG5_MOUSE	3;1	3;1	3;1	sp|Q80SZ7|GBG5_MOUSE Guanine nucleotide-binding protein G(I)/G(S)/G(O) subunit gamma-5 OS=Mus musculus (Mouse) OX=10090 GN=Gng5 PE=1 SV=2	2	3	3	3	1	3	1	2	1	3	1	2	1	3	1	2	39.7	39.7	39.7	7.3184	68	68;68	13													7	0	19.772	By matching	By MS/MS	By matching	By MS/MS	10.3	39.7
sp|Q91XW8|FKBP6_MOUSE	sp|Q91XW8|FKBP6_MOUSE	2	2	2	sp|Q91XW8|FKBP6_MOUSE Inactive peptidyl-prolyl cis-trans isomerase FKBP6 OS=Mus musculus (Mouse) OX=10090 GN=Fkbp6 PE=1 SV=1	1	2	2	2	2	2	2	2	2	2	2	2	2	2	2	2	8	8	8	37.124	327	327	10.6										5	8			0	27.598	By MS/MS	By MS/MS	By MS/MS	By MS/MS	8	8
sp|Q9CR57|RL14_MOUSE	sp|Q9CR57|RL14_MOUSE	1	1	1	sp|Q9CR57|RL14_MOUSE 60S ribosomal protein L14 OS=Mus musculus (Mouse) OX=10090 GN=Rpl14 PE=1 SV=3	1	1	1	1	1	1	1	1	1	1	1	1	1	1	1	1	6	6	6	23.564	217	217	11											4			0.0014065	7.5038	By matching	By matching	By matching	By MS/MS	6	6
sp|P14602|HSPB1_MOUSE	sp|P14602|HSPB1_MOUSE	1	1	1	sp|P14602|HSPB1_MOUSE Heat shock protein beta-1 OS=Mus musculus (Mouse) OX=10090 GN=Hspb1 PE=1 SV=3	1	1	1	1	1	1	1	1	1	1	1	1	1	1	1	1	4.8	4.8	4.8	23.014	209	209	10.9								1			5		1	0.001287	6.7683	By MS/MS	By MS/MS	By matching	By matching	4.8	4.8
sp|P62242|RS8_MOUSE	sp|P62242|RS8_MOUSE	2	2	2	sp|P62242|RS8_MOUSE 40S ribosomal protein S8 OS=Mus musculus (Mouse) OX=10090 GN=Rps8 PE=1 SV=2	1	2	2	2	2	1	2	1	2	1	2	1	2	1	2	1	11.5	11.5	11.5	24.205	208	208	9.78						1	1		1		6			0	41.042	By MS/MS	By MS/MS	By MS/MS	By MS/MS	11.5	5.3
sp|P24270|CATA_MOUSE	sp|P24270|CATA_MOUSE	2	2	2	sp|P24270|CATA_MOUSE Catalase OS=Mus musculus (Mouse) OX=10090 GN=Cat PE=1 SV=4	1	2	2	2	1	2	2	2	1	2	2	2	1	2	2	2	4	4	4	59.795	527	527	7.05	3	2	2	3			1			5	1	3	2	0	19.974	By MS/MS	By MS/MS	By MS/MS	By MS/MS	2.5	4
sp|O70456|1433S_MOUSE;sp|Q9CQV8|1433B_MOUSE	sp|O70456|1433S_MOUSE;sp|Q9CQV8|1433B_MOUSE	4;2	2;0	2;0	sp|O70456|1433S_MOUSE 14-3-3 protein sigma OS=Mus musculus (Mouse) OX=10090 GN=Sfn PE=1 SV=2;sp|Q9CQV8|1433B_MOUSE 14-3-3 protein beta/alpha OS=Mus musculus (Mouse) OX=10090 GN=Ywhab PE=1 SV=3	2	4	2	2	3	4	3	3	1	2	1	2	1	2	1	2	13.7	7.7	7.7	27.706	248	248;246	9.5								2	3		3			0	14.515	By MS/MS	By MS/MS	By matching	By MS/MS	9.3	13.7
sp|Q6IE21|OTU6A_MOUSE	sp|Q6IE21|OTU6A_MOUSE	1	1	1	sp|Q6IE21|OTU6A_MOUSE OTU domain-containing protein 6A OS=Mus musculus (Mouse) OX=10090 GN=Otud6a PE=1 SV=1	1	1	1	1	0	1	0	0	0	1	0	0	0	1	0	0	2.8	2.8	2.8	33.738	290	290	9								1		1				0.0024845	6.472		By MS/MS			0	2.8
sp|E9Q557|DESP_MOUSE	sp|E9Q557|DESP_MOUSE	37	37	37	sp|E9Q557|DESP_MOUSE Desmoplakin OS=Mus musculus (Mouse) OX=10090 GN=Dsp PE=1 SV=1	1	37	37	37	15	34	16	17	15	34	16	17	15	34	16	17	12.2	12.2	12.2	332.91	2883	2883	7.37	15	20	13	11	12	7	7	34	4	19	15	14	25	0	293.42	By MS/MS	By MS/MS	By MS/MS	By MS/MS	5.1	11.3
sp|Q8BFZ9|ERLN2_MOUSE	sp|Q8BFZ9|ERLN2_MOUSE	4	4	1	sp|Q8BFZ9|ERLN2_MOUSE Erlin-2 OS=Mus musculus (Mouse) OX=10090 GN=Erlin2 PE=1 SV=1	1	4	4	1	3	3	3	3	3	3	3	3	0	1	0	0	12.9	12.9	2.9	37.872	340	340	9.26								1	12	6				0	95.014	By MS/MS	By MS/MS	By MS/MS	By MS/MS	10	10
tr|Q9DAD9|Q9DAD9_MOUSE;tr|Q810S6|Q810S6_MOUSE;tr|J3QP08|J3QP08_MOUSE;sp|Q5M8Q2|H2AL1_MOUSE;tr|A0A087WP11|A0A087WP11_MOUSE	tr|Q9DAD9|Q9DAD9_MOUSE;tr|Q810S6|Q810S6_MOUSE;tr|J3QP08|J3QP08_MOUSE;sp|Q5M8Q2|H2AL1_MOUSE;tr|A0A087WP11|A0A087WP11_MOUSE	2;2;2;2;1	2;2;2;2;1	2;2;2;2;1	tr|Q9DAD9|Q9DAD9_MOUSE Histone H2A OS=Mus musculus (Mouse) OX=10090 GN=H2al1m PE=2 SV=1;tr|Q810S6|Q810S6_MOUSE Histone H2A OS=Mus musculus (Mouse) OX=10090 GN=H2al1e PE=2 SV=1;tr|J3QP08|J3QP08_MOUSE Histone H2A OS=Mus musculus (Mouse) OX=10090 GN=H2al1k PE	5	2	2	2	2	2	0	1	2	2	0	1	2	2	0	1	23.8	23.8	23.8	12.113	105	105;105;105;105;105	13													5	0	20.637	By MS/MS	By MS/MS		By matching	23.8	23.8
sp|P35700|PRDX1_MOUSE	sp|P35700|PRDX1_MOUSE	3	3	2	sp|P35700|PRDX1_MOUSE Peroxiredoxin-1 OS=Mus musculus (Mouse) OX=10090 GN=Prdx1 PE=1 SV=1	1	3	3	2	2	3	3	2	2	3	3	2	2	2	2	1	14.1	14.1	10.1	22.176	199	199	10.9								2		1	9	5		0	21.287	By MS/MS	By MS/MS	By matching	By MS/MS	10.1	14.1
tr|F6YVP7|F6YVP7_MOUSE;tr|A0A1Y7VKY1|A0A1Y7VKY1_MOUSE;sp|P62270|RS18_MOUSE	tr|F6YVP7|F6YVP7_MOUSE;tr|A0A1Y7VKY1|A0A1Y7VKY1_MOUSE;sp|P62270|RS18_MOUSE	4;4;4	4;4;4	4;4;4	tr|F6YVP7|F6YVP7_MOUSE Ribosomal protein S18, pseudogene 6 OS=Mus musculus (Mouse) OX=10090 GN=Rps18-ps6 PE=3 SV=2;tr|A0A1Y7VKY1|A0A1Y7VKY1_MOUSE Ribosomal protein S18, pseudogene 5 OS=Mus musculus (Mouse) OX=10090 GN=Rps18-ps5 PE=3 SV=1;sp|P62270|RS18_MOU	3	4	4	4	4	4	2	1	4	4	2	1	4	4	2	1	21.1	21.1	21.1	17.671	152	152;152;152	11.9											1	10		0	25.356	By MS/MS	By MS/MS	By matching	By MS/MS	21.1	21.1
sp|P51881|ADT2_MOUSE	sp|P51881|ADT2_MOUSE	5	5	4	sp|P51881|ADT2_MOUSE ADP/ATP translocase 2 OS=Mus musculus (Mouse) OX=10090 GN=Slc25a5 PE=1 SV=3	1	5	5	4	5	5	5	5	5	5	5	5	4	4	4	4	13.4	13.4	10.1	32.931	298	298	11											20			0	32.203	By MS/MS	By MS/MS	By matching	By MS/MS	13.4	13.4
sp|O08716|FABP9_MOUSE	sp|O08716|FABP9_MOUSE	3	3	3	sp|O08716|FABP9_MOUSE Fatty acid-binding protein 9 OS=Mus musculus (Mouse) OX=10090 GN=Fabp9 PE=1 SV=2	1	3	3	3	2	3	1	3	2	3	1	3	2	3	1	3	24.2	24.2	24.2	15.017	132	132	12.9												1	10	0	38.972	By matching	By MS/MS	By matching	By matching	14.4	24.2
sp|P17182|ENOA_MOUSE;sp|P17183|ENOG_MOUSE	sp|P17182|ENOA_MOUSE	5;1	5;1	5;1	sp|P17182|ENOA_MOUSE Alpha-enolase OS=Mus musculus (Mouse) OX=10090 GN=Eno1 PE=1 SV=3	2	5	5	5	3	5	2	1	3	5	2	1	3	5	2	1	15	15	15	47.14	434	434;434	8.23								12			1			0	83.922	By MS/MS	By MS/MS	By matching	By matching	8.5	15
sp|Q08288|LYAR_MOUSE	sp|Q08288|LYAR_MOUSE	8	8	8	sp|Q08288|LYAR_MOUSE Cell growth-regulating nucleolar protein OS=Mus musculus (Mouse) OX=10090 GN=Lyar PE=1 SV=2	1	8	8	8	7	8	5	6	7	8	5	6	7	8	5	6	19.1	19.1	19.1	43.735	388	388	8								32						0	93.004	By MS/MS	By MS/MS	By MS/MS	By MS/MS	18.8	19.1
sp|Q3V132|ADT4_MOUSE	sp|Q3V132|ADT4_MOUSE	6	6	6	sp|Q3V132|ADT4_MOUSE ADP/ATP translocase 4 OS=Mus musculus (Mouse) OX=10090 GN=Slc25a31 PE=1 SV=1	1	6	6	6	3	6	3	6	3	6	3	6	3	6	3	6	19.4	19.4	19.4	35.257	320	320	10.6									2	6	18			0	38.658	By MS/MS	By MS/MS	By MS/MS	By MS/MS	10.6	19.4
sp|P53026|RL10A_MOUSE	sp|P53026|RL10A_MOUSE	2	2	2	sp|P53026|RL10A_MOUSE 60S ribosomal protein L10a OS=Mus musculus (Mouse) OX=10090 GN=Rpl10a PE=1 SV=3	1	2	2	2	2	2	2	1	2	2	2	1	2	2	2	1	7.4	7.4	7.4	24.916	217	217	11											7			0	13.342	By MS/MS	By MS/MS	By matching	By MS/MS	7.4	7.4
sp|P10649|GSTM1_MOUSE;tr|Q8R5I6|Q8R5I6_MOUSE;sp|Q80W21|GSTM7_MOUSE	sp|P10649|GSTM1_MOUSE	4;1;1	4;1;1	3;0;0	sp|P10649|GSTM1_MOUSE Glutathione S-transferase Mu 1 OS=Mus musculus (Mouse) OX=10090 GN=Gstm1 PE=1 SV=2	3	4	4	3	4	4	2	3	4	4	2	3	3	3	1	2	19.7	19.7	15.6	25.97	218	218;218;218	11											16			0	34.904	By MS/MS	By MS/MS	By MS/MS	By MS/MS	19.7	19.7
sp|P61982|1433G_MOUSE	sp|P61982|1433G_MOUSE	4	2	2	sp|P61982|1433G_MOUSE 14-3-3 protein gamma OS=Mus musculus (Mouse) OX=10090 GN=Ywhag PE=1 SV=2	1	4	2	2	4	4	3	3	2	2	1	2	2	2	1	2	15.4	9.3	9.3	28.302	247	247	11											7			0	78.214	By MS/MS	By MS/MS	By MS/MS	By MS/MS	15.4	15.4
sp|P62827|RAN_MOUSE;tr|Q14AA6|Q14AA6_MOUSE;sp|Q61820|RANT_MOUSE	sp|P62827|RAN_MOUSE;tr|Q14AA6|Q14AA6_MOUSE;sp|Q61820|RANT_MOUSE	5;4;3	5;4;3	5;4;3	sp|P62827|RAN_MOUSE GTP-binding nuclear protein Ran OS=Mus musculus (Mouse) OX=10090 GN=Ran PE=1 SV=3;tr|Q14AA6|Q14AA6_MOUSE GTP-binding nuclear protein Ran OS=Mus musculus (Mouse) OX=10090 GN=1700009N14Rik PE=2 SV=1;sp|Q61820|RANT_MOUSE GTP-binding nuclea	3	5	5	5	2	5	3	5	2	5	3	5	2	5	3	5	23.6	23.6	23.6	24.423	216	216;216;216	11											15			0	33.501	By MS/MS	By MS/MS	By MS/MS	By MS/MS	9.7	23.6
sp|Q9CQU3|RER1_MOUSE	sp|Q9CQU3|RER1_MOUSE	2	2	2	sp|Q9CQU3|RER1_MOUSE Protein RER1 OS=Mus musculus (Mouse) OX=10090 GN=Rer1 PE=1 SV=1	1	2	2	2	0	2	0	2	0	2	0	2	0	2	0	2	14.8	14.8	14.8	22.988	196	196	10.8										1	5			0.0015361	10.864		By MS/MS		By matching	0	14.8
sp|Q9D5T0|ATAD1_MOUSE	sp|Q9D5T0|ATAD1_MOUSE	3	3	3	sp|Q9D5T0|ATAD1_MOUSE ATPase family AAA domain-containing protein 1 OS=Mus musculus (Mouse) OX=10090 GN=Atad1 PE=1 SV=1	1	3	3	3	0	3	0	1	0	3	0	1	0	3	0	1	9.7	9.7	9.7	40.744	361	361	10										4				0	20.108		By MS/MS		By MS/MS	0	9.7
sp|Q91WS0|CISD1_MOUSE	sp|Q91WS0|CISD1_MOUSE	3	3	3	sp|Q91WS0|CISD1_MOUSE CDGSH iron-sulfur domain-containing protein 1 OS=Mus musculus (Mouse) OX=10090 GN=Cisd1 PE=1 SV=1	1	3	3	3	0	3	0	1	0	3	0	1	0	3	0	1	30.6	30.6	30.6	12.097	108	108	12												6		0	47.197		By MS/MS		By matching	0	30.6
sp|P68254|1433T_MOUSE	sp|P68254|1433T_MOUSE	4	2	2	sp|P68254|1433T_MOUSE 14-3-3 protein theta OS=Mus musculus (Mouse) OX=10090 GN=Ywhaq PE=1 SV=1	1	4	2	2	4	4	4	3	2	2	2	2	2	2	2	2	16.3	10.2	10.2	27.778	245	245	11											8			0	65.543	By MS/MS	By MS/MS	By MS/MS	By MS/MS	16.3	16.3
sp|P08226|APOE_MOUSE	sp|P08226|APOE_MOUSE	4	4	4	sp|P08226|APOE_MOUSE Apolipoprotein E OS=Mus musculus (Mouse) OX=10090 GN=Apoe PE=1 SV=2	1	4	4	4	0	4	0	4	0	4	0	4	0	4	0	4	15.1	15.1	15.1	35.866	311	311	10										8				0	27.031		By matching		By MS/MS	0	15.1
sp|Q80VL1|TDRKH_MOUSE	sp|Q80VL1|TDRKH_MOUSE	6	6	6	sp|Q80VL1|TDRKH_MOUSE Tudor and KH domain-containing protein OS=Mus musculus (Mouse) OX=10090 GN=Tdrkh PE=1 SV=1	1	6	6	6	2	6	1	3	2	6	1	3	2	6	1	3	11.4	11.4	11.4	62.133	560	560	6.85						2	11							0	51.322	By matching	By MS/MS	By matching	By matching	3.8	11.4
sp|Q9EPW0|INP4A_MOUSE	sp|Q9EPW0|INP4A_MOUSE	1	1	1	sp|Q9EPW0|INP4A_MOUSE Inositol polyphosphate-4-phosphatase type I A OS=Mus musculus (Mouse) OX=10090 GN=Inpp4a PE=1 SV=1	1	1	1	1	0	1	0	1	0	1	0	1	0	1	0	1	1.5	1.5	1.5	105.54	939	939	9								1	2	1				0.0012821	6.7168		By MS/MS		By MS/MS	0	1.5
sp|Q02257|PLAK_MOUSE	sp|Q02257|PLAK_MOUSE	10	10	10	sp|Q02257|PLAK_MOUSE Junction plakoglobin OS=Mus musculus (Mouse) OX=10090 GN=Jup PE=1 SV=3	1	10	10	10	8	8	5	4	8	8	5	4	8	8	5	4	14.9	14.9	14.9	81.8	745	745	7	7	2	4	1	5	7	3	6	3		2	4	8	0	67.871	By MS/MS	By MS/MS	By MS/MS	By MS/MS	11.3	11
sp|P47754|CAZA2_MOUSE	sp|P47754|CAZA2_MOUSE	3	3	2	sp|P47754|CAZA2_MOUSE F-actin-capping protein subunit alpha-2 OS=Mus musculus (Mouse) OX=10090 GN=Capza2 PE=1 SV=3	1	3	3	2	3	2	3	2	3	2	3	2	2	1	2	1	11.2	11.2	7.7	32.967	286	286	10										10				0	20.268	By MS/MS	By MS/MS	By MS/MS	By MS/MS	11.2	8.4
sp|Q91V61|SFXN3_MOUSE	sp|Q91V61|SFXN3_MOUSE	3	3	3	sp|Q91V61|SFXN3_MOUSE Sideroflexin-3 OS=Mus musculus (Mouse) OX=10090 GN=Sfxn3 PE=1 SV=1	1	3	3	3	3	3	2	3	3	3	2	3	3	3	2	3	12.8	12.8	12.8	35.406	321	321	10.2										11	2			0	26.566	By MS/MS	By MS/MS	By MS/MS	By MS/MS	12.8	12.8
sp|Q9D051|ODPB_MOUSE	sp|Q9D051|ODPB_MOUSE	4	4	4	sp|Q9D051|ODPB_MOUSE Pyruvate dehydrogenase E1 component subunit beta, mitochondrial OS=Mus musculus (Mouse) OX=10090 GN=Pdhb PE=1 SV=1	1	4	4	4	3	3	3	3	3	3	3	3	3	3	3	3	13.6	13.6	13.6	38.937	359	359	9.88									3	12	1			0	45.851	By MS/MS	By MS/MS	By MS/MS	By MS/MS	9.2	10.6
sp|Q9CQX2|CYB5B_MOUSE	sp|Q9CQX2|CYB5B_MOUSE	4	4	4	sp|Q9CQX2|CYB5B_MOUSE Cytochrome b5 type B OS=Mus musculus (Mouse) OX=10090 GN=Cyb5b PE=1 SV=1	1	4	4	4	1	4	0	2	1	4	0	2	1	4	0	2	20.5	20.5	20.5	16.318	146	146	12												7		0	49.41	By matching	By MS/MS		By MS/MS	4.8	20.5
sp|P61750|ARF4_MOUSE;sp|Q8BSL7|ARF2_MOUSE	sp|P61750|ARF4_MOUSE;sp|Q8BSL7|ARF2_MOUSE	2;1	2;1	1;0	sp|P61750|ARF4_MOUSE ADP-ribosylation factor 4 OS=Mus musculus (Mouse) OX=10090 GN=Arf4 PE=1 SV=2;sp|Q8BSL7|ARF2_MOUSE ADP-ribosylation factor 2 OS=Mus musculus (Mouse) OX=10090 GN=Arf2 PE=1 SV=2	2	2	2	1	2	2	2	2	2	2	2	2	1	1	1	1	11.7	11.7	5.6	20.396	180	180;181	12												11		0	13.052	By MS/MS	By MS/MS	By MS/MS	By MS/MS	11.7	11.7
sp|P97450|ATP5J_MOUSE	sp|P97450|ATP5J_MOUSE	2	2	2	sp|P97450|ATP5J_MOUSE ATP synthase-coupling factor 6, mitochondrial OS=Mus musculus (Mouse) OX=10090 GN=Atp5pf PE=1 SV=1	1	2	2	2	0	2	0	2	0	2	0	2	0	2	0	2	30.6	30.6	30.6	12.496	108	108	13													4	0	15.593		By MS/MS		By matching	0	30.6
sp|Q9CRC0|VKOR1_MOUSE	sp|Q9CRC0|VKOR1_MOUSE	1	1	1	sp|Q9CRC0|VKOR1_MOUSE Vitamin K epoxide reductase complex subunit 1 OS=Mus musculus (Mouse) OX=10090 GN=Vkorc1 PE=1 SV=1	1	1	1	1	1	1	0	1	1	1	0	1	1	1	0	1	8.1	8.1	8.1	17.768	161	161	12												3		0	12.346	By matching	By MS/MS		By MS/MS	8.1	8.1
sp|P17751|TPIS_MOUSE	sp|P17751|TPIS_MOUSE	4	4	4	sp|P17751|TPIS_MOUSE Triosephosphate isomerase OS=Mus musculus (Mouse) OX=10090 GN=Tpi1 PE=1 SV=4	1	4	4	4	2	4	2	2	2	4	2	2	2	4	2	2	16.1	16.1	16.1	32.191	299	299	10.2	1							2		2	7		3	0	26.83	By MS/MS	By MS/MS	By matching	By MS/MS	7.4	16.1
sp|P05064|ALDOA_MOUSE;tr|A6ZI47|A6ZI47_MOUSE;tr|A6ZI46|A6ZI46_MOUSE	sp|P05064|ALDOA_MOUSE;tr|A6ZI47|A6ZI47_MOUSE;tr|A6ZI46|A6ZI46_MOUSE	2;1;1	2;1;1	2;1;1	sp|P05064|ALDOA_MOUSE Fructose-bisphosphate aldolase A OS=Mus musculus (Mouse) OX=10090 GN=Aldoa PE=1 SV=2;tr|A6ZI47|A6ZI47_MOUSE Fructose-bisphosphate aldolase OS=Mus musculus (Mouse) OX=10090 GN=Aldoart2 PE=1 SV=1;tr|A6ZI46|A6ZI46_MOUSE Fructose-bisphosp	3	2	2	2	2	2	1	2	2	2	1	2	2	2	1	2	6.9	6.9	6.9	39.355	364	364;364;419	9.15								2	7	4				0	21.946	By MS/MS	By MS/MS	By MS/MS	By MS/MS	6.9	6.9
sp|Q6ZWN5|RS9_MOUSE	sp|Q6ZWN5|RS9_MOUSE	3	3	3	sp|Q6ZWN5|RS9_MOUSE 40S ribosomal protein S9 OS=Mus musculus (Mouse) OX=10090 GN=Rps9 PE=1 SV=3	1	3	3	3	3	3	3	3	3	3	3	3	3	3	3	3	12.4	12.4	12.4	22.591	194	194	10.9										1	12			0	18.796	By MS/MS	By MS/MS	By MS/MS	By matching	12.4	12.4
sp|P35492|HUTH_MOUSE	sp|P35492|HUTH_MOUSE	3	3	3	sp|P35492|HUTH_MOUSE Histidine ammonia-lyase OS=Mus musculus (Mouse) OX=10090 GN=Hal PE=1 SV=1	1	3	3	3	0	3	1	1	0	3	1	1	0	3	1	1	4.4	4.4	4.4	72.257	657	657	9								3		3				0	30.374		By MS/MS	By matching	By matching	0	4.4
sp|Q9JLR9|HIG1A_MOUSE	sp|Q9JLR9|HIG1A_MOUSE	1	1	1	sp|Q9JLR9|HIG1A_MOUSE HIG1 domain family member 1A, mitochondrial OS=Mus musculus (Mouse) OX=10090 GN=Higd1a PE=1 SV=1	1	1	1	1	1	1	0	1	1	1	0	1	1	1	0	1	18.9	18.9	18.9	10.425	95	95	13													3	0.0014859	9.3555	By matching	By MS/MS		By MS/MS	18.9	18.9
sp|Q8R016|BLMH_MOUSE	sp|Q8R016|BLMH_MOUSE	4	4	4	sp|Q8R016|BLMH_MOUSE Bleomycin hydrolase OS=Mus musculus (Mouse) OX=10090 GN=Blmh PE=1 SV=1	1	4	4	4	0	4	1	0	0	4	1	0	0	4	1	0	7.7	7.7	7.7	52.511	455	455	9.17								2	1	3				0	26.43		By MS/MS	By matching		0	7.7
sp|P62874|GBB1_MOUSE	sp|P62874|GBB1_MOUSE	3	3	1	sp|P62874|GBB1_MOUSE Guanine nucleotide-binding protein G(I)/G(S)/G(T) subunit beta-1 OS=Mus musculus (Mouse) OX=10090 GN=Gnb1 PE=1 SV=3	1	3	3	1	0	3	0	1	0	3	0	1	0	1	0	0	9.7	9.7	3.5	37.377	340	340	10.7										2	4			0	21.626		By MS/MS		By MS/MS	0	9.7
sp|P62307|RUXF_MOUSE	sp|P62307|RUXF_MOUSE	1	1	1	sp|P62307|RUXF_MOUSE Small nuclear ribonucleoprotein F OS=Mus musculus (Mouse) OX=10090 GN=Snrpf PE=1 SV=1	1	1	1	1	1	1	0	1	1	1	0	1	1	1	0	1	9.3	9.3	9.3	9.7251	86	86	12.8												1	3	0.0013141	6.8957	By MS/MS	By MS/MS		By matching	9.3	9.3
sp|P18826|KPB1_MOUSE	sp|P18826|KPB1_MOUSE	2	2	2	sp|P18826|KPB1_MOUSE Phosphorylase b kinase regulatory subunit alpha, skeletal muscle isoform OS=Mus musculus (Mouse) OX=10090 GN=Phka1 PE=1 SV=3	1	2	2	2	0	1	1	2	0	1	1	2	0	1	1	2	0.6	0.6	0.6	138.82	1241	1241	5.6					2	3								0	11.77		By MS/MS	By MS/MS	By MS/MS	0	0.6
sp|O08807|PRDX4_MOUSE	sp|O08807|PRDX4_MOUSE	3	2	2	sp|O08807|PRDX4_MOUSE Peroxiredoxin-4 OS=Mus musculus (Mouse) OX=10090 GN=Prdx4 PE=1 SV=1	1	3	2	2	2	3	3	3	2	2	2	2	2	2	2	2	10.6	7.7	7.7	31.052	274	274	11.1											12	1		0	15.045	By MS/MS	By MS/MS	By MS/MS	By MS/MS	7.7	10.6
sp|Q99JI6|RAP1B_MOUSE;sp|P62835|RAP1A_MOUSE	sp|Q99JI6|RAP1B_MOUSE;sp|P62835|RAP1A_MOUSE	1;1	1;1	1;1	sp|Q99JI6|RAP1B_MOUSE Ras-related protein Rap-1b OS=Mus musculus (Mouse) OX=10090 GN=Rap1b PE=1 SV=2;sp|P62835|RAP1A_MOUSE Ras-related protein Rap-1A OS=Mus musculus (Mouse) OX=10090 GN=Rap1a PE=1 SV=1	2	1	1	1	0	1	0	1	0	1	0	1	0	1	0	1	6	6	6	20.825	184	184;184	11.7											1	2		0.0013072	6.8616		By MS/MS		By MS/MS	0	6
sp|Q9DBG6|RPN2_MOUSE	sp|Q9DBG6|RPN2_MOUSE	2	2	2	sp|Q9DBG6|RPN2_MOUSE Dolichyl-diphosphooligosaccharide--protein glycosyltransferase subunit 2 OS=Mus musculus (Mouse) OX=10090 GN=Rpn2 PE=1 SV=1	1	2	2	2	1	2	0	2	1	2	0	2	1	2	0	2	3.6	3.6	3.6	69.062	631	631	7							5							0	14.428	By MS/MS	By MS/MS		By MS/MS	2.2	3.6
sp|Q3TC33|CC127_MOUSE	sp|Q3TC33|CC127_MOUSE	2	2	2	sp|Q3TC33|CC127_MOUSE Coiled-coil domain-containing protein 127 OS=Mus musculus (Mouse) OX=10090 GN=Ccdc127 PE=1 SV=2	1	2	2	2	0	2	0	0	0	2	0	0	0	2	0	0	7.3	7.3	7.3	30.509	260	260	11											2			0	12.843		By MS/MS			0	7.3
sp|Q9Z2U0|PSA7_MOUSE;sp|Q9CWH6|PSMA8_MOUSE	sp|Q9Z2U0|PSA7_MOUSE;sp|Q9CWH6|PSMA8_MOUSE	2;2	2;2	2;2	sp|Q9Z2U0|PSA7_MOUSE Proteasome subunit alpha type-7 OS=Mus musculus (Mouse) OX=10090 GN=Psma7 PE=1 SV=1;sp|Q9CWH6|PSMA8_MOUSE Proteasome subunit alpha-type 7-like OS=Mus musculus (Mouse) OX=10090 GN=Psma8 PE=1 SV=1	2	2	2	2	0	2	0	0	0	2	0	0	0	2	0	0	10.1	10.1	10.1	27.855	248	248;250	10.3										2	1			0	20.476		By MS/MS			0	10.1
sp|P68510|1433F_MOUSE	sp|P68510|1433F_MOUSE	3	1	1	sp|P68510|1433F_MOUSE 14-3-3 protein eta OS=Mus musculus (Mouse) OX=10090 GN=Ywhah PE=1 SV=2	1	3	1	1	3	3	3	2	1	1	1	1	1	1	1	1	9.8	3.7	3.7	28.211	246	246	11											4			0.0012903	6.7749	By MS/MS	By MS/MS	By MS/MS	By MS/MS	9.8	9.8
sp|Q9JK48|SHLB1_MOUSE	sp|Q9JK48|SHLB1_MOUSE	2	2	2	sp|Q9JK48|SHLB1_MOUSE Endophilin-B1 OS=Mus musculus (Mouse) OX=10090 GN=Sh3glb1 PE=1 SV=1	1	2	2	2	2	2	1	1	2	2	1	1	2	2	1	1	5.8	5.8	5.8	40.855	365	365	9.67									2	4				0	13.479	By MS/MS	By MS/MS	By matching	By MS/MS	5.8	5.8
sp|Q9JJV2|PROF2_MOUSE	sp|Q9JJV2|PROF2_MOUSE	1	1	1	sp|Q9JJV2|PROF2_MOUSE Profilin-2 OS=Mus musculus (Mouse) OX=10090 GN=Pfn2 PE=1 SV=3	1	1	1	1	1	1	0	1	1	1	0	1	1	1	0	1	10	10	10	15.032	140	140	13													3	0.0014684	8.8803	By MS/MS	By MS/MS		By MS/MS	10	10
sp|Q9CZW5|TOM70_MOUSE	sp|Q9CZW5|TOM70_MOUSE	4	4	4	sp|Q9CZW5|TOM70_MOUSE Mitochondrial import receptor subunit TOM70 OS=Mus musculus (Mouse) OX=10090 GN=Tomm70 PE=1 SV=2	1	4	4	4	2	4	1	2	2	4	1	2	2	4	1	2	5.7	5.7	5.7	67.589	611	611	6.45						7	3	1						0	24.284	By matching	By MS/MS	By matching	By MS/MS	3.1	5.7
sp|P07607|TYSY_MOUSE	sp|P07607|TYSY_MOUSE	4	4	4	sp|P07607|TYSY_MOUSE Thymidylate synthase OS=Mus musculus (Mouse) OX=10090 GN=Tyms PE=1 SV=1	1	4	4	4	2	3	2	3	2	3	2	3	2	3	2	3	18.2	18.2	18.2	34.958	307	307	10										13				0	26.987	By MS/MS	By MS/MS	By MS/MS	By MS/MS	11.4	11.4
sp|Q99KJ8|DCTN2_MOUSE	sp|Q99KJ8|DCTN2_MOUSE	7	7	7	sp|Q99KJ8|DCTN2_MOUSE Dynactin subunit 2 OS=Mus musculus (Mouse) OX=10090 GN=Dctn2 PE=1 SV=3	1	7	7	7	7	7	7	7	7	7	7	7	7	7	7	7	22.6	22.6	22.6	44.116	402	402	8								28						0	116.37	By MS/MS	By MS/MS	By MS/MS	By MS/MS	22.6	22.6
sp|Q9R0P5|DEST_MOUSE	sp|Q9R0P5|DEST_MOUSE	2	2	2	sp|Q9R0P5|DEST_MOUSE Destrin OS=Mus musculus (Mouse) OX=10090 GN=Dstn PE=1 SV=3	1	2	2	2	2	2	2	2	2	2	2	2	2	2	2	2	13.9	13.9	13.9	18.521	165	165	12												8		0	19.88	By MS/MS	By MS/MS	By MS/MS	By MS/MS	13.9	13.9
sp|Q9D9V4|RSPH9_MOUSE	sp|Q9D9V4|RSPH9_MOUSE	3	3	3	sp|Q9D9V4|RSPH9_MOUSE Radial spoke head protein 9 homolog OS=Mus musculus (Mouse) OX=10090 GN=Rsph9 PE=1 SV=1	1	3	3	3	3	3	0	2	3	3	0	2	3	3	0	2	11.2	11.2	11.2	31.331	276	276	10										8				0	18.665	By MS/MS	By MS/MS		By matching	11.2	11.2
sp|P06151|LDHA_MOUSE	sp|P06151|LDHA_MOUSE	5	3	3	sp|P06151|LDHA_MOUSE L-lactate dehydrogenase A chain OS=Mus musculus (Mouse) OX=10090 GN=Ldha PE=1 SV=3	1	5	3	3	4	5	3	5	2	3	1	3	2	3	1	3	15.1	8.7	8.7	36.498	332	332	9.91								1		9	1			0	21.073	By MS/MS	By MS/MS	By matching	By MS/MS	12.3	15.1
sp|Q5U458|DJC11_MOUSE	sp|Q5U458|DJC11_MOUSE	3	3	3	sp|Q5U458|DJC11_MOUSE DnaJ homolog subfamily C member 11 OS=Mus musculus (Mouse) OX=10090 GN=Dnajc11 PE=1 SV=2	1	3	3	3	1	3	1	3	1	3	1	3	1	3	1	3	6.3	6.3	6.3	63.232	559	559	7							8							0	19.129	By matching	By MS/MS	By matching	By MS/MS	2.7	6.3
sp|P48678|LMNA_MOUSE	sp|P48678|LMNA_MOUSE	5	5	5	sp|P48678|LMNA_MOUSE Prelamin-A/C OS=Mus musculus (Mouse) OX=10090 GN=Lmna PE=1 SV=2	1	5	5	5	3	5	0	0	3	5	0	0	3	5	0	0	8.1	8.1	8.1	74.237	665	665	8.62							1	5			2			0	50.332	By MS/MS	By MS/MS			5.6	8.1
sp|Q9DCC8|TOM20_MOUSE	sp|Q9DCC8|TOM20_MOUSE	1	1	1	sp|Q9DCC8|TOM20_MOUSE Mitochondrial import receptor subunit TOM20 homolog OS=Mus musculus (Mouse) OX=10090 GN=Tomm20 PE=1 SV=1	1	1	1	1	0	1	0	1	0	1	0	1	0	1	0	1	9	9	9	16.284	145	145	12												2		0.0014472	7.9595		By MS/MS		By matching	0	9
sp|Q9EQ00|ROP1L_MOUSE	sp|Q9EQ00|ROP1L_MOUSE	2	2	2	sp|Q9EQ00|ROP1L_MOUSE Ropporin-1-like protein OS=Mus musculus (Mouse) OX=10090 GN=Ropn1l PE=1 SV=2	1	2	2	2	2	2	1	1	2	2	1	1	2	2	1	1	9.6	9.6	9.6	24.515	218	218	11.4											6	1	1	0	18.011	By MS/MS	By MS/MS	By MS/MS	By MS/MS	9.6	9.6
sp|P17897|LYZ1_MOUSE	sp|P17897|LYZ1_MOUSE	1	1	1	sp|P17897|LYZ1_MOUSE Lysozyme C-1 OS=Mus musculus (Mouse) OX=10090 GN=Lyz1 PE=1 SV=1	1	1	1	1	1	1	1	1	1	1	1	1	1	1	1	1	8.1	8.1	8.1	16.794	148	148	7.57	1	2	1			1	1	2		2		3	1	0	18.411	By MS/MS	By MS/MS	By MS/MS	By MS/MS	8.1	8.1
sp|P47915|RL29_MOUSE;tr|W4VSN7|W4VSN7_MOUSE	sp|P47915|RL29_MOUSE;tr|W4VSN7|W4VSN7_MOUSE	2;1	2;1	1;0	sp|P47915|RL29_MOUSE 60S ribosomal protein L29 OS=Mus musculus (Mouse) OX=10090 GN=Rpl29 PE=1 SV=2;tr|W4VSN7|W4VSN7_MOUSE 60S ribosomal protein L29 OS=Mus musculus (Mouse) OX=10090 GN=Gm3550 PE=3 SV=1	2	2	2	1	1	1	1	1	1	1	1	1	1	1	1	1	11.9	11.9	6.9	17.587	160	160;160	10								2	1	2	3	1		0.0015699	11.37	By MS/MS	By MS/MS	By matching	By MS/MS	6.9	6.9
sp|O88569|ROA2_MOUSE	sp|O88569|ROA2_MOUSE	3	3	3	sp|O88569|ROA2_MOUSE Heterogeneous nuclear ribonucleoproteins A2/B1 OS=Mus musculus (Mouse) OX=10090 GN=Hnrnpa2b1 PE=1 SV=2	1	3	3	3	3	3	1	3	3	3	1	3	3	3	1	3	9.9	9.9	9.9	37.402	353	353	10										11				0	27.252	By MS/MS	By MS/MS	By matching	By MS/MS	9.9	9.9
sp|O08715|AKAP1_MOUSE	sp|O08715|AKAP1_MOUSE	14	14	14	sp|O08715|AKAP1_MOUSE A-kinase anchor protein 1, mitochondrial OS=Mus musculus (Mouse) OX=10090 GN=Akap1 PE=1 SV=4	1	14	14	14	0	8	2	14	0	8	2	14	0	8	2	14	24.2	24.2	24.2	92.194	857	857	5.75			2	3	2	25	3	1						0	111.69		By MS/MS	By matching	By MS/MS	0	12.6
sp|Q91V41|RAB14_MOUSE	sp|Q91V41|RAB14_MOUSE	3	3	3	sp|Q91V41|RAB14_MOUSE Ras-related protein Rab-14 OS=Mus musculus (Mouse) OX=10090 GN=Rab14 PE=1 SV=3	1	3	3	3	1	3	0	3	1	3	0	3	1	3	0	3	10.7	10.7	10.7	23.897	215	215	11											7			0	32.069	By matching	By MS/MS		By MS/MS	6.5	10.7
sp|P62754|RS6_MOUSE	sp|P62754|RS6_MOUSE	2	2	2	sp|P62754|RS6_MOUSE 40S ribosomal protein S6 OS=Mus musculus (Mouse) OX=10090 GN=Rps6 PE=1 SV=1	1	2	2	2	2	1	1	1	2	1	1	1	2	1	1	1	8	8	8	28.68	249	249	10.7										2	5			0	11.534	By MS/MS	By MS/MS	By matching	By matching	8	4.8
sp|P47962|RL5_MOUSE	sp|P47962|RL5_MOUSE	1	1	1	sp|P47962|RL5_MOUSE 60S ribosomal protein L5 OS=Mus musculus (Mouse) OX=10090 GN=Rpl5 PE=1 SV=3	1	1	1	1	1	1	0	1	1	1	0	1	1	1	0	1	3.4	3.4	3.4	34.4	297	297	10										3				0.0013587	7.199	By MS/MS	By MS/MS		By matching	3.4	3.4
sp|O35593|PSDE_MOUSE	sp|O35593|PSDE_MOUSE	1	1	1	sp|O35593|PSDE_MOUSE 26S proteasome non-ATPase regulatory subunit 14 OS=Mus musculus (Mouse) OX=10090 GN=Psmd14 PE=1 SV=2	1	1	1	1	1	1	1	1	1	1	1	1	1	1	1	1	4.2	4.2	4.2	34.577	310	310	10										4				0.0024969	6.4981	By MS/MS	By matching	By MS/MS	By MS/MS	4.2	4.2
sp|Q60854|SPB6_MOUSE;tr|W4VSP4|W4VSP4_MOUSE	sp|Q60854|SPB6_MOUSE	4;1	4;1	4;1	sp|Q60854|SPB6_MOUSE Serpin B6 OS=Mus musculus (Mouse) OX=10090 GN=Serpinb6 PE=1 SV=1	2	4	4	4	1	4	1	3	1	4	1	3	1	4	1	3	10.3	10.3	10.3	42.598	378	378;379	9									11					0	25.393	By matching	By MS/MS	By matching	By MS/MS	2.1	10.3
sp|Q3TVA9|CC136_MOUSE	sp|Q3TVA9|CC136_MOUSE	19	19	19	sp|Q3TVA9|CC136_MOUSE Coiled-coil domain-containing protein 136 OS=Mus musculus (Mouse) OX=10090 GN=Ccdc136 PE=1 SV=2	1	19	19	19	4	17	2	18	4	17	2	18	4	17	2	18	20.1	20.1	20.1	131.93	1136	1136	4.32			3	40	12	5								0	317.93	By matching	By MS/MS	By matching	By MS/MS	3.6	17.9
sp|P59708|SF3B6_MOUSE	sp|P59708|SF3B6_MOUSE	3	3	3	sp|P59708|SF3B6_MOUSE Splicing factor 3B subunit 6 OS=Mus musculus (Mouse) OX=10090 GN=Sf3b6 PE=1 SV=1	1	3	3	3	1	3	1	1	1	3	1	1	1	3	1	1	21.6	21.6	21.6	14.585	125	125	12.9												1	6	0	19.44	By MS/MS	By MS/MS	By MS/MS	By MS/MS	6.4	21.6
sp|O55022|PGRC1_MOUSE;sp|Q80UU9|PGRC2_MOUSE	sp|O55022|PGRC1_MOUSE	3;1	3;1	3;1	sp|O55022|PGRC1_MOUSE Membrane-associated progesterone receptor component 1 OS=Mus musculus (Mouse) OX=10090 GN=Pgrmc1 PE=1 SV=4	2	3	3	3	2	3	1	1	2	3	1	1	2	3	1	1	21	21	21	21.694	195	195;217	11											7			0	20.844	By matching	By MS/MS	By matching	By MS/MS	9.2	21
sp|Q9D1Q4|DPM3_MOUSE	sp|Q9D1Q4|DPM3_MOUSE	1	1	1	sp|Q9D1Q4|DPM3_MOUSE Dolichol-phosphate mannosyltransferase subunit 3 OS=Mus musculus (Mouse) OX=10090 GN=Dpm3 PE=1 SV=1	1	1	1	1	1	1	0	1	1	1	0	1	1	1	0	1	10.9	10.9	10.9	10.139	92	92	12.4											1	1	3	0	12.748	By matching	By MS/MS		By MS/MS	10.9	10.9
sp|P16627|HS71L_MOUSE;sp|Q61696|HS71A_MOUSE;sp|P17879|HS71B_MOUSE	sp|P16627|HS71L_MOUSE;sp|Q61696|HS71A_MOUSE;sp|P17879|HS71B_MOUSE	15;10;10	7;4;4	7;4;4	sp|P16627|HS71L_MOUSE Heat shock 70 kDa protein 1-like OS=Mus musculus (Mouse) OX=10090 GN=Hspa1l PE=1 SV=4;sp|Q61696|HS71A_MOUSE Heat shock 70 kDa protein 1A OS=Mus musculus (Mouse) OX=10090 GN=Hspa1a PE=1 SV=2;sp|P17879|HS71B_MOUSE Heat shock 70 kDa prot	3	15	7	7	10	13	8	14	3	5	1	6	3	5	1	6	25.3	12.5	12.5	70.636	641	641;641;642	6.65						8	15							0	43.132	By matching	By MS/MS	By matching	By MS/MS	16.2	21.7
sp|Q9CPS8|SMAKA_MOUSE	sp|Q9CPS8|SMAKA_MOUSE	1	1	1	sp|Q9CPS8|SMAKA_MOUSE Small membrane A-kinase anchor protein OS=Mus musculus (Mouse) OX=10090 GN=MGI:1914330 PE=1 SV=1	1	1	1	1	0	1	0	1	0	1	0	1	0	1	0	1	13.2	13.2	13.2	11.926	106	106	12.3												2	1	0	14.418		By MS/MS		By MS/MS	0	13.2
sp|P53986|MOT1_MOUSE	sp|P53986|MOT1_MOUSE	2	2	2	sp|P53986|MOT1_MOUSE Monocarboxylate transporter 1 OS=Mus musculus (Mouse) OX=10090 GN=Slc16a1 PE=1 SV=1	1	2	2	2	1	2	2	1	1	2	2	1	1	2	2	1	6.7	6.7	6.7	53.267	493	493	8.86								1	6					0	15.014	By matching	By MS/MS	By matching	By matching	4.1	6.7
sp|O54734|OST48_MOUSE	sp|O54734|OST48_MOUSE	3	3	3	sp|O54734|OST48_MOUSE Dolichyl-diphosphooligosaccharide--protein glycosyltransferase 48 kDa subunit OS=Mus musculus (Mouse) OX=10090 GN=Ddost PE=1 SV=2	1	3	3	3	2	3	2	3	2	3	2	3	2	3	2	3	7	7	7	49.027	441	441	8.43								8	6					0	36.618	By MS/MS	By MS/MS	By matching	By MS/MS	5	7
sp|Q9D0L7|ARM10_MOUSE	sp|Q9D0L7|ARM10_MOUSE	3	3	3	sp|Q9D0L7|ARM10_MOUSE Armadillo repeat-containing protein 10 OS=Mus musculus (Mouse) OX=10090 GN=Armc10 PE=1 SV=1	1	3	3	3	0	3	0	3	0	3	0	3	0	3	0	3	11.8	11.8	11.8	33.31	306	306	11											6			0	22.141		By MS/MS		By matching	0	11.8
sp|Q8CGR7|UPP2_MOUSE	sp|Q8CGR7|UPP2_MOUSE	1	1	1	sp|Q8CGR7|UPP2_MOUSE Uridine phosphorylase 2 OS=Mus musculus (Mouse) OX=10090 GN=Upp2 PE=2 SV=1	1	1	1	1	1	1	1	1	1	1	1	1	1	1	1	1	4.1	4.1	4.1	35.755	320	320	4.58	3	1	1	1	1		2	3						1	-2	By MS/MS	By MS/MS	By MS/MS	By MS/MS	4.1	4.1
sp|Q9EST1|GSDMA_MOUSE;sp|Q32M21|GSDA2_MOUSE;sp|Q5Y4Y6|GSDA3_MOUSE	sp|Q9EST1|GSDMA_MOUSE	3;1;1	3;1;1	3;1;1	sp|Q9EST1|GSDMA_MOUSE Gasdermin-A OS=Mus musculus (Mouse) OX=10090 GN=Gsdma PE=2 SV=1	3	3	3	3	2	3	2	2	2	3	2	2	2	3	2	2	5.6	5.6	5.6	49.592	446	446;443;464	8.19	1	1	1	2	1	1	1	1		4	6		2	0	19.201	By MS/MS	By MS/MS	By MS/MS	By MS/MS	3.8	5.6
sp|Q8VC57|KCTD5_MOUSE	sp|Q8VC57|KCTD5_MOUSE	1	1	1	sp|Q8VC57|KCTD5_MOUSE BTB/POZ domain-containing protein KCTD5 OS=Mus musculus (Mouse) OX=10090 GN=Kctd5 PE=1 SV=1	1	1	1	1	1	1	1	1	1	1	1	1	1	1	1	1	6.8	6.8	6.8	26.163	234	234	11											7			0.0014881	9.4272	By MS/MS	By MS/MS	By matching	By matching	6.8	6.8
sp|O35723|DNJB3_MOUSE	sp|O35723|DNJB3_MOUSE	3	3	3	sp|O35723|DNJB3_MOUSE DnaJ homolog subfamily B member 3 OS=Mus musculus (Mouse) OX=10090 GN=Dnajb3 PE=2 SV=1	1	3	3	3	1	3	1	2	1	3	1	2	1	3	1	2	14.9	14.9	14.9	26.678	242	242	11											7			0	19.63	By matching	By MS/MS	By matching	By MS/MS	5	14.9
sp|P48962|ADT1_MOUSE	sp|P48962|ADT1_MOUSE	3	2	2	sp|P48962|ADT1_MOUSE ADP/ATP translocase 1 OS=Mus musculus (Mouse) OX=10090 GN=Slc25a4 PE=1 SV=4	1	3	2	2	3	3	3	3	2	2	2	2	2	2	2	2	10.1	6.7	6.7	32.904	298	298	11											8			0	13.007	By MS/MS	By MS/MS	By matching	By MS/MS	10.1	10.1
sp|O09035|DBIL5_MOUSE	sp|O09035|DBIL5_MOUSE	2	2	2	sp|O09035|DBIL5_MOUSE Diazepam-binding inhibitor-like 5 OS=Mus musculus (Mouse) OX=10090 GN=Dbil5 PE=1 SV=1	1	2	2	2	0	2	0	1	0	2	0	1	0	2	0	1	35.6	35.6	35.6	9.8645	87	87	13													3	0	22.255		By MS/MS		By matching	0	35.6
sp|Q922R8|PDIA6_MOUSE	sp|Q922R8|PDIA6_MOUSE	8	8	8	sp|Q922R8|PDIA6_MOUSE Protein disulfide-isomerase A6 OS=Mus musculus (Mouse) OX=10090 GN=Pdia6 PE=1 SV=3	1	8	8	8	6	4	4	6	6	4	4	6	6	4	4	6	22.7	22.7	22.7	48.1	440	440	8								21						0	81.97	By MS/MS	By MS/MS	By MS/MS	By MS/MS	17.3	11.4
sp|P35293|RAB18_MOUSE	sp|P35293|RAB18_MOUSE	2	2	2	sp|P35293|RAB18_MOUSE Ras-related protein Rab-18 OS=Mus musculus (Mouse) OX=10090 GN=Rab18 PE=1 SV=2	1	2	2	2	2	2	1	2	2	2	1	2	2	2	1	2	10.7	10.7	10.7	23.035	206	206	11.5											5	6		0	14.407	By MS/MS	By MS/MS	By MS/MS	By MS/MS	10.7	10.7
sp|Q61176|ARGI1_MOUSE	sp|Q61176|ARGI1_MOUSE	2	2	2	sp|Q61176|ARGI1_MOUSE Arginase-1 OS=Mus musculus (Mouse) OX=10090 GN=Arg1 PE=1 SV=1	1	2	2	2	1	2	1	1	1	2	1	1	1	2	1	1	6.8	6.8	6.8	34.807	323	323	10										5				0	12.037	By matching	By MS/MS	By MS/MS	By MS/MS	3.4	6.8
sp|Q62100|PRM3_MOUSE	sp|Q62100|PRM3_MOUSE	1	1	1	sp|Q62100|PRM3_MOUSE Protamine-3 OS=Mus musculus (Mouse) OX=10090 GN=Prm3 PE=1 SV=2	1	1	1	1	1	1	0	1	1	1	0	1	1	1	0	1	23.8	23.8	23.8	11.166	101	101	12												3		0.0014837	9.3467	By matching	By MS/MS		By MS/MS	23.8	23.8
sp|Q9CZA6|NDE1_MOUSE;sp|Q9ERR1|NDEL1_MOUSE	sp|Q9CZA6|NDE1_MOUSE;sp|Q9ERR1|NDEL1_MOUSE	1;1	1;1	1;1	sp|Q9CZA6|NDE1_MOUSE Nuclear distribution protein nudE homolog 1 OS=Mus musculus (Mouse) OX=10090 GN=Nde1 PE=1 SV=1;sp|Q9ERR1|NDEL1_MOUSE Nuclear distribution protein nudE-like 1 OS=Mus musculus (Mouse) OX=10090 GN=Ndel1 PE=1 SV=2	2	1	1	1	1	1	1	1	1	1	1	1	1	1	1	1	2.3	2.3	2.3	38.522	344	344;345	10.4						1		1		2	2	1	2	0.0025126	6.5487	By MS/MS	By MS/MS	By matching	By MS/MS	2.3	2.3
sp|O88441|MTX2_MOUSE	sp|O88441|MTX2_MOUSE	1	1	1	sp|O88441|MTX2_MOUSE Metaxin-2 OS=Mus musculus (Mouse) OX=10090 GN=Mtx2 PE=1 SV=1	1	1	1	1	0	1	0	0	0	1	0	0	0	1	0	0	4.9	4.9	4.9	29.758	263	263	11											2			0	25.273		By MS/MS			0	4.9
tr|A0A140T8T4|A0A140T8T4_MOUSE;sp|P51410|RL9_MOUSE	tr|A0A140T8T4|A0A140T8T4_MOUSE;sp|P51410|RL9_MOUSE	1;1	1;1	1;1	tr|A0A140T8T4|A0A140T8T4_MOUSE Ribosomal protein L9, pseudogene 6 OS=Mus musculus (Mouse) OX=10090 GN=Rpl9-ps6 PE=4 SV=1;sp|P51410|RL9_MOUSE 60S ribosomal protein L9 OS=Mus musculus (Mouse) OX=10090 GN=Rpl9 PE=2 SV=2	2	1	1	1	1	1	1	1	1	1	1	1	1	1	1	1	5.2	5.2	5.2	21.853	192	192;192	10.8										1	4			0.0014451	7.8858	By MS/MS	By MS/MS	By MS/MS	By MS/MS	5.2	5.2
sp|P47740|AL3A2_MOUSE	sp|P47740|AL3A2_MOUSE	5	5	5	sp|P47740|AL3A2_MOUSE Aldehyde dehydrogenase family 3 member A2 OS=Mus musculus (Mouse) OX=10090 GN=Aldh3a2 PE=1 SV=2	1	5	5	5	4	3	3	3	4	3	3	3	4	3	3	3	12.2	12.2	12.2	53.97	484	484	8.5								13	1	1			1	0	33.932	By MS/MS	By MS/MS	By MS/MS	By MS/MS	9.7	7.2
sp|Q9R157|ADA18_MOUSE	sp|Q9R157|ADA18_MOUSE	8	8	8	sp|Q9R157|ADA18_MOUSE Disintegrin and metalloproteinase domain-containing protein 18 OS=Mus musculus (Mouse) OX=10090 GN=Adam18 PE=1 SV=2	1	8	8	8	0	5	0	8	0	5	0	8	0	5	0	8	9.9	9.9	9.9	79.209	719	719	5.19					13	3								0	69.755		By MS/MS		By MS/MS	0	6
sp|Q9BCZ4|SELS_MOUSE	sp|Q9BCZ4|SELS_MOUSE	3	3	3	sp|Q9BCZ4|SELS_MOUSE Selenoprotein S OS=Mus musculus (Mouse) OX=10090 GN=Selenos PE=1 SV=3	1	3	3	3	3	3	1	3	3	3	1	3	3	3	1	3	24.2	24.2	24.2	21.509	190	190	12												10		0	19.884	By MS/MS	By MS/MS	By matching	By MS/MS	24.2	24.2
sp|P26516|PSMD7_MOUSE	sp|P26516|PSMD7_MOUSE	2	2	2	sp|P26516|PSMD7_MOUSE 26S proteasome non-ATPase regulatory subunit 7 OS=Mus musculus (Mouse) OX=10090 GN=Psmd7 PE=1 SV=2	1	2	2	2	2	2	0	2	2	2	0	2	2	2	0	2	6.2	6.2	6.2	36.539	321	321	10										6				0	12.426	By MS/MS	By matching		By matching	6.2	6.2
sp|P58252|EF2_MOUSE	sp|P58252|EF2_MOUSE	7	7	7	sp|P58252|EF2_MOUSE Elongation factor 2 OS=Mus musculus (Mouse) OX=10090 GN=Eef2 PE=1 SV=2	1	7	7	7	7	7	7	6	7	7	7	6	7	7	7	6	8.3	8.3	8.3	95.313	858	858	5.26					27	2		2						0	48.102	By MS/MS	By MS/MS	By MS/MS	By MS/MS	8.3	8.3
sp|B2RXZ1|PNDC1_MOUSE	sp|B2RXZ1|PNDC1_MOUSE	3	3	3	sp|B2RXZ1|PNDC1_MOUSE Poly(A)-specific ribonuclease PNLDC1 OS=Mus musculus (Mouse) OX=10090 GN=Pnldc1 PE=1 SV=1	1	3	3	3	0	3	0	1	0	3	0	1	0	3	0	1	4.7	4.7	4.7	61.291	531	531	7.8							1	4						0	23.084		By MS/MS		By matching	0	4.7
sp|Q80W49|CRBG3_MOUSE	sp|Q80W49|CRBG3_MOUSE	8	8	8	sp|Q80W49|CRBG3_MOUSE Beta/gamma crystallin domain-containing protein 3 OS=Mus musculus (Mouse) OX=10090 GN=Crybg3 PE=1 SV=2	1	8	8	8	3	8	2	5	3	8	2	5	3	8	2	5	9.2	9.2	9.2	114.26	1005	1005	3.29			20	1	3									0	79.847	By MS/MS	By MS/MS	By MS/MS	By MS/MS	3.9	9.2
sp|Q99KP6|PRP19_MOUSE	sp|Q99KP6|PRP19_MOUSE	3	3	3	sp|Q99KP6|PRP19_MOUSE Pre-mRNA-processing factor 19 OS=Mus musculus (Mouse) OX=10090 GN=Prpf19 PE=1 SV=1	1	3	3	3	3	3	3	3	3	3	3	3	3	3	3	3	5.8	5.8	5.8	55.238	504	504	8								12						0	23.061	By MS/MS	By MS/MS	By MS/MS	By MS/MS	5.8	5.8
sp|Q3URD3|SLMAP_MOUSE	sp|Q3URD3|SLMAP_MOUSE	5	5	5	sp|Q3URD3|SLMAP_MOUSE Sarcolemmal membrane-associated protein OS=Mus musculus (Mouse) OX=10090 GN=Slmap PE=1 SV=2	1	5	5	5	2	5	1	5	2	5	1	5	2	5	1	5	6.3	6.3	6.3	96.932	845	845	9.25					2				5	13				0	61.253	By matching	By MS/MS	By matching	By MS/MS	2.4	6.3
sp|Q64516|GLPK_MOUSE	sp|Q64516|GLPK_MOUSE	13	4	4	sp|Q64516|GLPK_MOUSE Glycerol kinase OS=Mus musculus (Mouse) OX=10090 GN=Gk PE=1 SV=2	1	13	4	4	1	11	1	11	0	3	0	3	0	3	0	3	22.9	6.3	6.3	61.227	559	559	8								6						0	24.906	By matching	By MS/MS	By matching	By MS/MS	1.4	19.5
sp|Q9Z1F9|SAE2_MOUSE	sp|Q9Z1F9|SAE2_MOUSE	1	1	1	sp|Q9Z1F9|SAE2_MOUSE SUMO-activating enzyme subunit 2 OS=Mus musculus (Mouse) OX=10090 GN=Uba2 PE=1 SV=1	1	1	1	1	1	1	1	1	1	1	1	1	1	1	1	1	1.7	1.7	1.7	70.568	638	638	12.4												4	3	1	-2	By matching	By MS/MS	By MS/MS	By MS/MS	1.7	1.7
sp|P97504|BMX_MOUSE	sp|P97504|BMX_MOUSE	1	1	1	sp|P97504|BMX_MOUSE Cytoplasmic tyrosine-protein kinase BMX OS=Mus musculus (Mouse) OX=10090 GN=Bmx PE=2 SV=1	1	1	1	1	1	1	1	1	1	1	1	1	1	1	1	1	1.2	1.2	1.2	75	651	651	8.6	1	2			2			1		2	2	1	4	0.0024752	6.4564	By MS/MS	By MS/MS	By matching	By MS/MS	1.2	1.2
tr|G5E8Z3|G5E8Z3_MOUSE	tr|G5E8Z3|G5E8Z3_MOUSE	1	1	1	tr|G5E8Z3|G5E8Z3_MOUSE RIKEN cDNA 2310050C09 gene OS=Mus musculus (Mouse) OX=10090 GN=2310050C09Rik PE=4 SV=1	1	1	1	1	0	1	0	0	0	1	0	0	0	1	0	0	3.9	3.9	3.9	29.144	280	280	7.5							1	1						0.0014327	7.7304		By MS/MS			0	3.9
sp|Q9D517|PLCC_MOUSE	sp|Q9D517|PLCC_MOUSE	2	2	2	sp|Q9D517|PLCC_MOUSE 1-acyl-sn-glycerol-3-phosphate acyltransferase gamma OS=Mus musculus (Mouse) OX=10090 GN=Agpat3 PE=1 SV=2	1	2	2	2	1	1	1	2	1	1	1	2	1	1	1	2	5.1	5.1	5.1	43.295	376	376	10										5				0.001548	11.026	By matching	By matching	By matching	By MS/MS	2.4	2.4
sp|P61294|RAB6B_MOUSE;sp|P35279|RAB6A_MOUSE;sp|Q8BHD0|RB39A_MOUSE	sp|P61294|RAB6B_MOUSE;sp|P35279|RAB6A_MOUSE;sp|Q8BHD0|RB39A_MOUSE	1;1;1	1;1;1	1;1;1	sp|P61294|RAB6B_MOUSE Ras-related protein Rab-6B OS=Mus musculus (Mouse) OX=10090 GN=Rab6b PE=1 SV=1;sp|P35279|RAB6A_MOUSE Ras-related protein Rab-6A OS=Mus musculus (Mouse) OX=10090 GN=Rab6a PE=1 SV=4;sp|Q8BHD0|RB39A_MOUSE Ras-related protein Rab-39A OS=M	3	1	1	1	1	1	1	1	1	1	1	1	1	1	1	1	5.3	5.3	5.3	23.461	208	208;208;217	11.2											4	1		0.0013793	7.3212	By matching	By MS/MS	By matching	By MS/MS	5.3	5.3
sp|P18872|GNAO_MOUSE	sp|P18872|GNAO_MOUSE	2	1	1	sp|P18872|GNAO_MOUSE Guanine nucleotide-binding protein G(o) subunit alpha OS=Mus musculus (Mouse) OX=10090 GN=Gnao1 PE=1 SV=3	1	2	1	1	1	2	1	2	0	1	0	1	0	1	0	1	7.3	4.2	4.2	40.084	354	354	9.67									1	2				0.0013228	6.9454	By matching	By matching	By matching	By MS/MS	3.1	7.3
sp|P51807|DYLT1_MOUSE	sp|P51807|DYLT1_MOUSE	1	1	1	sp|P51807|DYLT1_MOUSE Dynein light chain Tctex-type 1 OS=Mus musculus (Mouse) OX=10090 GN=Dynlt1 PE=1 SV=1	1	1	1	1	1	1	0	1	1	1	0	1	1	1	0	1	14.2	14.2	14.2	12.483	113	113	13													4	0	76.861	By MS/MS	By MS/MS		By MS/MS	14.2	14.2
sp|P62071|RRAS2_MOUSE	sp|P62071|RRAS2_MOUSE	1	1	1	sp|P62071|RRAS2_MOUSE Ras-related protein R-Ras2 OS=Mus musculus (Mouse) OX=10090 GN=Rras2 PE=1 SV=1	1	1	1	1	1	1	0	1	1	1	0	1	1	1	0	1	5.9	5.9	5.9	23.399	204	204	11.5											3	3		0	56.007	By MS/MS	By MS/MS		By MS/MS	5.9	5.9
sp|Q9JLF6|TGM1_MOUSE	sp|Q9JLF6|TGM1_MOUSE	2	2	2	sp|Q9JLF6|TGM1_MOUSE Protein-glutamine gamma-glutamyltransferase K OS=Mus musculus (Mouse) OX=10090 GN=Tgm1 PE=1 SV=2	1	2	2	2	0	2	0	0	0	2	0	0	0	2	0	0	2.3	2.3	2.3	89.825	815	815	10										2				0	17.237		By MS/MS			0	2.3
sp|Q8CF66|LTOR4_MOUSE	sp|Q8CF66|LTOR4_MOUSE	1	1	1	sp|Q8CF66|LTOR4_MOUSE Ragulator complex protein LAMTOR4 OS=Mus musculus (Mouse) OX=10090 GN=Lamtor4 PE=1 SV=2	1	1	1	1	0	1	0	1	0	1	0	1	0	1	0	1	10.1	10.1	10.1	10.678	99	99	13													2	0.0072464	6.3125		By MS/MS		By matching	0	10.1
sp|Q9EQU5|SET_MOUSE	sp|Q9EQU5|SET_MOUSE	1	1	1	sp|Q9EQU5|SET_MOUSE Protein SET OS=Mus musculus (Mouse) OX=10090 GN=Set PE=1 SV=1	1	1	1	1	1	1	1	1	1	1	1	1	1	1	1	1	3.5	3.5	3.5	33.377	289	289	10										4				0.001443	7.8522	By MS/MS	By MS/MS	By MS/MS	By MS/MS	3.5	3.5
sp|Q91VU6|DCA11_MOUSE	sp|Q91VU6|DCA11_MOUSE	1	1	1	sp|Q91VU6|DCA11_MOUSE DDB1- and CUL4-associated factor 11 OS=Mus musculus (Mouse) OX=10090 GN=Dcaf11 PE=1 SV=1	1	1	1	1	1	1	1	1	1	1	1	1	1	1	1	1	1.6	1.6	1.6	61.991	549	549	4.92	3	2	1		1	1	3			1		1		1	-2	By matching	By MS/MS	By MS/MS	By MS/MS	1.6	1.6
sp|Q9R112|SQOR_MOUSE	sp|Q9R112|SQOR_MOUSE	3	3	3	sp|Q9R112|SQOR_MOUSE Sulfide:quinone oxidoreductase, mitochondrial OS=Mus musculus (Mouse) OX=10090 GN=Sqor PE=1 SV=3	1	3	3	3	2	3	1	3	2	3	1	3	2	3	1	3	8	8	8	50.282	450	450	9									9					0	21.497	By MS/MS	By MS/MS	By matching	By MS/MS	4.9	8
sp|O35129|PHB2_MOUSE	sp|O35129|PHB2_MOUSE	4	4	4	sp|O35129|PHB2_MOUSE Prohibitin-2 OS=Mus musculus (Mouse) OX=10090 GN=Phb2 PE=1 SV=1	1	4	4	4	1	2	1	3	1	2	1	3	1	2	1	3	13	13	13	33.296	299	299	10.1										7	1			0	26.504	By matching	By MS/MS	By matching	By MS/MS	2.7	7.4
sp|Q62186|SSRD_MOUSE	sp|Q62186|SSRD_MOUSE	1	1	1	sp|Q62186|SSRD_MOUSE Translocon-associated protein subunit delta OS=Mus musculus (Mouse) OX=10090 GN=Ssr4 PE=1 SV=1	1	1	1	1	0	1	0	0	0	1	0	0	0	1	0	0	6.4	6.4	6.4	18.936	172	172	10										1				0.0013774	7.3196		By MS/MS			0	6.4
sp|Q923D4|SF3B5_MOUSE	sp|Q923D4|SF3B5_MOUSE	1	1	1	sp|Q923D4|SF3B5_MOUSE Splicing factor 3B subunit 5 OS=Mus musculus (Mouse) OX=10090 GN=Sf3b5 PE=1 SV=1	1	1	1	1	1	1	1	1	1	1	1	1	1	1	1	1	17.4	17.4	17.4	10.119	86	86	13													4	0.0013812	7.3375	By MS/MS	By matching	By MS/MS	By MS/MS	17.4	17.4
sp|Q8CH25|SLTM_MOUSE	sp|Q8CH25|SLTM_MOUSE	1	1	1	sp|Q8CH25|SLTM_MOUSE SAFB-like transcription modulator OS=Mus musculus (Mouse) OX=10090 GN=Sltm PE=1 SV=1	1	1	1	1	1	1	1	1	1	1	1	1	1	1	1	1	1.9	1.9	1.9	116.92	1031	1031	9							2		1	4				0.0013459	7.1256	By MS/MS	By MS/MS	By MS/MS	By MS/MS	1.9	1.9
sp|P47738|ALDH2_MOUSE	sp|P47738|ALDH2_MOUSE	3	3	3	sp|P47738|ALDH2_MOUSE Aldehyde dehydrogenase, mitochondrial OS=Mus musculus (Mouse) OX=10090 GN=Aldh2 PE=1 SV=1	1	3	3	3	2	3	1	3	2	3	1	3	2	3	1	3	6.6	6.6	6.6	56.537	519	519	8.36								9	5					0	47.468	By MS/MS	By MS/MS	By matching	By MS/MS	3.9	6.6
sp|Q9CTN8|LHPL3_MOUSE	sp|Q9CTN8|LHPL3_MOUSE	1	1	1	sp|Q9CTN8|LHPL3_MOUSE LHFPL tetraspan subfamily member 3 protein OS=Mus musculus (Mouse) OX=10090 GN=Lhfpl3 PE=2 SV=2	1	1	1	1	0	1	1	0	0	1	1	0	0	1	1	0	4.5	4.5	4.5	24.686	222	222	9.33									2	1				1	-2		By matching	By MS/MS		0	4.5
sp|Q91YR1|TWF1_MOUSE	sp|Q91YR1|TWF1_MOUSE	3	3	3	sp|Q91YR1|TWF1_MOUSE Twinfilin-1 OS=Mus musculus (Mouse) OX=10090 GN=Twf1 PE=1 SV=2	1	3	3	3	3	3	2	3	3	3	2	3	3	3	2	3	8.6	8.6	8.6	40.079	350	350	10.1										11	1			0	23.128	By MS/MS	By MS/MS	By MS/MS	By MS/MS	8.6	8.6
sp|P18572|BASI_MOUSE	sp|P18572|BASI_MOUSE	1	1	1	sp|P18572|BASI_MOUSE Basigin OS=Mus musculus (Mouse) OX=10090 GN=Bsg PE=1 SV=2	1	1	1	1	1	1	1	1	1	1	1	1	1	1	1	1	2.6	2.6	2.6	42.444	389	389	10										4				0.0013947	7.3925	By MS/MS	By MS/MS	By matching	By MS/MS	2.6	2.6
tr|Q99PA7|Q99PA7_MOUSE	tr|Q99PA7|Q99PA7_MOUSE	2	2	2	tr|Q99PA7|Q99PA7_MOUSE MAGE domain-containing protein OS=Mus musculus (Mouse) OX=10090 GN=4930550L24Rik PE=1 SV=1	1	2	2	2	2	2	1	2	2	2	1	2	2	2	1	2	7.2	7.2	7.2	35.043	320	320	10										7				0	15.343	By MS/MS	By matching	By matching	By MS/MS	7.2	7.2
sp|Q9QWV4|MLF1_MOUSE	sp|Q9QWV4|MLF1_MOUSE	2	2	2	sp|Q9QWV4|MLF1_MOUSE Myeloid leukemia factor 1 OS=Mus musculus (Mouse) OX=10090 GN=Mlf1 PE=1 SV=1	1	2	2	2	0	1	0	2	0	1	0	2	0	1	0	2	6.4	6.4	6.4	30.432	267	267	10										3				0.0015456	11.01		By matching		By MS/MS	0	3.4
sp|Q9QXD6|F16P1_MOUSE	sp|Q9QXD6|F16P1_MOUSE	2	2	2	sp|Q9QXD6|F16P1_MOUSE Fructose-1,6-bisphosphatase 1 OS=Mus musculus (Mouse) OX=10090 GN=Fbp1 PE=1 SV=3	1	2	2	2	0	2	0	1	0	2	0	1	0	2	0	1	8	8	8	36.912	338	338	10										3				0	12.995		By MS/MS		By matching	0	8
sp|Q76MZ3|2AAA_MOUSE	sp|Q76MZ3|2AAA_MOUSE	2	2	2	sp|Q76MZ3|2AAA_MOUSE Serine/threonine-protein phosphatase 2A 65 kDa regulatory subunit A alpha isoform OS=Mus musculus (Mouse) OX=10090 GN=Ppp2r1a PE=1 SV=3	1	2	2	2	1	2	1	0	1	2	1	0	1	2	1	0	5.6	5.6	5.6	65.322	589	589	6				1	1		3							0	14.791	By MS/MS	By MS/MS	By matching		1.7	5.6
sp|Q9JJZ2|TBA8_MOUSE	sp|Q9JJZ2|TBA8_MOUSE	10	3	3	sp|Q9JJZ2|TBA8_MOUSE Tubulin alpha-8 chain OS=Mus musculus (Mouse) OX=10090 GN=Tuba8 PE=1 SV=1	1	10	3	3	7	9	6	9	3	3	2	2	3	3	2	2	22.3	7.6	7.6	50.051	449	449	8.09								10	1					0	27.315	By MS/MS	By MS/MS	By MS/MS	By MS/MS	18	19.4
sp|P55096|ABCD3_MOUSE	sp|P55096|ABCD3_MOUSE	2	2	2	sp|P55096|ABCD3_MOUSE ATP-binding cassette sub-family D member 3 OS=Mus musculus (Mouse) OX=10090 GN=Abcd3 PE=1 SV=2	1	2	2	2	2	2	2	2	2	2	2	2	2	2	2	2	3.2	3.2	3.2	75.474	659	659	7							8							0	24.936	By MS/MS	By MS/MS	By MS/MS	By MS/MS	3.2	3.2
sp|Q91Z49|UIF_MOUSE	sp|Q91Z49|UIF_MOUSE	1	1	1	sp|Q91Z49|UIF_MOUSE UAP56-interacting factor OS=Mus musculus (Mouse) OX=10090 GN=Fyttd1 PE=1 SV=1	1	1	1	1	1	1	0	1	1	1	0	1	1	1	0	1	4.1	4.1	4.1	35.887	317	317	10										3				0.0014599	8.3175	By MS/MS	By matching		By MS/MS	4.1	4.1
sp|Q9Z0X1|AIFM1_MOUSE	sp|Q9Z0X1|AIFM1_MOUSE	5	5	5	sp|Q9Z0X1|AIFM1_MOUSE Apoptosis-inducing factor 1, mitochondrial OS=Mus musculus (Mouse) OX=10090 GN=Aifm1 PE=1 SV=1	1	5	5	5	2	4	1	2	2	4	1	2	2	4	1	2	10.3	10.3	10.3	66.765	612	612	7							9							0	33.206	By matching	By MS/MS	By matching	By MS/MS	4.1	8.3
sp|Q78IK2|ATPMD_MOUSE	sp|Q78IK2|ATPMD_MOUSE	1	1	1	sp|Q78IK2|ATPMD_MOUSE ATP synthase membrane subunit DAPIT, mitochondrial OS=Mus musculus (Mouse) OX=10090 GN=Atp5md PE=1 SV=1	1	1	1	1	1	1	0	0	1	1	0	0	1	1	0	0	25.9	25.9	25.9	6.3814	58	58	13													2	0.0013643	7.2369	By matching	By MS/MS			25.9	25.9
sp|Q9JHR7|IDE_MOUSE	sp|Q9JHR7|IDE_MOUSE	4	4	4	sp|Q9JHR7|IDE_MOUSE Insulin-degrading enzyme OS=Mus musculus (Mouse) OX=10090 GN=Ide PE=1 SV=1	1	4	4	4	0	4	0	0	0	4	0	0	0	4	0	0	4.3	4.3	4.3	117.77	1019	1019	8								4						0	24.482		By MS/MS			0	4.3
sp|P70385|DHB3_MOUSE	sp|P70385|DHB3_MOUSE	1	1	1	sp|P70385|DHB3_MOUSE Testosterone 17-beta-dehydrogenase 3 OS=Mus musculus (Mouse) OX=10090 GN=Hsd17b3 PE=1 SV=2	1	1	1	1	1	1	1	1	1	1	1	1	1	1	1	1	3.3	3.3	3.3	34.33	305	305	11											4			0	25.71	By MS/MS	By MS/MS	By MS/MS	By MS/MS	3.3	3.3
sp|O35864|CSN5_MOUSE	sp|O35864|CSN5_MOUSE	1	1	1	sp|O35864|CSN5_MOUSE COP9 signalosome complex subunit 5 OS=Mus musculus (Mouse) OX=10090 GN=Cops5 PE=1 SV=3	1	1	1	1	1	1	1	0	1	1	1	0	1	1	1	0	3	3	3	37.548	334	334	10										3				0.0013717	7.2775	By matching	By matching	By MS/MS		3	3
sp|Q62425|NDUA4_MOUSE	sp|Q62425|NDUA4_MOUSE	1	1	1	sp|Q62425|NDUA4_MOUSE Cytochrome c oxidase subunit NDUFA4 OS=Mus musculus (Mouse) OX=10090 GN=Ndufa4 PE=1 SV=2	1	1	1	1	0	1	0	1	0	1	0	1	0	1	0	1	12.2	12.2	12.2	9.3267	82	82	13													2	0.0012887	6.7739		By MS/MS		By MS/MS	0	12.2
sp|Q8BG05|ROA3_MOUSE	sp|Q8BG05|ROA3_MOUSE	1	1	1	sp|Q8BG05|ROA3_MOUSE Heterogeneous nuclear ribonucleoprotein A3 OS=Mus musculus (Mouse) OX=10090 GN=Hnrnpa3 PE=1 SV=1	1	1	1	1	1	1	1	1	1	1	1	1	1	1	1	1	2.6	2.6	2.6	39.652	379	379	10										4				0	13.243	By MS/MS	By MS/MS	By MS/MS	By MS/MS	2.6	2.6
sp|Q6PCP5|MFF_MOUSE	sp|Q6PCP5|MFF_MOUSE	1	1	1	sp|Q6PCP5|MFF_MOUSE Mitochondrial fission factor OS=Mus musculus (Mouse) OX=10090 GN=Mff PE=1 SV=1	1	1	1	1	0	1	0	1	0	1	0	1	0	1	0	1	5.5	5.5	5.5	32.931	291	291	10.5										2	2			0.0014265	7.6496		By MS/MS		By MS/MS	0	5.5
tr|Q8BVP2|Q8BVP2_MOUSE	tr|Q8BVP2|Q8BVP2_MOUSE	1	1	1	tr|Q8BVP2|Q8BVP2_MOUSE L-lactate dehydrogenase OS=Mus musculus (Mouse) OX=10090 GN=Ldhal6b PE=1 SV=1	1	1	1	1	1	1	1	1	1	1	1	1	1	1	1	1	3.9	3.9	3.9	42.048	382	382	10.2										4	1			0	14.854	By MS/MS	By MS/MS	By matching	By MS/MS	3.9	3.9
sp|P60335|PCBP1_MOUSE	sp|P60335|PCBP1_MOUSE	2	2	2	sp|P60335|PCBP1_MOUSE Poly(rC)-binding protein 1 OS=Mus musculus (Mouse) OX=10090 GN=Pcbp1 PE=1 SV=1	1	2	2	2	1	2	2	2	1	2	2	2	1	2	2	2	5.6	5.6	5.6	37.497	356	356	9.86									1	6				0	12.316	By MS/MS	By matching	By MS/MS	By MS/MS	2.5	5.6
sp|P61211|ARL1_MOUSE	sp|P61211|ARL1_MOUSE	1	1	1	sp|P61211|ARL1_MOUSE ADP-ribosylation factor-like protein 1 OS=Mus musculus (Mouse) OX=10090 GN=Arl1 PE=1 SV=1	1	1	1	1	1	1	1	1	1	1	1	1	1	1	1	1	6.1	6.1	6.1	20.411	181	181	12												4		0.0025543	6.6517	By matching	By MS/MS	By matching	By MS/MS	6.1	6.1
sp|Q3UBX0|TM109_MOUSE	sp|Q3UBX0|TM109_MOUSE	1	1	1	sp|Q3UBX0|TM109_MOUSE Transmembrane protein 109 OS=Mus musculus (Mouse) OX=10090 GN=Tmem109 PE=1 SV=2	1	1	1	1	0	1	0	0	0	1	0	0	0	1	0	0	4.9	4.9	4.9	26.306	243	243	12												1		0.0013405	7.0618		By MS/MS			0	4.9
sp|P68368|TBA4A_MOUSE	sp|P68368|TBA4A_MOUSE	9	1	1	sp|P68368|TBA4A_MOUSE Tubulin alpha-4A chain OS=Mus musculus (Mouse) OX=10090 GN=Tuba4a PE=1 SV=1	1	9	1	1	6	9	6	9	0	1	0	1	0	1	0	1	17.4	2.2	2.2	49.924	448	448	7.33							2	1						0.0013986	7.4254	By matching	By MS/MS	By matching	By MS/MS	13.8	17.4
sp|Q8BSE0|RMD2_MOUSE	sp|Q8BSE0|RMD2_MOUSE	2	2	2	sp|Q8BSE0|RMD2_MOUSE Regulator of microtubule dynamics protein 2 OS=Mus musculus (Mouse) OX=10090 GN=Rmdn2 PE=1 SV=1	1	2	2	2	2	2	1	1	2	2	1	1	2	2	1	1	4.6	4.6	4.6	47.016	410	410	9									6					0	13.251	By matching	By MS/MS	By matching	By matching	4.6	4.6
sp|Q9D0T1|NH2L1_MOUSE	sp|Q9D0T1|NH2L1_MOUSE	1	1	1	sp|Q9D0T1|NH2L1_MOUSE NHP2-like protein 1 OS=Mus musculus (Mouse) OX=10090 GN=Snu13 PE=1 SV=4	1	1	1	1	0	1	0	0	0	1	0	0	0	1	0	0	9.4	9.4	9.4	14.173	128	128	13													1	0.0013387	7.0577		By MS/MS			0	9.4
sp|P62267|RS23_MOUSE	sp|P62267|RS23_MOUSE	2	2	2	sp|P62267|RS23_MOUSE 40S ribosomal protein S23 OS=Mus musculus (Mouse) OX=10090 GN=Rps23 PE=1 SV=3	1	2	2	2	2	1	1	2	2	1	1	2	2	1	1	2	13.3	13.3	13.3	15.807	143	143	12												6		0	12.562	By MS/MS	By MS/MS	By matching	By MS/MS	13.3	7.7
sp|P62700|YPEL5_MOUSE	sp|P62700|YPEL5_MOUSE	1	1	1	sp|P62700|YPEL5_MOUSE Protein yippee-like 5 OS=Mus musculus (Mouse) OX=10090 GN=Ypel5 PE=1 SV=1	1	1	1	1	1	1	0	1	1	1	0	1	1	1	0	1	11.6	11.6	11.6	13.841	121	121	12.8												1	3	0.0013089	6.8638	By MS/MS	By MS/MS		By matching	11.6	11.6
sp|Q64435|UD16_MOUSE;tr|K9J7B2|K9J7B2_MOUSE	sp|Q64435|UD16_MOUSE;tr|K9J7B2|K9J7B2_MOUSE	2;1	2;1	2;1	sp|Q64435|UD16_MOUSE UDP-glucuronosyltransferase 1-6 OS=Mus musculus (Mouse) OX=10090 GN=Ugt1a6 PE=1 SV=1;tr|K9J7B2|K9J7B2_MOUSE UDP-glucuronosyltransferase OS=Mus musculus (Mouse) OX=10090 GN=Ugt1a6b PE=1 SV=1	2	2	2	2	2	2	2	2	2	2	2	2	2	2	2	2	3.6	3.6	3.6	60.438	531	531;531	8								8						0	15.159	By MS/MS	By MS/MS	By MS/MS	By MS/MS	3.6	3.6
sp|Q8CDE2|CALI_MOUSE	sp|Q8CDE2|CALI_MOUSE	3	3	3	sp|Q8CDE2|CALI_MOUSE Calicin OS=Mus musculus (Mouse) OX=10090 GN=Ccin PE=1 SV=1	1	3	3	3	3	3	1	2	3	3	1	2	3	3	1	2	6	6	6	66.749	588	588	7.9							1	9						0	48.889	By MS/MS	By MS/MS	By matching	By MS/MS	6	6
sp|Q3TUH1|TAM41_MOUSE	sp|Q3TUH1|TAM41_MOUSE	1	1	1	sp|Q3TUH1|TAM41_MOUSE Phosphatidate cytidylyltransferase, mitochondrial OS=Mus musculus (Mouse) OX=10090 GN=Tamm41 PE=1 SV=2	1	1	1	1	1	1	0	0	1	1	0	0	1	1	0	0	3.9	3.9	3.9	37.827	337	337	10										2				0.0015129	9.9095	By matching	By MS/MS			3.9	3.9
sp|P27786|CP17A_MOUSE	sp|P27786|CP17A_MOUSE	2	2	2	sp|P27786|CP17A_MOUSE Steroid 17-alpha-hydroxylase/17,20 lyase OS=Mus musculus (Mouse) OX=10090 GN=Cyp17a1 PE=1 SV=1	1	2	2	2	1	2	1	2	1	2	1	2	1	2	1	2	4.7	4.7	4.7	57.637	507	507	8								6						0	28.528	By MS/MS	By MS/MS	By MS/MS	By MS/MS	2.8	4.7
sp|P61804|DAD1_MOUSE	sp|P61804|DAD1_MOUSE	1	1	1	sp|P61804|DAD1_MOUSE Dolichyl-diphosphooligosaccharide--protein glycosyltransferase subunit DAD1 OS=Mus musculus (Mouse) OX=10090 GN=Dad1 PE=1 SV=3	1	1	1	1	1	1	0	1	1	1	0	1	1	1	0	1	8.8	8.8	8.8	12.497	113	113	13													3	0.0025031	6.5128	By MS/MS	By MS/MS		By matching	8.8	8.8
sp|Q91YQ5|RPN1_MOUSE	sp|Q91YQ5|RPN1_MOUSE	3	3	3	sp|Q91YQ5|RPN1_MOUSE Dolichyl-diphosphooligosaccharide--protein glycosyltransferase subunit 1 OS=Mus musculus (Mouse) OX=10090 GN=Rpn1 PE=1 SV=1	1	3	3	3	2	3	1	2	2	3	1	2	2	3	1	2	5.8	5.8	5.8	68.527	608	608	7							8							0	27.606	By MS/MS	By MS/MS	By matching	By MS/MS	3.9	5.8
sp|P14685|PSMD3_MOUSE	sp|P14685|PSMD3_MOUSE	3	3	3	sp|P14685|PSMD3_MOUSE 26S proteasome non-ATPase regulatory subunit 3 OS=Mus musculus (Mouse) OX=10090 GN=Psmd3 PE=1 SV=3	1	3	3	3	3	3	2	2	3	3	2	2	3	3	2	2	7.5	7.5	7.5	60.718	530	530	7							10							0	37.828	By MS/MS	By MS/MS	By MS/MS	By MS/MS	7.5	7.5
sp|P62774|MTPN_MOUSE	sp|P62774|MTPN_MOUSE	1	1	1	sp|P62774|MTPN_MOUSE Myotrophin OS=Mus musculus (Mouse) OX=10090 GN=Mtpn PE=1 SV=2	1	1	1	1	1	1	0	1	1	1	0	1	1	1	0	1	14.4	14.4	14.4	12.861	118	118	13													3	0	23.391	By matching	By MS/MS		By MS/MS	14.4	14.4
sp|Q8BZ09|ODC_MOUSE	sp|Q8BZ09|ODC_MOUSE	1	1	1	sp|Q8BZ09|ODC_MOUSE Mitochondrial 2-oxodicarboxylate carrier OS=Mus musculus (Mouse) OX=10090 GN=Slc25a21 PE=1 SV=1	1	1	1	1	0	1	1	1	0	1	1	1	0	1	1	1	4.4	4.4	4.4	33.228	298	298	11											3			0	18.551		By MS/MS	By MS/MS	By MS/MS	0	4.4
sp|Q8CHP8|PGP_MOUSE	sp|Q8CHP8|PGP_MOUSE	1	1	1	sp|Q8CHP8|PGP_MOUSE Glycerol-3-phosphate phosphatase OS=Mus musculus (Mouse) OX=10090 GN=Pgp PE=1 SV=1	1	1	1	1	1	1	1	1	1	1	1	1	1	1	1	1	3.1	3.1	3.1	34.54	321	321	10										4				0.0014205	7.5579	By MS/MS	By matching	By MS/MS	By MS/MS	3.1	3.1
sp|P49615|CDK5_MOUSE;sp|P11440|CDK1_MOUSE;sp|Q80YP0|CDK3_MOUSE;sp|P30285|CDK4_MOUSE;sp|Q64261|CDK6_MOUSE;sp|P97377|CDK2_MOUSE;sp|Q99J95|CDK9_MOUSE;sp|Q3V3A1|CDK15_MOUSE;sp|Q04899|CDK18_MOUSE;sp|O35495|CDK14_MOUSE;sp|Q04735|CDK16_MOUSE;sp|Q8K0D0|CDK17_MOUSE;sp|Q14AX6|CDK12_MOUSE;sp|Q69ZA1|CDK13_MOUSE	sp|P49615|CDK5_MOUSE;sp|P11440|CDK1_MOUSE;sp|Q80YP0|CDK3_MOUSE;sp|P30285|CDK4_MOUSE;sp|Q64261|CDK6_MOUSE;sp|P97377|CDK2_MOUSE;sp|Q99J95|CDK9_MOUSE;sp|Q3V3A1|CDK15_MOUSE;sp|Q04899|CDK18_MOUSE;sp|O35495|CDK14_MOUSE;sp|Q04735|CDK16_MOUSE;sp|Q8K0D0|CDK17_MOUSE;sp|Q14AX6|CDK12_MOUSE;sp|Q69ZA1|CDK13_MOUSE	2;1;1;1;1;1;1;1;1;1;1;1;1;1	2;1;1;1;1;1;1;1;1;1;1;1;1;1	2;1;1;1;1;1;1;1;1;1;1;1;1;1	sp|P49615|CDK5_MOUSE Cyclin-dependent-like kinase 5 OS=Mus musculus (Mouse) OX=10090 GN=Cdk5 PE=1 SV=1;sp|P11440|CDK1_MOUSE Cyclin-dependent kinase 1 OS=Mus musculus (Mouse) OX=10090 GN=Cdk1 PE=1 SV=3;sp|Q80YP0|CDK3_MOUSE Cyclin-dependent kinase 3 OS=Mus m	14	2	2	2	2	2	1	2	2	2	1	2	2	2	1	2	6.5	6.5	6.5	33.288	292	292;297;303;303;326;346;372;433;451;469;496;523;1484;1511	10.8										2	7			0	12.987	By MS/MS	By MS/MS	By matching	By MS/MS	6.5	6.5
sp|P47757|CAPZB_MOUSE	sp|P47757|CAPZB_MOUSE	1	1	1	sp|P47757|CAPZB_MOUSE F-actin-capping protein subunit beta OS=Mus musculus (Mouse) OX=10090 GN=Capzb PE=1 SV=3	1	1	1	1	1	1	0	1	1	1	0	1	1	1	0	1	3.6	3.6	3.6	31.345	277	277	10.2								1			3			0.0014514	7.9742	By MS/MS	By MS/MS		By matching	3.6	3.6
sp|Q8VCF0|MAVS_MOUSE	sp|Q8VCF0|MAVS_MOUSE	1	1	1	sp|Q8VCF0|MAVS_MOUSE Mitochondrial antiviral-signaling protein OS=Mus musculus (Mouse) OX=10090 GN=Mavs PE=1 SV=1	1	1	1	1	0	1	0	1	0	1	0	1	0	1	0	1	3	3	3	53.398	503	503	7							2							0	14.578		By MS/MS		By matching	0	3
sp|P52194|CLGN_MOUSE	sp|P52194|CLGN_MOUSE	2	2	2	sp|P52194|CLGN_MOUSE Calmegin OS=Mus musculus (Mouse) OX=10090 GN=Clgn PE=1 SV=2	1	2	2	2	2	2	2	2	2	2	2	2	2	2	2	2	4.1	4.1	4.1	69.43	611	611	4.91				1	10									0	13.239	By matching	By MS/MS	By matching	By MS/MS	4.1	4.1
sp|Q9Z2Z6|MCAT_MOUSE	sp|Q9Z2Z6|MCAT_MOUSE	1	1	1	sp|Q9Z2Z6|MCAT_MOUSE Mitochondrial carnitine/acylcarnitine carrier protein OS=Mus musculus (Mouse) OX=10090 GN=Slc25a20 PE=1 SV=1	1	1	1	1	1	1	0	1	1	1	0	1	1	1	0	1	3.7	3.7	3.7	33.026	301	301	10.8										1	3			0.0072115	6.2668	By matching	By MS/MS		By matching	3.7	3.7
sp|Q8VD46|ASZ1_MOUSE	sp|Q8VD46|ASZ1_MOUSE	3	3	3	sp|Q8VD46|ASZ1_MOUSE Ankyrin repeat, SAM and basic leucine zipper domain-containing protein 1 OS=Mus musculus (Mouse) OX=10090 GN=Asz1 PE=1 SV=2	1	3	3	3	2	3	0	1	2	3	0	1	2	3	0	1	7.6	7.6	7.6	52.983	475	475	8.86								1	6					0	30.373	By matching	By MS/MS		By matching	4.6	7.6
sp|O09106|HDAC1_MOUSE;sp|P70288|HDAC2_MOUSE	sp|O09106|HDAC1_MOUSE;sp|P70288|HDAC2_MOUSE	2;1	2;1	2;1	sp|O09106|HDAC1_MOUSE Histone deacetylase 1 OS=Mus musculus (Mouse) OX=10090 GN=Hdac1 PE=1 SV=1;sp|P70288|HDAC2_MOUSE Histone deacetylase 2 OS=Mus musculus (Mouse) OX=10090 GN=Hdac2 PE=1 SV=1	2	2	2	2	2	2	2	2	2	2	2	2	2	2	2	2	4.1	4.1	4.1	55.074	482	482;488	7.22							7	2						0.0015432	10.958	By MS/MS	By MS/MS	By matching	By MS/MS	4.1	4.1
sp|Q8VED9|LEGL_MOUSE	sp|Q8VED9|LEGL_MOUSE	1	1	1	sp|Q8VED9|LEGL_MOUSE Galectin-related protein OS=Mus musculus (Mouse) OX=10090 GN=Lgalsl PE=1 SV=1	1	1	1	1	0	1	0	0	0	1	0	0	0	1	0	0	6.4	6.4	6.4	18.955	172	172	8								1						0.0083135	6.1783		By MS/MS			0	6.4
sp|P67778|PHB_MOUSE	sp|P67778|PHB_MOUSE	1	1	1	sp|P67778|PHB_MOUSE Prohibitin OS=Mus musculus (Mouse) OX=10090 GN=Phb PE=1 SV=1	1	1	1	1	1	1	0	1	1	1	0	1	1	1	0	1	3.7	3.7	3.7	29.82	272	272	11											3			0.0014948	9.5186	By matching	By MS/MS		By MS/MS	3.7	3.7
sp|Q9DAP0|LRC46_MOUSE	sp|Q9DAP0|LRC46_MOUSE	1	1	1	sp|Q9DAP0|LRC46_MOUSE Leucine-rich repeat-containing protein 46 OS=Mus musculus (Mouse) OX=10090 GN=Lrrc46 PE=1 SV=2	1	1	1	1	1	1	1	1	1	1	1	1	1	1	1	1	4	4	4	36.047	323	323	10										4				0.0094451	6.1411	By MS/MS	By matching	By matching	By matching	4	4
sp|Q91W90|TXND5_MOUSE	sp|Q91W90|TXND5_MOUSE	2	2	2	sp|Q91W90|TXND5_MOUSE Thioredoxin domain-containing protein 5 OS=Mus musculus (Mouse) OX=10090 GN=Txndc5 PE=1 SV=2	1	2	2	2	0	2	0	2	0	2	0	2	0	2	0	2	6.2	6.2	6.2	46.415	417	417	9									4					0	82.591		By matching		By MS/MS	0	6.2
sp|Q9CQL1|MGN2_MOUSE;sp|P61327|MGN_MOUSE	sp|Q9CQL1|MGN2_MOUSE;sp|P61327|MGN_MOUSE	1;1	1;1	1;1	sp|Q9CQL1|MGN2_MOUSE Protein mago nashi homolog 2 OS=Mus musculus (Mouse) OX=10090 GN=Magohb PE=2 SV=1;sp|P61327|MGN_MOUSE Protein mago nashi homolog OS=Mus musculus (Mouse) OX=10090 GN=Magoh PE=2 SV=1	2	1	1	1	1	1	0	1	1	1	0	1	1	1	0	1	7.5	7.5	7.5	17.091	146	146;146	12												3		0.0012837	6.7467	By MS/MS	By MS/MS		By matching	7.5	7.5
sp|P62996|TRA2B_MOUSE	sp|P62996|TRA2B_MOUSE	2	2	2	sp|P62996|TRA2B_MOUSE Transformer-2 protein homolog beta OS=Mus musculus (Mouse) OX=10090 GN=Tra2b PE=1 SV=1	1	2	2	2	2	2	0	1	2	2	0	1	2	2	0	1	5.9	5.9	5.9	33.665	288	288	10										5				0.0015674	11.336	By MS/MS	By matching		By matching	5.9	5.9
sp|P97801|SMN_MOUSE	sp|P97801|SMN_MOUSE	1	1	1	sp|P97801|SMN_MOUSE Survival motor neuron protein OS=Mus musculus (Mouse) OX=10090 GN=Smn1 PE=1 SV=1	1	1	1	1	1	1	0	0	1	1	0	0	1	1	0	0	6.2	6.2	6.2	31.254	288	288	10										2				0.0014793	9.2988	By matching	By MS/MS			6.2	6.2
sp|Q9CQM9|GLRX3_MOUSE	sp|Q9CQM9|GLRX3_MOUSE	1	1	1	sp|Q9CQM9|GLRX3_MOUSE Glutaredoxin-3 OS=Mus musculus (Mouse) OX=10090 GN=Glrx3 PE=1 SV=1	1	1	1	1	1	1	1	1	1	1	1	1	1	1	1	1	3.3	3.3	3.3	37.778	337	337	9.5									3	3				0.0013298	6.9844	By MS/MS	By MS/MS	By matching	By matching	3.3	3.3
sp|Q9QZD9|EIF3I_MOUSE	sp|Q9QZD9|EIF3I_MOUSE	2	2	2	sp|Q9QZD9|EIF3I_MOUSE Eukaryotic translation initiation factor 3 subunit I OS=Mus musculus (Mouse) OX=10090 GN=Eif3i PE=1 SV=1	1	2	2	2	2	1	1	2	2	1	1	2	2	1	1	2	7.1	7.1	7.1	36.46	325	325	10										6				0	13.291	By MS/MS	By matching	By MS/MS	By MS/MS	7.1	3.7
sp|Q8C262|IIGP5_MOUSE	sp|Q8C262|IIGP5_MOUSE	1	1	1	sp|Q8C262|IIGP5_MOUSE Interferon-inducible GTPase 5 OS=Mus musculus (Mouse) OX=10090 GN=Irgc PE=1 SV=1	1	1	1	1	1	1	1	0	1	1	1	0	1	1	1	0	3.4	3.4	3.4	45.144	412	412	8								3						0.0015244	10.535	By MS/MS	By MS/MS	By matching		3.4	3.4
sp|Q9CPU4|MGST3_MOUSE	sp|Q9CPU4|MGST3_MOUSE	1	1	1	sp|Q9CPU4|MGST3_MOUSE Microsomal glutathione S-transferase 3 OS=Mus musculus (Mouse) OX=10090 GN=Mgst3 PE=1 SV=1	1	1	1	1	0	1	0	1	0	1	0	1	0	1	0	1	9.2	9.2	9.2	16.958	153	153	12												2		0.0013661	7.2405		By MS/MS		By matching	0	9.2
sp|Q9Z1Q5|CLIC1_MOUSE	sp|Q9Z1Q5|CLIC1_MOUSE	2	2	2	sp|Q9Z1Q5|CLIC1_MOUSE Chloride intracellular channel protein 1 OS=Mus musculus (Mouse) OX=10090 GN=Clic1 PE=1 SV=3	1	2	2	2	1	1	0	0	1	1	0	0	1	1	0	0	10	10	10	27.013	241	241	9.5								1			1			0	11.855	By MS/MS	By MS/MS			5	5
sp|Q9D2Q8|S10AE_MOUSE	sp|Q9D2Q8|S10AE_MOUSE	1	1	1	sp|Q9D2Q8|S10AE_MOUSE Protein S100-A14 OS=Mus musculus (Mouse) OX=10090 GN=S100a14 PE=1 SV=1	1	1	1	1	1	1	0	1	1	1	0	1	1	1	0	1	14.4	14.4	14.4	11.599	104	104	13													4	0	27.117	By MS/MS	By matching		By MS/MS	14.4	14.4
sp|P70290|EM55_MOUSE	sp|P70290|EM55_MOUSE	1	1	1	sp|P70290|EM55_MOUSE 55 kDa erythrocyte membrane protein OS=Mus musculus (Mouse) OX=10090 GN=Mpp1 PE=1 SV=1	1	1	1	1	0	1	0	0	0	1	0	0	0	1	0	0	3.2	3.2	3.2	52.227	466	466	10										1				1	-2		By MS/MS			0	3.2
sp|Q62318|TIF1B_MOUSE	sp|Q62318|TIF1B_MOUSE	3	3	3	sp|Q62318|TIF1B_MOUSE Transcription intermediary factor 1-beta OS=Mus musculus (Mouse) OX=10090 GN=Trim28 PE=1 SV=3	1	3	3	3	2	3	1	3	2	3	1	3	2	3	1	3	4.6	4.6	4.6	88.846	834	834	5.45					9		1	1						0	19.148	By MS/MS	By MS/MS	By MS/MS	By MS/MS	2.3	4.6
sp|Q9WV70|NOC2L_MOUSE	sp|Q9WV70|NOC2L_MOUSE	1	1	1	sp|Q9WV70|NOC2L_MOUSE Nucleolar complex protein 2 homolog OS=Mus musculus (Mouse) OX=10090 GN=Noc2l PE=1 SV=2	1	1	1	1	0	1	1	1	0	1	1	1	0	1	1	1	1.1	1.1	1.1	85.423	747	747	10.8										1	3			1	-2		By matching	By matching	By MS/MS	0	1.1
sp|P54775|PRS6B_MOUSE	sp|P54775|PRS6B_MOUSE	3	3	3	sp|P54775|PRS6B_MOUSE 26S proteasome regulatory subunit 6B OS=Mus musculus (Mouse) OX=10090 GN=Psmc4 PE=1 SV=2	1	3	3	3	2	3	2	1	2	3	2	1	2	3	2	1	7.9	7.9	7.9	47.408	418	418	8.44								5	4					0	17.53	By MS/MS	By MS/MS	By matching	By MS/MS	4.5	7.9
sp|Q921Y0|MOB1A_MOUSE;sp|Q8BPB0|MOB1B_MOUSE	sp|Q921Y0|MOB1A_MOUSE;sp|Q8BPB0|MOB1B_MOUSE	1;1	1;1	1;1	sp|Q921Y0|MOB1A_MOUSE MOB kinase activator 1A OS=Mus musculus (Mouse) OX=10090 GN=Mob1a PE=2 SV=3;sp|Q8BPB0|MOB1B_MOUSE MOB kinase activator 1B OS=Mus musculus (Mouse) OX=10090 GN=Mob1b PE=1 SV=3	2	1	1	1	1	1	1	1	1	1	1	1	1	1	1	1	5.1	5.1	5.1	25.079	216	216;216	11											4			0.0014535	8.0693	By matching	By MS/MS	By MS/MS	By matching	5.1	5.1
sp|Q8QZY1|EIF3L_MOUSE	sp|Q8QZY1|EIF3L_MOUSE	1	1	1	sp|Q8QZY1|EIF3L_MOUSE Eukaryotic translation initiation factor 3 subunit L OS=Mus musculus (Mouse) OX=10090 GN=Eif3l PE=1 SV=1	1	1	1	1	1	1	0	1	1	1	0	1	1	1	0	1	1.6	1.6	1.6	66.612	564	564	7							3							0.0014409	7.8218	By MS/MS	By MS/MS		By MS/MS	1.6	1.6
sp|Q8BXT1|RGS8_MOUSE	sp|Q8BXT1|RGS8_MOUSE	1	1	1	sp|Q8BXT1|RGS8_MOUSE Regulator of G-protein signaling 8 OS=Mus musculus (Mouse) OX=10090 GN=Rgs8 PE=1 SV=1	1	1	1	1	1	1	1	1	1	1	1	1	1	1	1	1	4.4	4.4	4.4	20.963	180	180	4.11	2	1	2		1	1	1		1					0.009434	6.1336	By matching	By MS/MS	By MS/MS	By MS/MS	4.4	4.4
sp|Q9R1P1|PSB3_MOUSE	sp|Q9R1P1|PSB3_MOUSE	1	1	1	sp|Q9R1P1|PSB3_MOUSE Proteasome subunit beta type-3 OS=Mus musculus (Mouse) OX=10090 GN=Psmb3 PE=1 SV=1	1	1	1	1	0	1	0	0	0	1	0	0	0	1	0	0	7.8	7.8	7.8	22.965	205	205	10										1				0.0014556	8.1432		By MS/MS			0	7.8
sp|Q9CQ75|NDUA2_MOUSE	sp|Q9CQ75|NDUA2_MOUSE	1	1	1	sp|Q9CQ75|NDUA2_MOUSE NADH dehydrogenase [ubiquinone] 1 alpha subcomplex subunit 2 OS=Mus musculus (Mouse) OX=10090 GN=Ndufa2 PE=1 SV=3	1	1	1	1	0	1	0	1	0	1	0	1	0	1	0	1	14.1	14.1	14.1	10.916	99	99	13													2	0.0049322	6.4339		By MS/MS		By matching	0	14.1
sp|O35295|PURB_MOUSE	sp|O35295|PURB_MOUSE	1	1	1	sp|O35295|PURB_MOUSE Transcriptional activator protein Pur-beta OS=Mus musculus (Mouse) OX=10090 GN=Purb PE=1 SV=3	1	1	1	1	1	1	1	1	1	1	1	1	1	1	1	1	6.5	6.5	6.5	33.901	324	324	9.83									1	5				0	11.697	By MS/MS	By matching	By MS/MS	By MS/MS	6.5	6.5
sp|P12367|KAP2_MOUSE	sp|P12367|KAP2_MOUSE	3	3	3	sp|P12367|KAP2_MOUSE cAMP-dependent protein kinase type II-alpha regulatory subunit OS=Mus musculus (Mouse) OX=10090 GN=Prkar2a PE=1 SV=2	1	3	3	3	1	2	1	3	1	2	1	3	1	2	1	3	9.2	9.2	9.2	45.389	401	401	8								7						0	17.264	By matching	By MS/MS	By matching	By MS/MS	2.2	4.2
sp|Q9QZ82|CP11A_MOUSE	sp|Q9QZ82|CP11A_MOUSE	4	4	4	sp|Q9QZ82|CP11A_MOUSE Cholesterol side-chain cleavage enzyme, mitochondrial OS=Mus musculus (Mouse) OX=10090 GN=Cyp11a1 PE=1 SV=1	1	4	4	4	2	4	2	3	2	4	2	3	2	4	2	3	8.7	8.7	8.7	60.314	526	526	8								11						0	56.307	By MS/MS	By MS/MS	By matching	By MS/MS	5.3	8.7
sp|P46412|GPX3_MOUSE	sp|P46412|GPX3_MOUSE	2	2	2	sp|P46412|GPX3_MOUSE Glutathione peroxidase 3 OS=Mus musculus (Mouse) OX=10090 GN=Gpx3 PE=1 SV=2	1	2	2	2	2	2	1	2	2	2	1	2	2	2	1	2	12.8	12.8	12.8	25.424	226	226	12												7		0	13.467	By matching	By MS/MS	By matching	By matching	12.8	12.8
sp|O35469|3BHS6_MOUSE;tr|E9Q007|E9Q007_MOUSE;sp|Q61767|3BHS4_MOUSE;sp|Q61694|3BHS5_MOUSE;sp|P26150|3BHS3_MOUSE;sp|P26149|3BHS2_MOUSE;sp|P24815|3BHS1_MOUSE	sp|O35469|3BHS6_MOUSE;tr|E9Q007|E9Q007_MOUSE;sp|Q61767|3BHS4_MOUSE;sp|Q61694|3BHS5_MOUSE;sp|P26150|3BHS3_MOUSE;sp|P26149|3BHS2_MOUSE;sp|P24815|3BHS1_MOUSE	2;1;1;1;1;1;1	2;1;1;1;1;1;1	2;1;1;1;1;1;1	sp|O35469|3BHS6_MOUSE 3 beta-hydroxysteroid dehydrogenase/Delta 5-->4-isomerase type 6 OS=Mus musculus (Mouse) OX=10090 GN=Hsd3b6 PE=1 SV=4;tr|E9Q007|E9Q007_MOUSE 3Beta_HSD domain-containing protein OS=Mus musculus (Mouse) OX=10090 GN=Gm4450 PE=1 SV=1;sp|Q	7	2	2	2	2	2	1	2	2	2	1	2	2	2	1	2	5.4	5.4	5.4	41.977	373	373;373;373;373;373;373;373	9.12									7	1				0	13.806	By matching	By MS/MS	By matching	By MS/MS	5.4	5.4
sp|O70152|DPM1_MOUSE	sp|O70152|DPM1_MOUSE	1	1	1	sp|O70152|DPM1_MOUSE Dolichol-phosphate mannosyltransferase subunit 1 OS=Mus musculus (Mouse) OX=10090 GN=Dpm1 PE=1 SV=1	1	1	1	1	1	1	1	1	1	1	1	1	1	1	1	1	4.2	4.2	4.2	29.174	260	260	11											4			0.0025094	6.5381	By matching	By matching	By matching	By MS/MS	4.2	4.2
sp|P47753|CAZA1_MOUSE	sp|P47753|CAZA1_MOUSE	2	1	1	sp|P47753|CAZA1_MOUSE F-actin-capping protein subunit alpha-1 OS=Mus musculus (Mouse) OX=10090 GN=Capza1 PE=1 SV=4	1	2	1	1	2	2	2	2	1	1	1	1	1	1	1	1	8.7	5.2	5.2	32.939	286	286	10										4				0.0072639	6.3562	By matching	By matching	By matching	By MS/MS	8.7	8.7
sp|P45377|ALD2_MOUSE;sp|P21300|ALD1_MOUSE	sp|P45377|ALD2_MOUSE;sp|P21300|ALD1_MOUSE	1;1	1;1	1;1	sp|P45377|ALD2_MOUSE Aldose reductase-related protein 2 OS=Mus musculus (Mouse) OX=10090 GN=Akr1b8 PE=1 SV=2;sp|P21300|ALD1_MOUSE Aldo-keto reductase family 1 member B7 OS=Mus musculus (Mouse) OX=10090 GN=Akr1b7 PE=1 SV=4	2	1	1	1	1	1	1	1	1	1	1	1	1	1	1	1	2.8	2.8	2.8	36.12	316	316;316	10										4				0.0014184	7.5484	By MS/MS	By MS/MS	By matching	By matching	2.8	2.8
sp|P15265|MCSP_MOUSE	sp|P15265|MCSP_MOUSE	2	2	2	sp|P15265|MCSP_MOUSE Sperm mitochondrial-associated cysteine-rich protein OS=Mus musculus (Mouse) OX=10090 GN=Smcp PE=2 SV=4	1	2	2	2	1	1	1	2	1	1	1	2	1	1	1	2	22.4	22.4	22.4	14.945	143	143	11.4									1			4		0	66.079	By MS/MS	By MS/MS	By matching	By MS/MS	12.6	12.6
sp|O35350|CAN1_MOUSE	sp|O35350|CAN1_MOUSE	2	2	2	sp|O35350|CAN1_MOUSE Calpain-1 catalytic subunit OS=Mus musculus (Mouse) OX=10090 GN=Capn1 PE=1 SV=1	1	2	2	2	0	2	0	0	0	2	0	0	0	2	0	0	2.8	2.8	2.8	82.105	713	713	10										2				0	14.065		By MS/MS			0	2.8
sp|Q9WVA3|BUB3_MOUSE	sp|Q9WVA3|BUB3_MOUSE	2	2	2	sp|Q9WVA3|BUB3_MOUSE Mitotic checkpoint protein BUB3 OS=Mus musculus (Mouse) OX=10090 GN=Bub3 PE=1 SV=2	1	2	2	2	2	1	2	2	2	1	2	2	2	1	2	2	8.3	8.3	8.3	36.954	326	326	10										7				0	13.101	By MS/MS	By matching	By matching	By MS/MS	8.3	4.3
sp|Q9CY58|PAIRB_MOUSE	sp|Q9CY58|PAIRB_MOUSE	3	3	3	sp|Q9CY58|PAIRB_MOUSE Plasminogen activator inhibitor 1 RNA-binding protein OS=Mus musculus (Mouse) OX=10090 GN=Serbp1 PE=1 SV=2	1	3	3	3	2	2	0	3	2	2	0	3	2	2	0	3	12.3	12.3	12.3	44.714	407	407	8								7						0	39.133	By MS/MS	By MS/MS		By MS/MS	8.4	8.4
sp|Q6PHU5|SORT_MOUSE	sp|Q6PHU5|SORT_MOUSE	7	7	7	sp|Q6PHU5|SORT_MOUSE Sortilin OS=Mus musculus (Mouse) OX=10090 GN=Sort1 PE=1 SV=1	1	7	7	7	2	3	4	7	2	3	4	7	2	3	4	7	10.9	10.9	10.9	91.199	825	825	5					16									0	60.324	By MS/MS	By MS/MS	By MS/MS	By MS/MS	2.3	3.4
sp|Q8BP92|RCN2_MOUSE	sp|Q8BP92|RCN2_MOUSE	4	4	4	sp|Q8BP92|RCN2_MOUSE Reticulocalbin-2 OS=Mus musculus (Mouse) OX=10090 GN=Rcn2 PE=1 SV=1	1	4	4	4	4	4	1	3	4	4	1	3	4	4	1	3	18.1	18.1	18.1	37.27	320	320	8.08								12	1					0	97.65	By MS/MS	By matching	By matching	By MS/MS	18.1	18.1
sp|Q9WV92|E41L3_MOUSE	sp|Q9WV92|E41L3_MOUSE	2	2	2	sp|Q9WV92|E41L3_MOUSE Band 4.1-like protein 3 OS=Mus musculus (Mouse) OX=10090 GN=Epb41l3 PE=1 SV=1	1	2	2	2	2	2	2	2	2	2	2	2	2	2	2	2	2.8	2.8	2.8	103.34	929	929	4.8				2	8									0	18.721	By MS/MS	By MS/MS	By MS/MS	By MS/MS	2.8	2.8
sp|P15532|NDKA_MOUSE	sp|P15532|NDKA_MOUSE	1	1	1	sp|P15532|NDKA_MOUSE Nucleoside diphosphate kinase A OS=Mus musculus (Mouse) OX=10090 GN=Nme1 PE=1 SV=1	1	1	1	1	1	1	0	1	1	1	0	1	1	1	0	1	6.6	6.6	6.6	17.208	152	152	12												3		0.00492	6.432	By matching	By MS/MS		By matching	6.6	6.6
sp|Q3UIU2|NDUB6_MOUSE	sp|Q3UIU2|NDUB6_MOUSE	1	1	1	sp|Q3UIU2|NDUB6_MOUSE NADH dehydrogenase [ubiquinone] 1 beta subcomplex subunit 6 OS=Mus musculus (Mouse) OX=10090 GN=Ndufb6 PE=1 SV=3	1	1	1	1	1	1	0	1	1	1	0	1	1	1	0	1	7.8	7.8	7.8	15.515	128	128	12												3		0.0071856	6.2547	By matching	By MS/MS		By matching	7.8	7.8
sp|Q64727|VINC_MOUSE	sp|Q64727|VINC_MOUSE	3	3	3	sp|Q64727|VINC_MOUSE Vinculin OS=Mus musculus (Mouse) OX=10090 GN=Vcl PE=1 SV=4	1	3	3	3	1	3	1	1	1	3	1	1	1	3	1	1	3	3	3	116.72	1066	1066	7						4		1		1				0	19.392	By matching	By MS/MS	By MS/MS	By matching	0.7	3
sp|P48774|GSTM5_MOUSE	sp|P48774|GSTM5_MOUSE	2	1	1	sp|P48774|GSTM5_MOUSE Glutathione S-transferase Mu 5 OS=Mus musculus (Mouse) OX=10090 GN=Gstm5 PE=1 SV=1	1	2	1	1	2	2	1	2	1	1	0	1	1	1	0	1	8	4	4	26.635	224	224	10.8										1	3			0.0013316	6.9893	By MS/MS	By MS/MS	By matching	By matching	8	8
sp|P70265|F262_MOUSE	sp|P70265|F262_MOUSE	5	2	2	sp|P70265|F262_MOUSE 6-phosphofructo-2-kinase/fructose-2,6-bisphosphatase 2 OS=Mus musculus (Mouse) OX=10090 GN=Pfkfb2 PE=1 SV=2	1	5	2	2	4	5	4	4	2	2	2	2	2	2	2	2	9.8	4.2	4.2	59.925	519	519	8								8						0	23.475	By MS/MS	By matching	By MS/MS	By matching	8.1	9.8
sp|Q62559|IFT52_MOUSE	sp|Q62559|IFT52_MOUSE	1	1	1	sp|Q62559|IFT52_MOUSE Intraflagellar transport protein 52 homolog OS=Mus musculus (Mouse) OX=10090 GN=Ift52 PE=1 SV=2	1	1	1	1	1	1	1	1	1	1	1	1	1	1	1	1	2.6	2.6	2.6	48.247	426	426	9									4					0.0015267	10.756	By MS/MS	By MS/MS	By MS/MS	By MS/MS	2.6	2.6
sp|P35282|RAB21_MOUSE	sp|P35282|RAB21_MOUSE	1	1	1	sp|P35282|RAB21_MOUSE Ras-related protein Rab-21 OS=Mus musculus (Mouse) OX=10090 GN=Rab21 PE=1 SV=4	1	1	1	1	0	1	0	0	0	1	0	0	0	1	0	0	5.9	5.9	5.9	24.106	222	222	11											1			0.0015015	9.6526		By MS/MS			0	5.9
sp|O55143|AT2A2_MOUSE;sp|Q8R429|AT2A1_MOUSE;sp|Q64518|AT2A3_MOUSE	sp|O55143|AT2A2_MOUSE	5;1;1	5;1;1	5;1;1	sp|O55143|AT2A2_MOUSE Sarcoplasmic/endoplasmic reticulum calcium ATPase 2 OS=Mus musculus (Mouse) OX=10090 GN=Atp2a2 PE=1 SV=2	3	5	5	5	2	5	1	3	2	5	1	3	2	5	1	3	5.8	5.8	5.8	114.86	1044	1044;994;1038	4.83			1		11									0	53.996	By MS/MS	By MS/MS	By matching	By MS/MS	2.7	5.8
sp|Q99MY8|ASH1L_MOUSE	sp|Q99MY8|ASH1L_MOUSE	1	1	1	sp|Q99MY8|ASH1L_MOUSE Histone-lysine N-methyltransferase ASH1L OS=Mus musculus (Mouse) OX=10090 GN=Ash1l PE=1 SV=3	1	1	1	1	0	1	0	0	0	1	0	0	0	1	0	0	0.6	0.6	0.6	331.33	2958	2958	7						1	1	1						1	-2		By MS/MS			0	0.6
sp|Q61753|SERA_MOUSE	sp|Q61753|SERA_MOUSE	1	1	1	sp|Q61753|SERA_MOUSE D-3-phosphoglycerate dehydrogenase OS=Mus musculus (Mouse) OX=10090 GN=Phgdh PE=1 SV=3	1	1	1	1	1	1	0	0	1	1	0	0	1	1	0	0	2.1	2.1	2.1	56.585	533	533	8								2						0.0015175	10.127	By MS/MS	By MS/MS			2.1	2.1
sp|Q80VI1|TRI56_MOUSE	sp|Q80VI1|TRI56_MOUSE	1	1	1	sp|Q80VI1|TRI56_MOUSE E3 ubiquitin-protein ligase TRIM56 OS=Mus musculus (Mouse) OX=10090 GN=Trim56 PE=1 SV=1	1	1	1	1	1	1	0	1	1	1	0	1	1	1	0	1	1.1	1.1	1.1	79.512	734	734	5					3									0.001292	6.7774	By MS/MS	By MS/MS		By MS/MS	1.1	1.1
sp|P05132|KAPCA_MOUSE;sp|P68181|KAPCB_MOUSE	sp|P05132|KAPCA_MOUSE;sp|P68181|KAPCB_MOUSE	3;2	3;2	3;2	sp|P05132|KAPCA_MOUSE cAMP-dependent protein kinase catalytic subunit alpha OS=Mus musculus (Mouse) OX=10090 GN=Prkaca PE=1 SV=3;sp|P68181|KAPCB_MOUSE cAMP-dependent protein kinase catalytic subunit beta OS=Mus musculus (Mouse) OX=10090 GN=Prkacb PE=1 SV=2	2	3	3	3	0	2	0	3	0	2	0	3	0	2	0	3	7.7	7.7	7.7	40.57	351	351;351	10.2									1	3	2			0	16.248		By MS/MS		By MS/MS	0	5.1
sp|Q9QZD8|DIC_MOUSE	sp|Q9QZD8|DIC_MOUSE	1	1	1	sp|Q9QZD8|DIC_MOUSE Mitochondrial dicarboxylate carrier OS=Mus musculus (Mouse) OX=10090 GN=Slc25a10 PE=1 SV=2	1	1	1	1	0	1	0	0	0	1	0	0	0	1	0	0	3.8	3.8	3.8	31.715	287	287	11											1			0.0014493	7.9603		By MS/MS			0	3.8
sp|Q99J47|DRS7B_MOUSE	sp|Q99J47|DRS7B_MOUSE	2	2	2	sp|Q99J47|DRS7B_MOUSE Dehydrogenase/reductase SDR family member 7B OS=Mus musculus (Mouse) OX=10090 GN=Dhrs7b PE=1 SV=1	1	2	2	2	0	2	0	1	0	2	0	1	0	2	0	1	8.4	8.4	8.4	34.986	323	323	11											3			0	11.698		By MS/MS		By matching	0	8.4
sp|Q8VC30|TKFC_MOUSE	sp|Q8VC30|TKFC_MOUSE	2	2	2	sp|Q8VC30|TKFC_MOUSE Triokinase/FMN cyclase OS=Mus musculus (Mouse) OX=10090 GN=Tkfc PE=1 SV=1	1	2	2	2	2	2	2	2	2	2	2	2	2	2	2	2	3.3	3.3	3.3	59.69	578	578	7							8							0	13.158	By MS/MS	By MS/MS	By MS/MS	By MS/MS	3.3	3.3
sp|O35286|DHX15_MOUSE	sp|O35286|DHX15_MOUSE	5	5	5	sp|O35286|DHX15_MOUSE Pre-mRNA-splicing factor ATP-dependent RNA helicase DHX15 OS=Mus musculus (Mouse) OX=10090 GN=Dhx15 PE=1 SV=2	1	5	5	5	3	5	3	4	3	5	3	4	3	5	3	4	6.9	6.9	6.9	91.006	795	795	5					15									0	36.208	By MS/MS	By MS/MS	By MS/MS	By MS/MS	4.3	6.9
sp|Q8R326|PSPC1_MOUSE	sp|Q8R326|PSPC1_MOUSE	1	1	1	sp|Q8R326|PSPC1_MOUSE Paraspeckle component 1 OS=Mus musculus (Mouse) OX=10090 GN=Pspc1 PE=1 SV=1	1	1	1	1	1	1	0	1	1	1	0	1	1	1	0	1	1.7	1.7	1.7	58.758	523	523	7							3							0.0083234	6.2013	By MS/MS	By MS/MS		By MS/MS	1.7	1.7
sp|Q9CR00|PSMD9_MOUSE	sp|Q9CR00|PSMD9_MOUSE	1	1	1	sp|Q9CR00|PSMD9_MOUSE 26S proteasome non-ATPase regulatory subunit 9 OS=Mus musculus (Mouse) OX=10090 GN=Psmd9 PE=1 SV=1	1	1	1	1	1	1	1	0	1	1	1	0	1	1	1	0	4.1	4.1	4.1	24.72	222	222	11											3			0.0013351	7.028	By MS/MS	By matching	By MS/MS		4.1	4.1
sp|Q62188|DPYL3_MOUSE;sp|P97427|DPYL1_MOUSE	sp|Q62188|DPYL3_MOUSE;sp|P97427|DPYL1_MOUSE	1;1	1;1	1;1	sp|Q62188|DPYL3_MOUSE Dihydropyrimidinase-related protein 3 OS=Mus musculus (Mouse) OX=10090 GN=Dpysl3 PE=1 SV=1;sp|P97427|DPYL1_MOUSE Dihydropyrimidinase-related protein 1 OS=Mus musculus (Mouse) OX=10090 GN=Crmp1 PE=1 SV=1	2	1	1	1	0	1	1	1	0	1	1	1	0	1	1	1	3.9	3.9	3.9	61.936	570	570;572	12											2	2	2	1	-2		By MS/MS	By MS/MS	By MS/MS	0	3.9
sp|O70252|HMOX2_MOUSE	sp|O70252|HMOX2_MOUSE	2	2	2	sp|O70252|HMOX2_MOUSE Heme oxygenase 2 OS=Mus musculus (Mouse) OX=10090 GN=Hmox2 PE=1 SV=1	1	2	2	2	2	1	0	2	2	1	0	2	2	1	0	2	5.7	5.7	5.7	35.738	315	315	10										5				0	12.104	By matching	By matching		By MS/MS	5.7	2.9
sp|O55029|COPB2_MOUSE	sp|O55029|COPB2_MOUSE	3	3	3	sp|O55029|COPB2_MOUSE Coatomer subunit beta OS=Mus musculus (Mouse) OX=10090 GN=Copb2 PE=1 SV=2	1	3	3	3	1	3	1	1	1	3	1	1	1	3	1	1	3.5	3.5	3.5	102.45	905	905	5.14					6	1								0	23.413	By matching	By MS/MS	By matching	By MS/MS	1.1	3.5
sp|O55013|TPPC3_MOUSE	sp|O55013|TPPC3_MOUSE	1	1	1	sp|O55013|TPPC3_MOUSE Trafficking protein particle complex subunit 3 OS=Mus musculus (Mouse) OX=10090 GN=Trappc3 PE=1 SV=1	1	1	1	1	0	1	0	1	0	1	0	1	0	1	0	1	4.4	4.4	4.4	20.302	180	180	12												2		0.0082938	6.1719		By MS/MS		By matching	0	4.4
sp|Q9ERR7|SEP15_MOUSE	sp|Q9ERR7|SEP15_MOUSE	1	1	1	sp|Q9ERR7|SEP15_MOUSE Selenoprotein F OS=Mus musculus (Mouse) OX=10090 GN=Selenof PE=1 SV=3	1	1	1	1	0	1	0	0	0	1	0	0	0	1	0	0	9.9	9.9	9.9	17.806	162	162	13													1	0	12.221		By MS/MS			0	9.9
sp|Q99MB2|MTFR1_MOUSE	sp|Q99MB2|MTFR1_MOUSE	1	1	1	sp|Q99MB2|MTFR1_MOUSE Mitochondrial fission regulator 1 OS=Mus musculus (Mouse) OX=10090 GN=Mtfr1 PE=1 SV=1	1	1	1	1	0	1	0	0	0	1	0	0	0	1	0	0	3.7	3.7	3.7	35.905	328	328	10										1				0.0094229	6.1336		By MS/MS			0	3.7
sp|Q9D2G2|ODO2_MOUSE	sp|Q9D2G2|ODO2_MOUSE	1	1	1	sp|Q9D2G2|ODO2_MOUSE Dihydrolipoyllysine-residue succinyltransferase component of 2-oxoglutarate dehydrogenase complex, mitochondrial OS=Mus musculus (Mouse) OX=10090 GN=Dlst PE=1 SV=1	1	1	1	1	1	1	1	1	1	1	1	1	1	1	1	1	2.4	2.4	2.4	48.994	454	454	8.25								3	1					0.001321	6.945	By MS/MS	By MS/MS	By matching	By matching	2.4	2.4
sp|Q9D0M1|KPRA_MOUSE	sp|Q9D0M1|KPRA_MOUSE	1	1	1	sp|Q9D0M1|KPRA_MOUSE Phosphoribosyl pyrophosphate synthase-associated protein 1 OS=Mus musculus (Mouse) OX=10090 GN=Prpsap1 PE=1 SV=1	1	1	1	1	0	1	0	0	0	1	0	0	0	1	0	0	3.4	3.4	3.4	39.431	356	356	10										1				0.0014368	7.8142		By MS/MS			0	3.4
sp|P47856|GFPT1_MOUSE	sp|P47856|GFPT1_MOUSE	3	3	3	sp|P47856|GFPT1_MOUSE Glutamine--fructose-6-phosphate aminotransferase [isomerizing] 1 OS=Mus musculus (Mouse) OX=10090 GN=Gfpt1 PE=1 SV=3	1	3	3	3	2	2	2	2	2	2	2	2	2	2	2	2	5.6	5.6	5.6	78.538	697	697	6						8								0	32.464	By matching	By MS/MS	By MS/MS	By MS/MS	3.4	4
tr|Q5R1B6|Q5R1B6_MOUSE	tr|Q5R1B6|Q5R1B6_MOUSE	1	1	1	tr|Q5R1B6|Q5R1B6_MOUSE Ig-like domain-containing protein OS=Mus musculus (Mouse) OX=10090 GN=Trav8d-2 PE=4 SV=1	1	1	1	1	0	1	0	0	0	1	0	0	0	1	0	0	13.4	13.4	13.4	12.688	112	112	10										1				1	-2		By MS/MS			0	13.4
sp|Q99020|ROAA_MOUSE	sp|Q99020|ROAA_MOUSE	1	1	1	sp|Q99020|ROAA_MOUSE Heterogeneous nuclear ribonucleoprotein A/B OS=Mus musculus (Mouse) OX=10090 GN=Hnrnpab PE=1 SV=1	1	1	1	1	1	1	0	1	1	1	0	1	1	1	0	1	4.9	4.9	4.9	30.831	285	285	9.5									2	2				0.001462	8.4992	By MS/MS	By MS/MS		By MS/MS	4.9	4.9
sp|Q9R0N0|GALK1_MOUSE	sp|Q9R0N0|GALK1_MOUSE	1	1	1	sp|Q9R0N0|GALK1_MOUSE Galactokinase OS=Mus musculus (Mouse) OX=10090 GN=Galk1 PE=1 SV=2	1	1	1	1	1	1	0	0	1	1	0	0	1	1	0	0	3.1	3.1	3.1	42.295	392	392	9.5									1	1				0.0025413	6.598	By matching	By MS/MS			3.1	3.1
sp|Q7TMS5|ABCG2_MOUSE	sp|Q7TMS5|ABCG2_MOUSE	1	1	1	sp|Q7TMS5|ABCG2_MOUSE Broad substrate specificity ATP-binding cassette transporter ABCG2 OS=Mus musculus (Mouse) OX=10090 GN=Abcg2 PE=1 SV=1	1	1	1	1	0	1	0	0	0	1	0	0	0	1	0	0	1.4	1.4	1.4	72.977	657	657	13													1	0.004884	6.4128		By MS/MS			0	1.4
sp|Q4PJX1|ODR4_MOUSE	sp|Q4PJX1|ODR4_MOUSE	2	2	2	sp|Q4PJX1|ODR4_MOUSE Protein odr-4 homolog OS=Mus musculus (Mouse) OX=10090 GN=Odr4 PE=1 SV=2	1	2	2	2	2	1	1	2	2	1	1	2	2	1	1	2	4.5	4.5	4.5	49.997	447	447	8								6						0	15.903	By MS/MS	By matching	By MS/MS	By matching	4.5	2.7
sp|P70168|IMB1_MOUSE	sp|P70168|IMB1_MOUSE	1	1	1	sp|P70168|IMB1_MOUSE Importin subunit beta-1 OS=Mus musculus (Mouse) OX=10090 GN=Kpnb1 PE=1 SV=2	1	1	1	1	1	1	1	1	1	1	1	1	1	1	1	1	1.4	1.4	1.4	97.183	876	876	5					4									0.0014164	7.5365	By MS/MS	By MS/MS	By MS/MS	By MS/MS	1.4	1.4
sp|Q6NSU3|GL8D1_MOUSE	sp|Q6NSU3|GL8D1_MOUSE	1	1	1	sp|Q6NSU3|GL8D1_MOUSE Glycosyltransferase 8 domain-containing protein 1 OS=Mus musculus (Mouse) OX=10090 GN=Glt8d1 PE=1 SV=1	1	1	1	1	0	1	1	1	0	1	1	1	0	1	1	1	2.7	2.7	2.7	41.99	371	371	9									3					0.0014006	7.4435		By MS/MS	By matching	By MS/MS	0	2.7
sp|Q9JHX6|ALLC_MOUSE	sp|Q9JHX6|ALLC_MOUSE	1	1	1	sp|Q9JHX6|ALLC_MOUSE Probable allantoicase OS=Mus musculus (Mouse) OX=10090 GN=Allc PE=1 SV=2	1	1	1	1	1	1	0	1	1	1	0	1	1	1	0	1	2.4	2.4	2.4	46.293	414	414	9									3					0.0025381	6.596	By MS/MS	By MS/MS		By matching	2.4	2.4
sp|Q9DAM3|HSPB9_MOUSE	sp|Q9DAM3|HSPB9_MOUSE	2	2	2	sp|Q9DAM3|HSPB9_MOUSE Heat shock protein beta-9 OS=Mus musculus (Mouse) OX=10090 GN=Hspb9 PE=2 SV=1	1	2	2	2	1	2	0	2	1	2	0	2	1	2	0	2	15.5	15.5	15.5	18.493	168	168	12												5		0	24.883	By matching	By matching		By MS/MS	8.3	15.5
tr|Q3UN52|Q3UN52_MOUSE	tr|Q3UN52|Q3UN52_MOUSE	1	1	1	tr|Q3UN52|Q3UN52_MOUSE Small integral membrane protein 41 OS=Mus musculus (Mouse) OX=10090 GN=Smim41 PE=2 SV=1	1	1	1	1	0	1	0	0	0	1	0	0	0	1	0	0	7.6	7.6	7.6	15.567	144	144	1.5	1	1												1	-2		By MS/MS			0	7.6
sp|Q7TPD0|INT3_MOUSE	sp|Q7TPD0|INT3_MOUSE	1	1	1	sp|Q7TPD0|INT3_MOUSE Integrator complex subunit 3 OS=Mus musculus (Mouse) OX=10090 GN=Ints3 PE=1 SV=2	1	1	1	1	0	1	0	1	0	1	0	1	0	1	0	1	1.4	1.4	1.4	117.94	1041	1041	11											2			1	-2		By matching		By MS/MS	0	1.4
tr|S4R1W5|S4R1W5_MOUSE	tr|S4R1W5|S4R1W5_MOUSE	7	7	7	tr|S4R1W5|S4R1W5_MOUSE RNA-binding motif protein 6 OS=Mus musculus (Mouse) OX=10090 GN=Rbm6 PE=1 SV=1	1	7	7	7	6	6	0	1	6	6	0	1	6	6	0	1	6.4	6.4	6.4	128.37	1118	1118	4				13										0	74.314	By MS/MS	By MS/MS		By matching	5.5	5.3
sp|O88685|PRS6A_MOUSE	sp|O88685|PRS6A_MOUSE	4	4	4	sp|O88685|PRS6A_MOUSE 26S proteasome regulatory subunit 6A OS=Mus musculus (Mouse) OX=10090 GN=Psmc3 PE=1 SV=2	1	4	4	4	1	2	2	2	1	2	2	2	1	2	2	2	11.5	11.5	11.5	49.548	442	442	8								7						0	26.595	By MS/MS	By MS/MS	By MS/MS	By MS/MS	2.3	5.9
sp|Q8BUB4|WDFY2_MOUSE	sp|Q8BUB4|WDFY2_MOUSE	1	1	1	sp|Q8BUB4|WDFY2_MOUSE WD repeat and FYVE domain-containing protein 2 OS=Mus musculus (Mouse) OX=10090 GN=Wdfy2 PE=1 SV=2	1	1	1	1	0	1	0	0	0	1	0	0	0	1	0	0	2.8	2.8	2.8	45.094	400	400	10										1				1	-2		By MS/MS			0	2.8
sp|P70372|ELAV1_MOUSE	sp|P70372|ELAV1_MOUSE	3	3	3	sp|P70372|ELAV1_MOUSE ELAV-like protein 1 OS=Mus musculus (Mouse) OX=10090 GN=Elavl1 PE=1 SV=2	1	3	3	3	3	1	0	2	3	1	0	2	3	1	0	2	10.1	10.1	10.1	36.169	326	326	11										5	1	1	2	0	24.799	By MS/MS	By matching		By MS/MS	10.1	3.4
sp|P84084|ARF5_MOUSE;sp|P84078|ARF1_MOUSE;sp|P61205|ARF3_MOUSE	sp|P84084|ARF5_MOUSE;sp|P84078|ARF1_MOUSE;sp|P61205|ARF3_MOUSE	2;2;2	1;1;1	1;1;1	sp|P84084|ARF5_MOUSE ADP-ribosylation factor 5 OS=Mus musculus (Mouse) OX=10090 GN=Arf5 PE=1 SV=2;sp|P84078|ARF1_MOUSE ADP-ribosylation factor 1 OS=Mus musculus (Mouse) OX=10090 GN=Arf1 PE=1 SV=2;sp|P61205|ARF3_MOUSE ADP-ribosylation factor 3 OS=Mus muscul	3	2	1	1	2	2	2	2	1	1	1	1	1	1	1	1	11.7	5.6	5.6	20.529	180	180;181;181	12												4		0.0025575	6.6839	By MS/MS	By MS/MS	By MS/MS	By matching	11.7	11.7
sp|Q6R0H7|GNAS1_MOUSE	sp|Q6R0H7|GNAS1_MOUSE	3	2	2	sp|Q6R0H7|GNAS1_MOUSE Guanine nucleotide-binding protein G(s) subunit alpha isoforms XLas OS=Mus musculus (Mouse) OX=10090 GN=Gnas PE=1 SV=1	1	3	2	2	1	3	1	3	0	2	0	2	0	2	0	2	3.3	2.3	2.3	121.5	1133	1133	9									4					0	11.971	By matching	By MS/MS	By matching	By matching	1	3.3
sp|Q8C854|MYEF2_MOUSE	sp|Q8C854|MYEF2_MOUSE	2	2	2	sp|Q8C854|MYEF2_MOUSE Myelin expression factor 2 OS=Mus musculus (Mouse) OX=10090 GN=Myef2 PE=1 SV=1	1	2	2	2	1	1	1	2	1	1	1	2	1	1	1	2	5.8	5.8	5.8	63.294	591	591	7							5							0	13.441	By MS/MS	By MS/MS	By MS/MS	By MS/MS	1.9	1.9
sp|Q6P2K6|P4R3A_MOUSE;sp|Q922R5|P4R3B_MOUSE	sp|Q6P2K6|P4R3A_MOUSE;sp|Q922R5|P4R3B_MOUSE	2;1	2;1	2;1	sp|Q6P2K6|P4R3A_MOUSE Serine/threonine-protein phosphatase 4 regulatory subunit 3A OS=Mus musculus (Mouse) OX=10090 GN=Ppp4r3a PE=1 SV=1;sp|Q922R5|P4R3B_MOUSE Serine/threonine-protein phosphatase 4 regulatory subunit 3B OS=Mus musculus (Mouse) OX=10090 GN=	2	2	2	2	2	2	2	2	2	2	2	2	2	2	2	2	2.8	2.8	2.8	93.841	820	820;820	5					8									0	12.997	By MS/MS	By MS/MS	By MS/MS	By MS/MS	2.8	2.8
sp|P59242|CING_MOUSE	sp|P59242|CING_MOUSE	2	2	2	sp|P59242|CING_MOUSE Cingulin OS=Mus musculus (Mouse) OX=10090 GN=Cgn PE=1 SV=1	1	2	2	2	2	2	2	1	2	2	2	1	2	2	2	1	1.8	1.8	1.8	136.45	1191	1191	4				7										0	21.457	By matching	By MS/MS	By matching	By MS/MS	1.8	1.8
sp|Q91WK2|EIF3H_MOUSE	sp|Q91WK2|EIF3H_MOUSE	1	1	1	sp|Q91WK2|EIF3H_MOUSE Eukaryotic translation initiation factor 3 subunit H OS=Mus musculus (Mouse) OX=10090 GN=Eif3h PE=1 SV=1	1	1	1	1	1	1	1	1	1	1	1	1	1	1	1	1	5.4	5.4	5.4	39.832	352	352	9.2									4	1				0.0013624	7.2124	By MS/MS	By MS/MS	By matching	By MS/MS	5.4	5.4
sp|Q61316|HSP74_MOUSE	sp|Q61316|HSP74_MOUSE	4	3	3	sp|Q61316|HSP74_MOUSE Heat shock 70 kDa protein 4 OS=Mus musculus (Mouse) OX=10090 GN=Hspa4 PE=1 SV=1	1	4	3	3	4	2	3	4	3	2	2	3	3	2	2	3	5.7	4	4	94.132	841	841	5					10									0	21.302	By MS/MS	By MS/MS	By matching	By MS/MS	5.7	2.5
sp|P11352|GPX1_MOUSE	sp|P11352|GPX1_MOUSE	1	1	1	sp|P11352|GPX1_MOUSE Glutathione peroxidase 1 OS=Mus musculus (Mouse) OX=10090 GN=Gpx1 PE=1 SV=2	1	1	1	1	1	1	0	1	1	1	0	1	1	1	0	1	4.5	4.5	4.5	22.329	201	201	12												3		0.001387	7.3715	By MS/MS	By MS/MS		By matching	4.5	4.5
sp|Q921I9|EXOS4_MOUSE	sp|Q921I9|EXOS4_MOUSE	1	1	1	sp|Q921I9|EXOS4_MOUSE Exosome complex component RRP41 OS=Mus musculus (Mouse) OX=10090 GN=Exosc4 PE=1 SV=3	1	1	1	1	1	1	0	1	1	1	0	1	1	1	0	1	4.9	4.9	4.9	26.249	245	245	11											3			0.0024907	6.4901	By matching	By MS/MS		By matching	4.9	4.9
sp|Q8BHG1|NRDC_MOUSE	sp|Q8BHG1|NRDC_MOUSE	2	2	2	sp|Q8BHG1|NRDC_MOUSE Nardilysin OS=Mus musculus (Mouse) OX=10090 GN=Nrdc PE=1 SV=1	1	2	2	2	2	2	1	1	2	2	1	1	2	2	1	1	2.8	2.8	2.8	132.89	1161	1161	6			1	3		1		3	1					0	12.332	By MS/MS	By matching	By matching	By MS/MS	2.8	2.8
sp|Q9CPP0|NPM3_MOUSE	sp|Q9CPP0|NPM3_MOUSE	1	1	1	sp|Q9CPP0|NPM3_MOUSE Nucleoplasmin-3 OS=Mus musculus (Mouse) OX=10090 GN=Npm3 PE=1 SV=3	1	1	1	1	1	1	0	1	1	1	0	1	1	1	0	1	9.1	9.1	9.1	19.023	175	175	12												3		0.0014815	9.3421	By MS/MS	By MS/MS		By MS/MS	9.1	9.1
tr|E9Q368|E9Q368_MOUSE	tr|E9Q368|E9Q368_MOUSE	1	1	1	tr|E9Q368|E9Q368_MOUSE SpoU_methylase domain-containing protein OS=Mus musculus (Mouse) OX=10090 GN=Tarbp1 PE=1 SV=1	1	1	1	1	1	1	0	1	1	1	0	1	1	1	0	1	0.9	0.9	0.9	175.69	1579	1579	9.75									1	3				1	-2	By matching	By MS/MS		By matching	0.9	0.9
sp|Q9EPU0|RENT1_MOUSE	sp|Q9EPU0|RENT1_MOUSE	2	2	2	sp|Q9EPU0|RENT1_MOUSE Regulator of nonsense transcripts 1 OS=Mus musculus (Mouse) OX=10090 GN=Upf1 PE=1 SV=2	1	2	2	2	1	2	1	1	1	2	1	1	1	2	1	1	1.7	1.7	1.7	123.97	1124	1124	4				5										0	12.712	By MS/MS	By MS/MS	By matching	By matching	0.9	1.7
sp|Q60662|AKAP4_MOUSE	sp|Q60662|AKAP4_MOUSE	2	2	2	sp|Q60662|AKAP4_MOUSE A-kinase anchor protein 4 OS=Mus musculus (Mouse) OX=10090 GN=Akap4 PE=1 SV=1	1	2	2	2	1	2	1	1	1	2	1	1	1	2	1	1	2.7	2.7	2.7	93.795	849	849	5					5									0	16.453	By matching	By MS/MS	By matching	By matching	1.2	2.7
sp|Q0HA38|TT21B_MOUSE	sp|Q0HA38|TT21B_MOUSE	3	3	3	sp|Q0HA38|TT21B_MOUSE Tetratricopeptide repeat protein 21B OS=Mus musculus (Mouse) OX=10090 GN=Ttc21b PE=1 SV=1	1	3	3	3	3	2	2	3	3	2	2	3	3	2	2	3	3	3	3	150.79	1315	1315	4				10										0	35.897	By MS/MS	By MS/MS	By MS/MS	By MS/MS	3	1.7
sp|Q6DID5|PWP3A_MOUSE	sp|Q6DID5|PWP3A_MOUSE	1	1	1	sp|Q6DID5|PWP3A_MOUSE PWWP domain-containing DNA repair factor 3A OS=Mus musculus (Mouse) OX=10090 GN=Pwwp3a PE=1 SV=1	1	1	1	1	0	1	0	1	0	1	0	1	0	1	0	1	1.5	1.5	1.5	76.068	682	682	6						2								0.0025063	6.526		By MS/MS		By matching	0	1.5
sp|Q7TNP2|2AAB_MOUSE	sp|Q7TNP2|2AAB_MOUSE	1	1	1	sp|Q7TNP2|2AAB_MOUSE Serine/threonine-protein phosphatase 2A 65 kDa regulatory subunit A beta isoform OS=Mus musculus (Mouse) OX=10090 GN=Ppp2r1b PE=1 SV=2	1	1	1	1	0	1	0	0	0	1	0	0	0	1	0	0	1.7	1.7	1.7	65.934	601	601	7							1							1	-2		By MS/MS			0	1.7
sp|Q9CWV0|MASU1_MOUSE	sp|Q9CWV0|MASU1_MOUSE	1	1	1	sp|Q9CWV0|MASU1_MOUSE Mitochondrial assembly of ribosomal large subunit protein 1 OS=Mus musculus (Mouse) OX=10090 GN=Malsu1 PE=1 SV=1	1	1	1	1	0	1	0	1	0	1	0	1	0	1	0	1	4.4	4.4	4.4	26.02	228	228	11											2			1	-2		By matching		By MS/MS	0	4.4
sp|P28656|NP1L1_MOUSE	sp|P28656|NP1L1_MOUSE	2	1	1	sp|P28656|NP1L1_MOUSE Nucleosome assembly protein 1-like 1 OS=Mus musculus (Mouse) OX=10090 GN=Nap1l1 PE=1 SV=2	1	2	1	1	1	2	1	1	1	1	1	1	1	1	1	1	6.9	4.3	4.3	45.345	391	391	8								4						0	17.716	By MS/MS	By matching	By MS/MS	By MS/MS	4.3	6.9
sp|P09411|PGK1_MOUSE;sp|P09041|PGK2_MOUSE	sp|P09411|PGK1_MOUSE;sp|P09041|PGK2_MOUSE	1;1	1;1	1;1	sp|P09411|PGK1_MOUSE Phosphoglycerate kinase 1 OS=Mus musculus (Mouse) OX=10090 GN=Pgk1 PE=1 SV=4;sp|P09041|PGK2_MOUSE Phosphoglycerate kinase 2 OS=Mus musculus (Mouse) OX=10090 GN=Pgk2 PE=1 SV=4	2	1	1	1	0	1	0	0	0	1	0	0	0	1	0	0	2.2	2.2	2.2	44.55	417	417;417	9									1					0.0012937	6.7787		By MS/MS			0	2.2
sp|Q6VN19|RBP10_MOUSE	sp|Q6VN19|RBP10_MOUSE	1	1	1	sp|Q6VN19|RBP10_MOUSE Ran-binding protein 10 OS=Mus musculus (Mouse) OX=10090 GN=Ranbp10 PE=1 SV=2	1	1	1	1	1	1	0	1	1	1	0	1	1	1	0	1	1.6	1.6	1.6	67.188	620	620	7.4						1	1	3						0.0025189	6.5507	By MS/MS	By matching		By matching	1.6	1.6
sp|Q99P31|HPBP1_MOUSE	sp|Q99P31|HPBP1_MOUSE	1	1	1	sp|Q99P31|HPBP1_MOUSE Hsp70-binding protein 1 OS=Mus musculus (Mouse) OX=10090 GN=Hspbp1 PE=1 SV=1	1	1	1	1	0	1	0	0	0	1	0	0	0	1	0	0	3.1	3.1	3.1	39.166	357	357	10										1				0.0013038	6.8369		By MS/MS			0	3.1
sp|Q2YDW2|MSTO1_MOUSE	sp|Q2YDW2|MSTO1_MOUSE	2	2	2	sp|Q2YDW2|MSTO1_MOUSE Protein misato homolog 1 OS=Mus musculus (Mouse) OX=10090 GN=Msto1 PE=1 SV=1	1	2	2	2	2	1	0	2	2	1	0	2	2	1	0	2	4.1	4.1	4.1	61.23	556	556	8								5						0	13.541	By MS/MS	By MS/MS		By matching	4.1	2
sp|Q9CXJ4|MITOS_MOUSE	sp|Q9CXJ4|MITOS_MOUSE	2	2	2	sp|Q9CXJ4|MITOS_MOUSE Mitochondrial potassium channel ATP-binding subunit OS=Mus musculus (Mouse) OX=10090 GN=Abcb8 PE=1 SV=1	1	2	2	2	0	1	0	2	0	1	0	2	0	1	0	2	3.1	3.1	3.1	77.999	717	717	7							3							0	15.304		By MS/MS		By MS/MS	0	1.3
sp|Q8BJA3|HMBX1_MOUSE	sp|Q8BJA3|HMBX1_MOUSE	1	1	1	sp|Q8BJA3|HMBX1_MOUSE Homeobox-containing protein 1 OS=Mus musculus (Mouse) OX=10090 GN=Hmbox1 PE=1 SV=1	1	1	1	1	0	1	0	0	0	1	0	0	0	1	0	0	5	5	5	47.115	419	419	9									1					1	-2		By MS/MS			0	5
sp|Q9ESX5|DKC1_MOUSE	sp|Q9ESX5|DKC1_MOUSE	1	1	1	sp|Q9ESX5|DKC1_MOUSE H/ACA ribonucleoprotein complex subunit DKC1 OS=Mus musculus (Mouse) OX=10090 GN=Dkc1 PE=1 SV=4	1	1	1	1	0	1	0	0	0	1	0	0	0	1	0	0	2.2	2.2	2.2	57.401	509	509	8								1						1	-2		By MS/MS			0	2.2
tr|B1AVB3|B1AVB3_MOUSE	tr|B1AVB3|B1AVB3_MOUSE	3	3	3	tr|B1AVB3|B1AVB3_MOUSE Scm polycomb group protein-like 2 OS=Mus musculus (Mouse) OX=10090 GN=Scml2 PE=1 SV=1	1	3	3	3	2	3	0	1	2	3	0	1	2	3	0	1	19	19	19	106.72	969	969	4				6										0	17.697	By MS/MS	By MS/MS		By matching	16.5	19
sp|O08528|HXK2_MOUSE	sp|O08528|HXK2_MOUSE	5	3	3	sp|O08528|HXK2_MOUSE Hexokinase-2 OS=Mus musculus (Mouse) OX=10090 GN=Hk2 PE=1 SV=1	1	5	3	3	0	5	0	4	0	3	0	2	0	3	0	2	6	3.9	3.9	102.53	917	917	5					5									0	18.905		By MS/MS		By MS/MS	0	6
sp|Q9ERK4|XPO2_MOUSE	sp|Q9ERK4|XPO2_MOUSE	2	2	2	sp|Q9ERK4|XPO2_MOUSE Exportin-2 OS=Mus musculus (Mouse) OX=10090 GN=Cse1l PE=1 SV=1	1	2	2	2	0	2	2	2	0	2	2	2	0	2	2	2	2.2	2.2	2.2	110.45	971	971	5					6									0	12.488		By matching	By matching	By MS/MS	0	2.2
sp|Q91YE7|RBM5_MOUSE	sp|Q91YE7|RBM5_MOUSE	4	2	2	sp|Q91YE7|RBM5_MOUSE RNA-binding protein 5 OS=Mus musculus (Mouse) OX=10090 GN=Rbm5 PE=1 SV=1	1	4	2	2	4	3	2	3	2	1	0	1	2	1	0	1	5.2	3.1	3.1	92.31	815	815	4.67				2	4									0	23.653	By MS/MS	By MS/MS	By matching	By matching	5.2	3.6
sp|Q9R269|PEPL_MOUSE	sp|Q9R269|PEPL_MOUSE	1	1	1	sp|Q9R269|PEPL_MOUSE Periplakin OS=Mus musculus (Mouse) OX=10090 GN=Ppl PE=1 SV=1	1	1	1	1	1	1	0	0	1	1	0	0	1	1	0	0	0.6	0.6	0.6	204	1755	1755	9.5								1			1			0	17.835	By MS/MS	By MS/MS			0.6	0.6
tr|E9Q3P4|E9Q3P4_MOUSE	tr|E9Q3P4|E9Q3P4_MOUSE	2	2	2	tr|E9Q3P4|E9Q3P4_MOUSE Centromere protein F OS=Mus musculus (Mouse) OX=10090 GN=Cenpf PE=1 SV=1	1	2	2	2	0	2	0	0	0	2	0	0	0	2	0	0	0.7	0.7	0.7	342.47	2997	2997	8						1				1				0	11.827		By MS/MS			0	0.7
sp|P46686|TULP2_MOUSE	sp|P46686|TULP2_MOUSE	1	1	1	sp|P46686|TULP2_MOUSE Tubby-related protein 2 OS=Mus musculus (Mouse) OX=10090 GN=Tulp2 PE=1 SV=3	1	1	1	1	0	1	1	1	0	1	1	1	0	1	1	1	2.1	2.1	2.1	62.724	562	562	7							3							0.0014771	9.2768		By MS/MS	By matching	By matching	0	2.1
tr|A2ADM8|A2ADM8_MOUSE	tr|A2ADM8|A2ADM8_MOUSE	1	1	1	tr|A2ADM8|A2ADM8_MOUSE Zinc finger protein 831 OS=Mus musculus (Mouse) OX=10090 GN=Zfp831 PE=4 SV=1	1	1	1	1	0	1	0	0	0	1	0	0	0	1	0	0	0.7	0.7	0.7	174.11	1628	1628	10										1				1	-2		By MS/MS			0	0.7
sp|Q62191|RO52_MOUSE	sp|Q62191|RO52_MOUSE	1	1	1	sp|Q62191|RO52_MOUSE E3 ubiquitin-protein ligase TRIM21 OS=Mus musculus (Mouse) OX=10090 GN=Trim21 PE=1 SV=1	1	1	1	1	1	1	0	1	1	1	0	1	1	1	0	1	2.3	2.3	2.3	54.174	470	470	9									3					0.001385	7.3702	By MS/MS	By MS/MS		By MS/MS	2.3	2.3
sp|Q8JZQ9|EIF3B_MOUSE	sp|Q8JZQ9|EIF3B_MOUSE	1	1	1	sp|Q8JZQ9|EIF3B_MOUSE Eukaryotic translation initiation factor 3 subunit B OS=Mus musculus (Mouse) OX=10090 GN=Eif3b PE=1 SV=1	1	1	1	1	1	1	0	1	1	1	0	1	1	1	0	1	1.1	1.1	1.1	91.369	803	803	5					3									0.0025221	6.5527	By MS/MS	By MS/MS		By matching	1.1	1.1
sp|Q8VCB1|NDC1_MOUSE	sp|Q8VCB1|NDC1_MOUSE	1	1	1	sp|Q8VCB1|NDC1_MOUSE Nucleoporin NDC1 OS=Mus musculus (Mouse) OX=10090 GN=Ndc1 PE=1 SV=1	1	1	1	1	0	1	0	0	0	1	0	0	0	1	0	0	2.2	2.2	2.2	75.409	673	673	10										1				1	-2		By MS/MS			0	2.2
sp|P97819|PLPL9_MOUSE	sp|P97819|PLPL9_MOUSE	2	2	2	sp|P97819|PLPL9_MOUSE 85/88 kDa calcium-independent phospholipase A2 OS=Mus musculus (Mouse) OX=10090 GN=Pla2g6 PE=1 SV=3	1	2	2	2	1	1	2	1	1	1	2	1	1	1	2	1	2.7	2.7	2.7	89.559	807	807	6						5								0	14.072	By matching	By matching	By MS/MS	By MS/MS	1.2	1.5
sp|Q9JJY4|DDX20_MOUSE	sp|Q9JJY4|DDX20_MOUSE	1	1	1	sp|Q9JJY4|DDX20_MOUSE Probable ATP-dependent RNA helicase DDX20 OS=Mus musculus (Mouse) OX=10090 GN=Ddx20 PE=1 SV=2	1	1	1	1	1	1	1	1	1	1	1	1	1	1	1	1	1.2	1.2	1.2	91.709	825	825	5					4									0.0013569	7.1973	By MS/MS	By MS/MS	By matching	By MS/MS	1.2	1.2
sp|Q80UG5|SEPT9_MOUSE	sp|Q80UG5|SEPT9_MOUSE	1	1	1	sp|Q80UG5|SEPT9_MOUSE Septin-9 OS=Mus musculus (Mouse) OX=10090 GN=Septin9 PE=1 SV=1	1	1	1	1	0	1	0	0	0	1	0	0	0	1	0	0	3.3	3.3	3.3	65.574	583	583	13													1	1	-2		By MS/MS			0	3.3
sp|Q9D952|EVPL_MOUSE	sp|Q9D952|EVPL_MOUSE	2	2	2	sp|Q9D952|EVPL_MOUSE Envoplakin OS=Mus musculus (Mouse) OX=10090 GN=Evpl PE=1 SV=3	1	2	2	2	0	1	0	1	0	1	0	1	0	1	0	1	1.6	1.6	1.6	232.01	2035	2035	9.5									1	1				0	11.738		By MS/MS		By MS/MS	0	0.6
tr|Q8BI38|Q8BI38_MOUSE	tr|Q8BI38|Q8BI38_MOUSE	1	1	1	tr|Q8BI38|Q8BI38_MOUSE F-box domain-containing protein OS=Mus musculus (Mouse) OX=10090 GN=Fbxw21 PE=2 SV=1	1	1	1	1	0	1	0	1	0	1	0	1	0	1	0	1	2.8	2.8	2.8	54.452	468	468	8								2						1	-2		By MS/MS		By MS/MS	0	2.8
sp|Q6NWV3|IF122_MOUSE	sp|Q6NWV3|IF122_MOUSE	3	3	3	sp|Q6NWV3|IF122_MOUSE Intraflagellar transport protein 122 homolog OS=Mus musculus (Mouse) OX=10090 GN=Ift122 PE=1 SV=1	1	3	3	3	2	2	1	2	2	2	1	2	2	2	1	2	2.7	2.7	2.7	134.8	1182	1182	4				7										0	17.456	By MS/MS	By matching	By matching	By MS/MS	1.9	1.8
sp|Q9D5Y1|CCD39_MOUSE	sp|Q9D5Y1|CCD39_MOUSE	1	1	1	sp|Q9D5Y1|CCD39_MOUSE Coiled-coil domain-containing protein 39 OS=Mus musculus (Mouse) OX=10090 GN=Ccdc39 PE=1 SV=1	1	1	1	1	0	1	0	0	0	1	0	0	0	1	0	0	1.1	1.1	1.1	110.07	937	937	5					1									0.0013532	7.1902		By MS/MS			0	1.1
sp|Q9DCM7|NACC2_MOUSE	sp|Q9DCM7|NACC2_MOUSE	1	1	1	sp|Q9DCM7|NACC2_MOUSE Nucleus accumbens-associated protein 2 OS=Mus musculus (Mouse) OX=10090 GN=Nacc2 PE=2 SV=1	1	1	1	1	1	1	1	1	1	1	1	1	1	1	1	1	2.9	2.9	2.9	63.218	586	586	7.6	2											3		1	-2	By MS/MS	By matching	By MS/MS	By matching	2.9	2.9
sp|Q66JQ7|KNL1_MOUSE	sp|Q66JQ7|KNL1_MOUSE	1	1	1	sp|Q66JQ7|KNL1_MOUSE Kinetochore scaffold 1 OS=Mus musculus (Mouse) OX=10090 GN=Knl1 PE=1 SV=3	1	1	1	1	0	1	1	1	0	1	1	1	0	1	1	1	0.8	0.8	0.8	179.33	1612	1612	7.25							3	1						1	-2		By matching	By matching	By MS/MS	0	0.8
sp|O70133|DHX9_MOUSE	sp|O70133|DHX9_MOUSE	2	2	2	sp|O70133|DHX9_MOUSE ATP-dependent RNA helicase A OS=Mus musculus (Mouse) OX=10090 GN=Dhx9 PE=1 SV=2	1	2	2	2	2	2	1	2	2	2	1	2	2	2	1	2	2	2	2	149.47	1380	1380	3.67		1	1	7										0	18.579	By MS/MS	By MS/MS	By matching	By matching	2	2
sp|Q99PV0|PRP8_MOUSE	sp|Q99PV0|PRP8_MOUSE	1	1	1	sp|Q99PV0|PRP8_MOUSE Pre-mRNA-processing-splicing factor 8 OS=Mus musculus (Mouse) OX=10090 GN=Prpf8 PE=1 SV=2	1	1	1	1	0	1	1	1	0	1	1	1	0	1	1	1	0.5	0.5	0.5	273.61	2335	2335	9									3					1	-2		By matching	By MS/MS	By matching	0	0.5
sp|Q9Z1X4|ILF3_MOUSE	sp|Q9Z1X4|ILF3_MOUSE	2	2	2	sp|Q9Z1X4|ILF3_MOUSE Interleukin enhancer-binding factor 3 OS=Mus musculus (Mouse) OX=10090 GN=Ilf3 PE=1 SV=2	1	2	2	2	2	1	0	1	2	1	0	1	2	1	0	1	2.4	2.4	2.4	96.02	898	898	5				1	2	1								0	11.729	By MS/MS	By MS/MS		By matching	2.4	1.3
sp|Q45VK7|DYHC2_MOUSE	sp|Q45VK7|DYHC2_MOUSE	2	2	2	sp|Q45VK7|DYHC2_MOUSE Cytoplasmic dynein 2 heavy chain 1 OS=Mus musculus (Mouse) OX=10090 GN=Dync2h1 PE=1 SV=1	1	2	2	2	1	1	0	1	1	1	0	1	1	1	0	1	0.4	0.4	0.4	492.33	4306	4306	5.33	1		2		1		1						1	0.0015552	11.142	By matching	By MS/MS		By MS/MS	0.2	0.2
sp|O88987|AKAP3_MOUSE	sp|O88987|AKAP3_MOUSE	1	1	1	sp|O88987|AKAP3_MOUSE A-kinase anchor protein 3 OS=Mus musculus (Mouse) OX=10090 GN=Akap3 PE=1 SV=2	1	1	1	1	0	1	0	1	0	1	0	1	0	1	0	1	2	2	2	95.555	864	864	5					2									0	13.758		By MS/MS		By matching	0	2
sp|Q9QY15|DDX25_MOUSE	sp|Q9QY15|DDX25_MOUSE	1	1	1	sp|Q9QY15|DDX25_MOUSE ATP-dependent RNA helicase DDX25 OS=Mus musculus (Mouse) OX=10090 GN=Ddx25 PE=1 SV=2	1	1	1	1	1	1	0	1	1	1	0	1	1	1	0	1	3.3	3.3	3.3	54.876	484	484	8								3						0.0014728	8.9002	By MS/MS	By MS/MS		By matching	3.3	3.3
tr|E9Q9Q2|E9Q9Q2_MOUSE	tr|E9Q9Q2|E9Q9Q2_MOUSE	1	1	1	tr|E9Q9Q2|E9Q9Q2_MOUSE R3H domain-containing 1 OS=Mus musculus (Mouse) OX=10090 GN=R3hdm1 PE=1 SV=1	1	1	1	1	0	1	1	1	0	1	1	1	0	1	1	1	1	1	1	124.39	1135	1135	6.27	1	2	1		1	1	1		1	1	1		1	1	-2		By matching	By MS/MS	By MS/MS	0	1
sp|Q3UEN2|SHLD2_MOUSE	sp|Q3UEN2|SHLD2_MOUSE	1	1	1	sp|Q3UEN2|SHLD2_MOUSE Shieldin complex subunit 2 OS=Mus musculus (Mouse) OX=10090 GN=Shld2 PE=2 SV=2	1	1	1	1	0	1	0	0	0	1	0	0	0	1	0	0	0.9	0.9	0.9	99.089	891	891	8								1						1	-2		By MS/MS			0	0.9
sp|B2RXS4|PLXB2_MOUSE	sp|B2RXS4|PLXB2_MOUSE	1	1	1	sp|B2RXS4|PLXB2_MOUSE Plexin-B2 OS=Mus musculus (Mouse) OX=10090 GN=Plxnb2 PE=1 SV=1	1	1	1	1	0	1	0	0	0	1	0	0	0	1	0	0	0.4	0.4	0.4	206.23	1842	1842	9									1					1	-2		By MS/MS			0	0.4
sp|Q5SWU9|ACACA_MOUSE	sp|Q5SWU9|ACACA_MOUSE	1	1	1	sp|Q5SWU9|ACACA_MOUSE Acetyl-CoA carboxylase 1 OS=Mus musculus (Mouse) OX=10090 GN=Acaca PE=1 SV=1	1	1	1	1	0	1	0	0	0	1	0	0	0	1	0	0	0.5	0.5	0.5	265.25	2345	2345	8								1						1	-2		By MS/MS			0	0.5
sp|Q91ZU6|DYST_MOUSE	sp|Q91ZU6|DYST_MOUSE	2	2	2	sp|Q91ZU6|DYST_MOUSE Dystonin OS=Mus musculus (Mouse) OX=10090 GN=Dst PE=1 SV=2	1	2	2	2	0	2	0	0	0	2	0	0	0	2	0	0	0.3	0.3	0.3	834.21	7393	7393	10										3				0.0015408	10.939		By MS/MS			0	0.3
sp|A2A699|F1712_MOUSE	sp|A2A699|F1712_MOUSE	1	1	1	sp|A2A699|F1712_MOUSE Protein FAM171A2 OS=Mus musculus (Mouse) OX=10090 GN=Fam171a2 PE=1 SV=1	1	1	1	1	0	0	0	1	0	0	0	1	0	0	0	1	1.5	1.5	1.5	87.486	822	822	7							1							1	-2				By MS/MS	0	0
sp|A2ALS5|RPGP1_MOUSE	sp|A2ALS5|RPGP1_MOUSE	1	1	1	sp|A2ALS5|RPGP1_MOUSE Rap1 GTPase-activating protein 1 OS=Mus musculus (Mouse) OX=10090 GN=Rap1gap PE=1 SV=2	1	1	1	1	0	0	0	1	0	0	0	1	0	0	0	1	1.4	1.4	1.4	73.432	663	663	3			1											1	-2				By MS/MS	0	0
sp|O70469|DOK2_MOUSE	sp|O70469|DOK2_MOUSE	1	1	1	sp|O70469|DOK2_MOUSE Docking protein 2 OS=Mus musculus (Mouse) OX=10090 GN=Dok2 PE=1 SV=1	1	1	1	1	0	0	0	1	0	0	0	1	0	0	0	1	3.4	3.4	3.4	45.522	412	412	8								1						0.0025316	6.5874				By MS/MS	0	0
sp|P12382|PFKAL_MOUSE	sp|P12382|PFKAL_MOUSE	3	1	1	sp|P12382|PFKAL_MOUSE ATP-dependent 6-phosphofructokinase, liver type OS=Mus musculus (Mouse) OX=10090 GN=Pfkl PE=1 SV=4	1	3	1	1	2	1	2	1	1	1	0	1	1	1	0	1	4.7	1.2	1.2	85.359	780	780	6						3								0.0014577	8.1529	By MS/MS	By MS/MS	By matching	By MS/MS	3.6	1.2
sp|P17918|PCNA_MOUSE	sp|P17918|PCNA_MOUSE	2	2	2	sp|P17918|PCNA_MOUSE Proliferating cell nuclear antigen OS=Mus musculus (Mouse) OX=10090 GN=Pcna PE=1 SV=2	1	2	2	2	2	0	2	2	2	0	2	2	2	0	2	2	11.5	11.5	11.5	28.785	261	261	10										6				0	16.371	By MS/MS		By MS/MS	By MS/MS	11.5	0
sp|P18242|CATD_MOUSE	sp|P18242|CATD_MOUSE	1	1	1	sp|P18242|CATD_MOUSE Cathepsin D OS=Mus musculus (Mouse) OX=10090 GN=Ctsd PE=1 SV=1	1	1	1	1	0	0	0	1	0	0	0	1	0	0	0	1	4.4	4.4	4.4	44.953	410	410	3			1											0.0025157	6.549				By MS/MS	0	0
sp|P63085|MK01_MOUSE	sp|P63085|MK01_MOUSE	1	1	1	sp|P63085|MK01_MOUSE Mitogen-activated protein kinase 1 OS=Mus musculus (Mouse) OX=10090 GN=Mapk1 PE=1 SV=3	1	1	1	1	0	0	0	1	0	0	0	1	0	0	0	1	3.4	3.4	3.4	41.275	358	358	10										1				1	-2				By MS/MS	0	0
sp|P97390|VPS45_MOUSE	sp|P97390|VPS45_MOUSE	1	1	1	sp|P97390|VPS45_MOUSE Vacuolar protein sorting-associated protein 45 OS=Mus musculus (Mouse) OX=10090 GN=Vps45 PE=1 SV=1	1	1	1	1	0	0	0	1	0	0	0	1	0	0	0	1	3.7	3.7	3.7	65.052	570	570	2		1												1	-2				By MS/MS	0	0
sp|P98083|SHC1_MOUSE	sp|P98083|SHC1_MOUSE	1	1	1	sp|P98083|SHC1_MOUSE SHC-transforming protein 1 OS=Mus musculus (Mouse) OX=10090 GN=Shc1 PE=1 SV=3	1	1	1	1	1	0	0	1	1	0	0	1	1	0	0	1	1.9	1.9	1.9	62.607	579	579	8								2						1	-2	By matching			By MS/MS	1.9	0
sp|Q2TV84|TRPM1_MOUSE	sp|Q2TV84|TRPM1_MOUSE	1	1	1	sp|Q2TV84|TRPM1_MOUSE Transient receptor potential cation channel subfamily M member 1 OS=Mus musculus (Mouse) OX=10090 GN=Trpm1 PE=2 SV=2	1	1	1	1	0	0	0	1	0	0	0	1	0	0	0	1	0.7	0.7	0.7	183.52	1622	1622	12												1		1	-2				By MS/MS	0	0
sp|Q5SUD9|BBS12_MOUSE	sp|Q5SUD9|BBS12_MOUSE	1	1	1	sp|Q5SUD9|BBS12_MOUSE Bardet-Biedl syndrome 12 protein homolog OS=Mus musculus (Mouse) OX=10090 GN=Bbs12 PE=3 SV=2	1	1	1	1	0	0	0	1	0	0	0	1	0	0	0	1	1.3	1.3	1.3	78.334	708	708	13													1	1	-2				By MS/MS	0	0
sp|Q5XJY5|COPD_MOUSE	sp|Q5XJY5|COPD_MOUSE	1	1	1	sp|Q5XJY5|COPD_MOUSE Coatomer subunit delta OS=Mus musculus (Mouse) OX=10090 GN=Arcn1 PE=1 SV=2	1	1	1	1	0	0	0	1	0	0	0	1	0	0	0	1	2.3	2.3	2.3	57.229	511	511	8								1						0.0014749	9.2347				By MS/MS	0	0
sp|Q61937|NPM_MOUSE	sp|Q61937|NPM_MOUSE	1	1	1	sp|Q61937|NPM_MOUSE Nucleophosmin OS=Mus musculus (Mouse) OX=10090 GN=Npm1 PE=1 SV=1	1	1	1	1	1	0	0	1	1	0	0	1	1	0	0	1	3.1	3.1	3.1	32.56	292	292	10										2				0.001328	6.9779	By MS/MS			By MS/MS	3.1	0
sp|Q63918|CAVN2_MOUSE	sp|Q63918|CAVN2_MOUSE	1	1	1	sp|Q63918|CAVN2_MOUSE Caveolae-associated protein 2 OS=Mus musculus (Mouse) OX=10090 GN=Cavin2 PE=1 SV=3	1	1	1	1	0	0	1	1	0	0	1	1	0	0	1	1	2.4	2.4	2.4	46.763	418	418	10								1	1	1			1	1	-2			By matching	By MS/MS	0	0
sp|Q80Y39|CJ062_MOUSE	sp|Q80Y39|CJ062_MOUSE	4	4	4	sp|Q80Y39|CJ062_MOUSE Uncharacterized protein C10orf62 homolog OS=Mus musculus (Mouse) OX=10090 GN=MGI:1914015 PE=2 SV=1	1	4	4	4	0	0	0	4	0	0	0	4	0	0	0	4	10.2	10.2	10.2	34.024	304	304	10										6				0	25.675				By MS/MS	0	0
sp|Q8BIW1|PRUN1_MOUSE	sp|Q8BIW1|PRUN1_MOUSE	1	1	1	sp|Q8BIW1|PRUN1_MOUSE Exopolyphosphatase PRUNE1 OS=Mus musculus (Mouse) OX=10090 GN=Prune1 PE=1 SV=1	1	1	1	1	0	0	0	1	0	0	0	1	0	0	0	1	3.3	3.3	3.3	50.239	454	454	8								1						0.0037083	6.4475				By MS/MS	0	0
sp|Q8BK63|KC1A_MOUSE	sp|Q8BK63|KC1A_MOUSE	1	1	1	sp|Q8BK63|KC1A_MOUSE Casein kinase I isoform alpha OS=Mus musculus (Mouse) OX=10090 GN=Csnk1a1 PE=1 SV=2	1	1	1	1	1	0	1	1	1	0	1	1	1	0	1	1	4.5	4.5	4.5	38.914	337	337	10										3				0.0012987	6.799	By matching		By MS/MS	By MS/MS	4.5	0
sp|Q8BPI1|KTU_MOUSE	sp|Q8BPI1|KTU_MOUSE	2	2	2	sp|Q8BPI1|KTU_MOUSE Protein kintoun OS=Mus musculus (Mouse) OX=10090 GN=Dnaaf2 PE=1 SV=2	1	2	2	2	1	0	0	1	1	0	0	1	1	0	0	1	3.6	3.6	3.6	88.326	814	814	5					2									0.0015649	11.306	By MS/MS			By MS/MS	1.2	0
sp|Q8BTV1|TUSC3_MOUSE	sp|Q8BTV1|TUSC3_MOUSE	2	2	2	sp|Q8BTV1|TUSC3_MOUSE Tumor suppressor candidate 3 OS=Mus musculus (Mouse) OX=10090 GN=Tusc3 PE=1 SV=1	1	2	2	2	1	1	1	1	1	1	1	1	1	1	1	1	5.2	5.2	5.2	39.548	347	347	9.2							1		1	3				0.0015528	11.117	By matching	By MS/MS	By matching	By MS/MS	2.9	2.3
sp|Q8C0T9|ADCYA_MOUSE	sp|Q8C0T9|ADCYA_MOUSE	1	1	1	sp|Q8C0T9|ADCYA_MOUSE Adenylate cyclase type 10 OS=Mus musculus (Mouse) OX=10090 GN=Adcy10 PE=1 SV=2	1	1	1	1	0	0	0	1	0	0	0	1	0	0	0	1	0.5	0.5	0.5	186.41	1614	1614	1	1													1	-2				By MS/MS	0	0
sp|Q8C102|GALT5_MOUSE	sp|Q8C102|GALT5_MOUSE	1	1	1	sp|Q8C102|GALT5_MOUSE Polypeptide N-acetylgalactosaminyltransferase 5 OS=Mus musculus (Mouse) OX=10090 GN=Galnt5 PE=2 SV=2	1	1	1	1	0	0	0	1	0	0	0	1	0	0	0	1	1.1	1.1	1.1	105.78	930	930	9									1					1	-2				By MS/MS	0	0
sp|Q8C456|FRITZ_MOUSE	sp|Q8C456|FRITZ_MOUSE	1	1	1	sp|Q8C456|FRITZ_MOUSE WD repeat-containing and planar cell polarity effector protein fritz homolog OS=Mus musculus (Mouse) OX=10090 GN=Wdpcp PE=1 SV=1	1	1	1	1	0	0	0	1	0	0	0	1	0	0	0	1	2.8	2.8	2.8	81.73	722	722	13													1	1	-2				By MS/MS	0	0
sp|Q8CJ40|CROCC_MOUSE	sp|Q8CJ40|CROCC_MOUSE	1	1	1	sp|Q8CJ40|CROCC_MOUSE Rootletin OS=Mus musculus (Mouse) OX=10090 GN=Crocc PE=1 SV=2	1	1	1	1	0	0	1	1	0	0	1	1	0	0	1	1	0.5	0.5	0.5	226.94	2009	2009	2.2	2	1	1	1										1	-2			By matching	By MS/MS	0	0
sp|Q8R0A6|VTM2A_MOUSE	sp|Q8R0A6|VTM2A_MOUSE	1	1	1	sp|Q8R0A6|VTM2A_MOUSE V-set and transmembrane domain-containing protein 2A OS=Mus musculus (Mouse) OX=10090 GN=Vstm2a PE=1 SV=2	1	1	1	1	0	0	1	1	0	0	1	1	0	0	1	1	6.4	6.4	6.4	25.876	236	236	8.5						1	1	2	1				1	1	-2			By matching	By MS/MS	0	0
sp|Q9CQA3|SDHB_MOUSE	sp|Q9CQA3|SDHB_MOUSE	2	2	2	sp|Q9CQA3|SDHB_MOUSE Succinate dehydrogenase [ubiquinone] iron-sulfur subunit, mitochondrial OS=Mus musculus (Mouse) OX=10090 GN=Sdhb PE=1 SV=1	1	2	2	2	2	0	1	2	2	0	1	2	2	0	1	2	7.4	7.4	7.4	31.814	282	282	11											5			0	14.716	By MS/MS		By matching	By MS/MS	7.4	0
sp|Q9D0B0|SRSF9_MOUSE	sp|Q9D0B0|SRSF9_MOUSE	1	1	1	sp|Q9D0B0|SRSF9_MOUSE Serine/arginine-rich splicing factor 9 OS=Mus musculus (Mouse) OX=10090 GN=Srsf9 PE=1 SV=1	1	1	1	1	0	0	0	1	0	0	0	1	0	0	0	1	4.1	4.1	4.1	25.661	222	222	11											1			1	-2				By MS/MS	0	0
sp|Q9WV32|ARC1B_MOUSE	sp|Q9WV32|ARC1B_MOUSE	1	1	1	sp|Q9WV32|ARC1B_MOUSE Actin-related protein 2/3 complex subunit 1B OS=Mus musculus (Mouse) OX=10090 GN=Arpc1b PE=1 SV=4	1	1	1	1	1	0	0	1	1	0	0	1	1	0	0	1	3.5	3.5	3.5	41.063	372	372	10										2				0	25.509	By MS/MS			By matching	3.5	0
tr|Q9D515|Q9D515_MOUSE;tr|A6X8J1|A6X8J1_MOUSE	tr|Q9D515|Q9D515_MOUSE;tr|A6X8J1|A6X8J1_MOUSE	1;1	1;1	1;1	tr|Q9D515|Q9D515_MOUSE Slx-like 1 OS=Mus musculus (Mouse) OX=10090 GN=Slxl1 PE=2 SV=1;tr|A6X8J1|A6X8J1_MOUSE Predicted gene 16405 OS=Mus musculus (Mouse) OX=10090 GN=Gm16405 PE=4 SV=1	2	1	1	1	1	0	1	1	1	0	1	1	1	0	1	1	9	9	9	18.02	155	155;155	11											3			0.0013477	7.1425	By MS/MS		By MS/MS	By matching	9	0
tr|Q9JIZ5|Q9JIZ5_MOUSE	tr|Q9JIZ5|Q9JIZ5_MOUSE	1	1	1	tr|Q9JIZ5|Q9JIZ5_MOUSE BHLH domain-containing protein OS=Mus musculus (Mouse) OX=10090 GN=Tfap4 PE=1 SV=1	1	1	1	1	0	0	0	1	0	0	0	1	0	0	0	1	3	3	3	38.726	338	338	5					1									1	-2				By MS/MS	0	0
[truncated: 40 more columns]
