# Supplementary material for: Kastor and Polluks polypeptides encoded by a single gene locus cooperatively regulate VDAC and spermatogenesis
Source: Nat Commun. 2022 Feb 28;13:1071. doi: 10.1038/s41467-022-28677-y (PMC8885739; doi:10.1038/s41467-022-28677-y)
Supplement: Supplementary file 7 — Supplementary Data 4 [file 41467_2022_28677_MOESM7_ESM.xlsx]

## Sheet: MS_HEK293T
Supplementary Table 4. iBAQ values for Kastor or Polluks binding proteins identified in HEK293T cells transiently expressing Kastor-(C)FLAG or Polluks-(C)FLAG.
Protein IDs	Majority protein IDs	Peptide counts (all)	Peptide counts (razor+unique)	Peptide counts (unique)	Fasta headers	Number of proteins	Peptides	Razor + unique peptides	Unique peptides	Peptides Empty	Peptides Kastor-FLAG	Peptides Polluks-FLAG	Razor + unique peptides Empty	Razor + unique peptides Kastor-FLAG	Razor + unique peptides Polluks-FLAG	Unique peptides Empty	Unique peptides Kastor-FLAG	Unique peptides Polluks-FLAG	Sequence coverage [%]	Unique + razor sequence coverage [%]	Unique sequence coverage [%]	Mol. weight [kDa]	Sequence length	Sequence lengths	Fraction average	Fraction 1	Fraction 2	Fraction 3	Fraction 4	Fraction 5	Fraction 6	Fraction 7	Fraction 8	Fraction 9	Fraction 10	Fraction 11	Fraction 12	Fraction 13	Q-value	Score	Identification type Empty	Identification type Kastor-FLAG	Identification type Polluks-FLAG	Sequence coverage Empty [%]	Sequence coverage Kastor-FLAG [%]	Sequence coverage Polluks-FLAG [%]	Intensity	Intensity Empty	Intensity Kastor-FLAG
sp|P04264|K2C1_HUMAN	sp|P04264|K2C1_HUMAN	71	71	4	sp|P04264|K2C1_HUMAN Keratin, type II cytoskeletal 1 OS=Homo sapiens OX=9606 GN=KRT1 PE=1 SV=6	1	71	71	4	57	69	60	57	69	60	4	4	4	76.6	76.6	6.5	66.038	644	644	6.61	213	166	164	151	158	154	253	261	130	159	159	106	112	0	323.31	By MS/MS	By MS/MS	By MS/MS	69.6	74.2	72.7	24394000000	3236500000	17883000000
sp|P25705|ATPA_HUMAN	sp|P25705|ATPA_HUMAN	44	44	44	sp|P25705|ATPA_HUMAN ATP synthase subunit alpha, mitochondrial OS=Homo sapiens OX=9606 GN=ATP5F1A PE=1 SV=1	1	44	44	44	2	44	41	2	44	41	2	44	41	56.4	56.4	56.4	59.75	553	553	9.46							4	22	173	49	30	12	5	0	323.31	By matching	By MS/MS	By MS/MS	2.7	56.4	50.6	3502700000	92588	2691100000
sp|P45880|VDAC2_HUMAN	sp|P45880|VDAC2_HUMAN	18	18	18	sp|P45880|VDAC2_HUMAN Voltage-dependent anion-selective channel protein 2 OS=Homo sapiens OX=9606 GN=VDAC2 PE=1 SV=2	1	18	18	18	5	16	18	5	16	18	5	16	18	49	49	49	31.566	294	294	10.2	1	1		3	5	7	5	12	13	43	69	22	26	0	323.31	By MS/MS	By MS/MS	By MS/MS	15	46.3	49	2237200000	1872000	954130000
sp|P06576|ATPB_HUMAN	sp|P06576|ATPB_HUMAN	22	22	22	sp|P06576|ATPB_HUMAN ATP synthase subunit beta, mitochondrial OS=Homo sapiens OX=9606 GN=ATP5F1B PE=1 SV=3	1	22	22	22	1	22	20	1	22	20	1	22	20	46.9	46.9	46.9	56.559	529	529	9.63								8	119	48	23	2	10	0	323.31	By matching	By MS/MS	By MS/MS	2.1	46.9	41	1799100000	15359	1496400000
sp|P21796|VDAC1_HUMAN	sp|P21796|VDAC1_HUMAN	20	20	20	sp|P21796|VDAC1_HUMAN Voltage-dependent anion-selective channel protein 1 OS=Homo sapiens OX=9606 GN=VDAC1 PE=1 SV=2	1	20	20	20	3	17	19	3	17	19	3	17	19	56.5	56.5	56.5	30.772	283	283	11.2							1	2	4	17	62	19	22	0	323.31	By MS/MS	By MS/MS	By MS/MS	11	48.8	55.1	1692600000	1023900	708990000
sp|Q9Y277|VDAC3_HUMAN	sp|Q9Y277|VDAC3_HUMAN	18	18	18	sp|Q9Y277|VDAC3_HUMAN Voltage-dependent anion-selective channel protein 3 OS=Homo sapiens OX=9606 GN=VDAC3 PE=1 SV=1	1	18	18	18	2	16	17	2	16	17	2	16	17	47.3	47.3	47.3	30.658	283	283	10.6			1	1	1	1	3	10	7	13	58	15	17	0	323.31	By MS/MS	By MS/MS	By MS/MS	6.7	47.3	45.9	898600000	461760	437500000
sp|P56385|ATP5I_HUMAN	sp|P56385|ATP5I_HUMAN	7	7	7	sp|P56385|ATP5I_HUMAN ATP synthase subunit e, mitochondrial OS=Homo sapiens OX=9606 GN=ATP5ME PE=1 SV=2	1	7	7	7	2	7	6	2	7	6	2	7	6	68.1	68.1	68.1	7.9331	69	69	13													22	0	54.534	By matching	By MS/MS	By MS/MS	30.4	68.1	68.1	88372000	196390	62638000
sp|P56381|ATP5E_HUMAN;sp|Q5VTU8|AT5EL_HUMAN	sp|P56381|ATP5E_HUMAN	7;3	7;3	7;3	sp|P56381|ATP5E_HUMAN ATP synthase subunit epsilon, mitochondrial OS=Homo sapiens OX=9606 GN=ATP5F1E PE=1 SV=2	2	7	7	7	1	7	7	1	7	7	1	7	7	74.5	74.5	74.5	5.7797	51	51;51	13													19	0	61.843	By matching	By MS/MS	By MS/MS	13.7	74.5	74.5	80583000	30616	59703000
sp|P62318|SMD3_HUMAN	sp|P62318|SMD3_HUMAN	4	4	4	sp|P62318|SMD3_HUMAN Small nuclear ribonucleoprotein Sm D3 OS=Homo sapiens OX=9606 GN=SNRPD3 PE=1 SV=1	1	4	4	4	4	4	4	4	4	4	4	4	4	32.5	32.5	32.5	13.916	126	126	12.8											1	2	23	0	70.753	By MS/MS	By MS/MS	By MS/MS	32.5	32.5	32.5	186640000	40902000	117680000
sp|P11142|HSP7C_HUMAN	sp|P11142|HSP7C_HUMAN	34	34	20	sp|P11142|HSP7C_HUMAN Heat shock cognate 71 kDa protein OS=Homo sapiens OX=9606 GN=HSPA8 PE=1 SV=1	1	34	34	20	25	31	31	25	31	31	16	18	18	44.7	44.7	27.4	70.897	646	646	7.82	1	1		1		3	124	64	15	14	12	1	4	0	323.31	By MS/MS	By MS/MS	By MS/MS	35.4	42.9	42.6	813960000	121200000	511120000
sp|Q9NZT1|CALL5_HUMAN	sp|Q9NZT1|CALL5_HUMAN	7	7	7	sp|Q9NZT1|CALL5_HUMAN Calmodulin-like protein 5 OS=Homo sapiens OX=9606 GN=CALML5 PE=1 SV=2	1	7	7	7	4	7	4	4	7	4	4	7	4	39	39	39	15.892	146	146	6.91	7	6	6	5	3	4	9	2	2	2	4	3	12	0	196.32	By MS/MS	By MS/MS	By MS/MS	15.8	39	15.8	180830000	52893000	118090000
sp|P30049|ATPD_HUMAN	sp|P30049|ATPD_HUMAN	5	5	5	sp|P30049|ATPD_HUMAN ATP synthase subunit delta, mitochondrial OS=Homo sapiens OX=9606 GN=ATP5F1D PE=1 SV=2	1	5	5	5	0	5	4	0	5	4	0	5	4	28	28	28	17.49	168	168	12.9												1	9	0	87.418		By MS/MS	By MS/MS	0	28	24.4	84573000	0	61752000
sp|O75964|ATP5L_HUMAN	sp|O75964|ATP5L_HUMAN	6	6	6	sp|O75964|ATP5L_HUMAN ATP synthase subunit g, mitochondrial OS=Homo sapiens OX=9606 GN=ATP5MG PE=1 SV=3	1	6	6	6	1	6	5	1	6	5	1	6	5	47.6	47.6	47.6	11.428	103	103	13													15	0	90.877	By matching	By MS/MS	By MS/MS	10.7	47.6	38.8	88219000	106470	74067000
sp|Q01469|FABP5_HUMAN;sp|A8MUU1|FB5L3_HUMAN	sp|Q01469|FABP5_HUMAN	13;3	13;3	13;3	sp|Q01469|FABP5_HUMAN Fatty acid-binding protein 5 OS=Homo sapiens OX=9606 GN=FABP5 PE=1 SV=3	2	13	13	13	9	12	7	9	12	7	9	12	7	81.5	81.5	81.5	15.164	135	135;101	8.35	4	5	4	4	4	3	11	5	2	3	7	4	21	0	158.02	By MS/MS	By MS/MS	By MS/MS	61.5	71.1	54.1	141620000	34891000	98221000
sp|P14923|PLAK_HUMAN;sp|P35222|CTNB1_HUMAN	sp|P14923|PLAK_HUMAN	27;4	27;4	27;4	sp|P14923|PLAK_HUMAN Junction plakoglobin OS=Homo sapiens OX=9606 GN=JUP PE=1 SV=3	2	27	27	27	15	27	17	15	27	17	15	27	17	40.5	40.5	40.5	81.744	745	745;781	6.77	21	9	9	11	6	8	52	22	3	10	23	4	8	0	323.31	By MS/MS	By MS/MS	By MS/MS	21.5	40.5	25.8	424820000	8925800	409080000
sp|P0DMV9|HS71B_HUMAN;sp|P0DMV8|HS71A_HUMAN	sp|P0DMV9|HS71B_HUMAN;sp|P0DMV8|HS71A_HUMAN	31;31	28;28	13;13	sp|P0DMV9|HS71B_HUMAN Heat shock 70 kDa protein 1B OS=Homo sapiens OX=9606 GN=HSPA1B PE=1 SV=1;sp|P0DMV8|HS71A_HUMAN Heat shock 70 kDa protein 1A OS=Homo sapiens OX=9606 GN=HSPA1A PE=1 SV=1	2	31	28	13	27	31	27	24	28	24	11	13	11	42.4	39	19.8	70.051	641	641;641	8.04						2	72	101	10	18	6		4	0	323.31	By MS/MS	By MS/MS	By MS/MS	38.4	42.4	37.3	510170000	91128000	258650000
sp|P15924|DESP_HUMAN	sp|P15924|DESP_HUMAN	128	128	128	sp|P15924|DESP_HUMAN Desmoplakin OS=Homo sapiens OX=9606 GN=DSP PE=1 SV=3	1	128	128	128	67	124	59	67	124	59	67	124	59	38.9	38.9	38.9	331.77	2871	2871	5.87	96	37	53	79	39	58	153	37	12	24	83	9	9	0	323.31	By MS/MS	By MS/MS	By MS/MS	20.1	38.2	19	1346300000	22504000	1305400000
sp|P63261|ACTG_HUMAN	sp|P63261|ACTG_HUMAN	16	16	1	sp|P63261|ACTG_HUMAN Actin, cytoplasmic 2 OS=Homo sapiens OX=9606 GN=ACTG1 PE=1 SV=1	1	16	16	1	13	16	14	13	16	14	0	1	1	42.4	42.4	4.5	41.792	375	375	9.1	3	4	5	4	1	2	16	5	6	59	23	2	13	0	227.21	By MS/MS	By MS/MS	By MS/MS	35.7	42.4	40.3	244190000	27341000	156850000
sp|P48047|ATPO_HUMAN	sp|P48047|ATPO_HUMAN	14	14	14	sp|P48047|ATPO_HUMAN ATP synthase subunit O, mitochondrial OS=Homo sapiens OX=9606 GN=ATP5PO PE=1 SV=1	1	14	14	14	1	13	13	1	13	13	1	13	13	59.2	59.2	59.2	23.277	213	213	12.1										1	5	40	12	0	129.59	By matching	By MS/MS	By MS/MS	4.7	48.8	54	133590000	41628	78999000
sp|P54105|ICLN_HUMAN	sp|P54105|ICLN_HUMAN	3	3	3	sp|P54105|ICLN_HUMAN Methylosome subunit pICln OS=Homo sapiens OX=9606 GN=CLNS1A PE=1 SV=1	1	3	3	3	3	3	3	3	3	3	3	3	3	16	16	16	26.215	237	237	11.3										12	8	7	8	0	41.316	By MS/MS	By MS/MS	By MS/MS	16	16	16	98628000	18438000	51848000
sp|P84090|ERH_HUMAN	sp|P84090|ERH_HUMAN	8	8	8	sp|P84090|ERH_HUMAN Enhancer of rudimentary homolog OS=Homo sapiens OX=9606 GN=ERH PE=1 SV=1	1	8	8	8	5	8	6	5	8	6	5	8	6	62.5	62.5	62.5	12.259	104	104	11.6	2	1		1									28	0	150.42	By MS/MS	By MS/MS	By MS/MS	50	62.5	56.7	58264000	11958000	30976000
sp|P36542|ATPG_HUMAN	sp|P36542|ATPG_HUMAN	13	13	13	sp|P36542|ATPG_HUMAN ATP synthase subunit gamma, mitochondrial OS=Homo sapiens OX=9606 GN=ATP5F1C PE=1 SV=1	1	13	13	13	4	12	13	4	12	13	4	12	13	41.3	41.3	41.3	32.996	298	298	11.1										1	33		2	0	101.82	By MS/MS	By MS/MS	By MS/MS	14.1	38.9	41.3	110280000	314500	76322000
sp|P31943|HNRH1_HUMAN	sp|P31943|HNRH1_HUMAN	12	12	6	sp|P31943|HNRH1_HUMAN Heterogeneous nuclear ribonucleoprotein H OS=Homo sapiens OX=9606 GN=HNRNPH1 PE=1 SV=4	1	12	12	6	5	12	12	5	12	12	2	6	6	30.7	30.7	14.7	49.229	449	449	9.62							1	1	47	19	9	3	2	0	281.36	By MS/MS	By MS/MS	By MS/MS	12.5	30.7	30.7	170450000	17360000	105250000
sp|Q99417|MYCBP_HUMAN	sp|Q99417|MYCBP_HUMAN	10	10	10	sp|Q99417|MYCBP_HUMAN c-Myc-binding protein OS=Homo sapiens OX=9606 GN=MYCBP PE=1 SV=3	1	10	10	10	8	10	8	8	10	8	8	10	8	63.1	63.1	63.1	11.967	103	103	13													34	0	78.93	By MS/MS	By MS/MS	By MS/MS	34	63.1	46.6	62881000	10120000	40502000
sp|A2NJV5|KV229_HUMAN;sp|A0A0A0MRZ7|KVD26_HUMAN;sp|A0A075B6S2|KVD29_HUMAN;sp|P06310|KV230_HUMAN;sp|P01615|KVD28_HUMAN;sp|A0A075B6S6|KVD30_HUMAN;sp|A0A075B6P5|KV228_HUMAN;sp|A0A0C4DH68|KV224_HUMAN;sp|P01614|KVD40_HUMAN;sp|A0A087WW87|KV240_HUMAN	sp|A2NJV5|KV229_HUMAN;sp|A0A0A0MRZ7|KVD26_HUMAN;sp|A0A075B6S2|KVD29_HUMAN;sp|P06310|KV230_HUMAN;sp|P01615|KVD28_HUMAN;sp|A0A075B6S6|KVD30_HUMAN;sp|A0A075B6P5|KV228_HUMAN;sp|A0A0C4DH68|KV224_HUMAN;sp|P01614|KVD40_HUMAN;sp|A0A087WW87|KV240_HUMAN	2;2;2;1;1;1;1;1;1;1	2;2;2;1;1;1;1;1;1;1	2;2;2;1;1;1;1;1;1;1	sp|A2NJV5|KV229_HUMAN Immunoglobulin kappa variable 2-29 OS=Homo sapiens OX=9606 GN=IGKV2-29 PE=3 SV=2;sp|A0A0A0MRZ7|KVD26_HUMAN Immunoglobulin kappa variable 2D-26 OS=Homo sapiens OX=9606 GN=IGKV2D-26 PE=3 SV=1;sp|A0A075B6S2|KVD29_HUMAN Immunoglobulin kap	10	2	2	2	2	2	2	2	2	2	2	2	2	16.7	16.7	16.7	13.085	120	120;120;120;120;120;120;120;120;121;121	10.5						2	1	1	1	1	5	6	2	0	27.888	By MS/MS	By MS/MS	By MS/MS	16.7	16.7	16.7	47983000	11911000	34706000
sp|P05109|S10A8_HUMAN	sp|P05109|S10A8_HUMAN	2	2	2	sp|P05109|S10A8_HUMAN Protein S100-A8 OS=Homo sapiens OX=9606 GN=S100A8 PE=1 SV=1	1	2	2	2	1	2	1	1	2	1	1	2	1	19.4	19.4	19.4	10.834	93	93	6.81	3	2	3	3	2	2	4	2	2	1	3	2	3	0	38.7	By MS/MS	By MS/MS	By MS/MS	11.8	19.4	11.8	52977000	4895100	44853000
sp|P47929|LEG7_HUMAN	sp|P47929|LEG7_HUMAN	5	5	5	sp|P47929|LEG7_HUMAN Galectin-7 OS=Homo sapiens OX=9606 GN=LGALS7 PE=1 SV=2	1	5	5	5	2	4	1	2	4	1	2	4	1	41.9	41.9	41.9	15.075	136	136	6.5	2		2	2	1	2	4		1		2	1	1	0	60.248	By MS/MS	By MS/MS	By MS/MS	18.4	37.5	8.1	53940000	3419800	50170000
sp|Q9BQE3|TBA1C_HUMAN;sp|Q71U36|TBA1A_HUMAN;sp|P68363|TBA1B_HUMAN;sp|P0DPH8|TBA3D_HUMAN;sp|P0DPH7|TBA3C_HUMAN;sp|Q6PEY2|TBA3E_HUMAN;sp|Q9NY65|TBA8_HUMAN;sp|A6NHL2|TBAL3_HUMAN	sp|Q9BQE3|TBA1C_HUMAN;sp|Q71U36|TBA1A_HUMAN;sp|P68363|TBA1B_HUMAN;sp|P0DPH8|TBA3D_HUMAN;sp|P0DPH7|TBA3C_HUMAN;sp|Q6PEY2|TBA3E_HUMAN	13;13;13;10;10;7;6;4	13;13;13;10;10;7;6;4	4;4;4;2;2;2;0;0	sp|Q9BQE3|TBA1C_HUMAN Tubulin alpha-1C chain OS=Homo sapiens OX=9606 GN=TUBA1C PE=1 SV=1;sp|Q71U36|TBA1A_HUMAN Tubulin alpha-1A chain OS=Homo sapiens OX=9606 GN=TUBA1A PE=1 SV=1;sp|P68363|TBA1B_HUMAN Tubulin alpha-1B chain OS=Homo sapiens OX=9606 GN=TUBA1B	8	13	13	4	3	13	12	3	13	12	1	4	4	31.6	31.6	12	49.895	449	449;451;451;450;450;450;449;446	9.34							7	5	34	7	8	5	1	0	170.87	By MS/MS	By MS/MS	By MS/MS	6	31.6	30.1	131490000	676770	99914000
sp|P62979|RS27A_HUMAN;sp|P0CG47|UBB_HUMAN;sp|P0CG48|UBC_HUMAN	sp|P62979|RS27A_HUMAN;sp|P0CG47|UBB_HUMAN;sp|P0CG48|UBC_HUMAN	6;5;5	6;5;5	1;0;0	sp|P62979|RS27A_HUMAN Ubiquitin-40S ribosomal protein S27a OS=Homo sapiens OX=9606 GN=RPS27A PE=1 SV=2;sp|P0CG47|UBB_HUMAN Polyubiquitin-B OS=Homo sapiens OX=9606 GN=UBB PE=1 SV=1;sp|P0CG48|UBC_HUMAN Polyubiquitin-C OS=Homo sapiens OX=9606 GN=UBC PE=1 SV=3	3	6	6	1	6	5	6	6	5	6	1	1	1	37.2	37.2	5.8	17.965	156	156;229;685	8.21		2	8	7	3	5	9	10	6	10	2	2	17	0	97.849	By MS/MS	By MS/MS	By MS/MS	37.2	35.9	37.2	51038000	5303700	28378000
sp|P10599|THIO_HUMAN	sp|P10599|THIO_HUMAN	5	5	5	sp|P10599|THIO_HUMAN Thioredoxin OS=Homo sapiens OX=9606 GN=TXN PE=1 SV=3	1	5	5	5	5	5	3	5	5	3	5	5	3	31.4	31.4	31.4	11.737	105	105	7.59	4	2	2	4		2	6			2	1		11	0	57.192	By MS/MS	By MS/MS	By MS/MS	31.4	31.4	29.5	37152000	2559100	32812000
sp|P60866|RS20_HUMAN	sp|P60866|RS20_HUMAN	7	7	7	sp|P60866|RS20_HUMAN 40S ribosomal protein S20 OS=Homo sapiens OX=9606 GN=RPS20 PE=1 SV=1	1	7	7	7	5	7	7	5	7	7	5	7	7	42	42	42	13.373	119	119	12.7												14	27	0	54.932	By MS/MS	By MS/MS	By MS/MS	32.8	42	42	41689000	7750800	23354000
sp|Q9NX63|MIC19_HUMAN	sp|Q9NX63|MIC19_HUMAN	19	19	19	sp|Q9NX63|MIC19_HUMAN MICOS complex subunit MIC19 OS=Homo sapiens OX=9606 GN=CHCHD3 PE=1 SV=1	1	19	19	19	6	15	19	6	15	19	6	15	19	50.2	50.2	50.2	26.152	227	227	11										1	45	1		0	192.02	By matching	By MS/MS	By MS/MS	22	47.1	50.2	91037000	1046500	59620000
sp|Q16875|F263_HUMAN	sp|Q16875|F263_HUMAN	32	32	26	sp|Q16875|F263_HUMAN 6-phosphofructo-2-kinase/fructose-2,6-bisphosphatase 3 OS=Homo sapiens OX=9606 GN=PFKFB3 PE=1 SV=1	1	32	32	26	15	29	29	15	29	29	13	23	23	50.4	50.4	43.3	59.608	520	520	9.25							2	31	76	20	3	7	6	0	323.31	By MS/MS	By MS/MS	By MS/MS	27.3	46.5	46.3	350500000	58369000	154590000
sp|Q16891|MIC60_HUMAN	sp|Q16891|MIC60_HUMAN	39	39	39	sp|Q16891|MIC60_HUMAN MICOS complex subunit MIC60 OS=Homo sapiens OX=9606 GN=IMMT PE=1 SV=1	1	39	39	39	16	33	37	16	33	37	16	33	37	38.7	38.7	38.7	83.677	758	758	7.04					2	12	107	8	4				1	0	323.31	By MS/MS	By MS/MS	By MS/MS	18.5	35.5	36.9	259250000	3133900	178040000
sp|P32189|GLPK_HUMAN;sp|Q14409|GLPK3_HUMAN	sp|P32189|GLPK_HUMAN;sp|Q14409|GLPK3_HUMAN	18;17	18;17	16;15	sp|P32189|GLPK_HUMAN Glycerol kinase OS=Homo sapiens OX=9606 GN=GK PE=1 SV=3;sp|Q14409|GLPK3_HUMAN Glycerol kinase 3 OS=Homo sapiens OX=9606 GN=GK3P PE=2 SV=2	2	18	18	16	2	17	15	2	17	15	1	15	13	32.4	32.4	28.4	61.244	559	559;553	8.98							1	27	38	12	2	1	2	0	183.96	By matching	By MS/MS	By MS/MS	3.4	32.4	23.8	187240000	322750	110320000
sp|P56134|ATPK_HUMAN	sp|P56134|ATPK_HUMAN	5	5	5	sp|P56134|ATPK_HUMAN ATP synthase subunit f, mitochondrial OS=Homo sapiens OX=9606 GN=ATP5MF PE=1 SV=3	1	5	5	5	0	5	4	0	5	4	0	5	4	40.4	40.4	40.4	10.918	94	94	13													12	0	62.37		By MS/MS	By MS/MS	0	40.4	26.6	19377000	0	15462000
sp|P11021|BIP_HUMAN	sp|P11021|BIP_HUMAN	30	29	29	sp|P11021|BIP_HUMAN Endoplasmic reticulum chaperone BiP OS=Homo sapiens OX=9606 GN=HSPA5 PE=1 SV=2	1	30	29	29	22	27	22	21	26	21	21	26	21	45.4	45.4	45.4	72.332	654	654	7.14							75	8			1			0	323.31	By MS/MS	By MS/MS	By MS/MS	33.8	41.6	32.1	156880000	20904000	107820000
sp|P04406|G3P_HUMAN;sp|O14556|G3PT_HUMAN	sp|P04406|G3P_HUMAN	8;1	8;1	8;1	sp|P04406|G3P_HUMAN Glyceraldehyde-3-phosphate dehydrogenase OS=Homo sapiens OX=9606 GN=GAPDH PE=1 SV=3	2	8	8	8	4	8	5	4	8	5	4	8	5	30.7	30.7	30.7	36.053	335	335;408	6.37	9	8	3	4	3	2	10	4	2	16	4		2	0	165.15	By MS/MS	By MS/MS	By MS/MS	16.7	30.7	18.8	73490000	2279300	60358000
sp|Q02413|DSG1_HUMAN	sp|Q02413|DSG1_HUMAN	19	19	19	sp|Q02413|DSG1_HUMAN Desmoglein-1 OS=Homo sapiens OX=9606 GN=DSG1 PE=1 SV=2	1	19	19	19	7	19	10	7	19	10	7	19	10	23.2	23.2	23.2	113.75	1049	1049	6.15	20	18	13	13	10	11	31	18	7	13	16	2	6	0	323.31	By MS/MS	By MS/MS	By MS/MS	9.2	23.2	12.6	153950000	7242800	137420000
sp|Q5T749|KPRP_HUMAN	sp|Q5T749|KPRP_HUMAN	17	17	17	sp|Q5T749|KPRP_HUMAN Keratinocyte proline-rich protein OS=Homo sapiens OX=9606 GN=KPRP PE=1 SV=1	1	17	17	17	11	16	13	11	16	13	11	16	13	30.6	30.6	30.6	64.135	579	579	5.14	35	30	23	22	17	14	17	13	6	15	7	4	9	0	133.76	By MS/MS	By MS/MS	By MS/MS	18.5	26.4	18.7	146010000	27524000	83014000
sp|P39019|RS19_HUMAN	sp|P39019|RS19_HUMAN	11	11	11	sp|P39019|RS19_HUMAN 40S ribosomal protein S19 OS=Homo sapiens OX=9606 GN=RPS19 PE=1 SV=2	1	11	11	11	10	11	10	10	11	10	10	11	10	55.2	55.2	55.2	16.06	145	145	12.6												24	34	0	81.539	By MS/MS	By MS/MS	By MS/MS	53.8	55.2	53.8	56188000	11755000	30537000
sp|P31153|METK2_HUMAN	sp|P31153|METK2_HUMAN	12	12	12	sp|P31153|METK2_HUMAN S-adenosylmethionine synthase isoform type-2 OS=Homo sapiens OX=9606 GN=MAT2A PE=1 SV=1	1	12	12	12	5	12	12	5	12	12	5	12	12	28.1	28.1	28.1	43.66	395	395	9.57									26	21	4			0	161.18	By MS/MS	By MS/MS	By MS/MS	12.4	28.1	28.1	79646000	1577800	54831000
sp|Q9Y2H1|ST38L_HUMAN	sp|Q9Y2H1|ST38L_HUMAN	22	15	15	sp|Q9Y2H1|ST38L_HUMAN Serine/threonine-protein kinase 38-like OS=Homo sapiens OX=9606 GN=STK38L PE=1 SV=3	1	22	15	15	19	20	22	13	14	15	13	14	15	42	31.5	31.5	54.002	464	464	8.51							1	53	21	8	1	1		0	136.15	By MS/MS	By MS/MS	By MS/MS	35.1	38.8	42	179570000	33802000	69286000
sp|P26641|EF1G_HUMAN	sp|P26641|EF1G_HUMAN	12	12	11	sp|P26641|EF1G_HUMAN Elongation factor 1-gamma OS=Homo sapiens OX=9606 GN=EEF1G PE=1 SV=3	1	12	12	11	6	11	10	6	11	10	6	11	10	21.5	21.5	19.9	50.118	437	437	9.26							1	1	29	8	3			0	102.74	By MS/MS	By MS/MS	By MS/MS	9.8	19.9	19.7	95665000	9723500	65697000
sp|P25398|RS12_HUMAN	sp|P25398|RS12_HUMAN	6	6	6	sp|P25398|RS12_HUMAN 40S ribosomal protein S12 OS=Homo sapiens OX=9606 GN=RPS12 PE=1 SV=3	1	6	6	6	4	6	6	4	6	6	4	6	6	43.9	43.9	43.9	14.515	132	132	13													21	0	41.029	By MS/MS	By MS/MS	By MS/MS	28.8	43.9	43.9	28148000	4164000	18674000
sp|P61513|RL37A_HUMAN;sp|A6NKH3|RL37L_HUMAN	sp|P61513|RL37A_HUMAN	5;2	5;2	5;2	sp|P61513|RL37A_HUMAN 60S ribosomal protein L37a OS=Homo sapiens OX=9606 GN=RPL37A PE=1 SV=2	2	5	5	5	5	5	5	5	5	5	5	5	5	33.7	33.7	33.7	10.275	92	92;93	13													21	0	32.743	By MS/MS	By MS/MS	By MS/MS	33.7	33.7	33.7	16196000	1847600	10246000
sp|P68371|TBB4B_HUMAN;sp|P04350|TBB4A_HUMAN;sp|Q3ZCM7|TBB8_HUMAN	sp|P68371|TBB4B_HUMAN;sp|P04350|TBB4A_HUMAN	12;9;5	12;9;5	3;2;1	sp|P68371|TBB4B_HUMAN Tubulin beta-4B chain OS=Homo sapiens OX=9606 GN=TUBB4B PE=1 SV=1;sp|P04350|TBB4A_HUMAN Tubulin beta-4A chain OS=Homo sapiens OX=9606 GN=TUBB4A PE=1 SV=2	3	12	12	3	2	12	10	2	12	10	0	3	3	32.1	32.1	9.9	49.83	445	445;444;444	8.88		1					1		34	4				0	173.9	By matching	By MS/MS	By MS/MS	4	32.1	25.6	70637000	1373900	50639000
sp|P04259|K2C6B_HUMAN	sp|P04259|K2C6B_HUMAN	64	2	2	sp|P04259|K2C6B_HUMAN Keratin, type II cytoskeletal 6B OS=Homo sapiens OX=9606 GN=KRT6B PE=1 SV=5	1	64	2	2	55	62	56	2	2	2	2	2	2	65.4	1.8	1.8	60.066	564	564	7.36	1	1	2	2	3	2	5	7	4	5	4			0	15.738	By MS/MS	By MS/MS	By MS/MS	64.5	63.3	63.1	101480000	13332000	69241000
sp|P08238|HS90B_HUMAN;sp|Q58FF8|H90B2_HUMAN;sp|Q58FF7|H90B3_HUMAN	sp|P08238|HS90B_HUMAN	22;6;6	22;6;6	12;2;3	sp|P08238|HS90B_HUMAN Heat shock protein HSP 90-beta OS=Homo sapiens OX=9606 GN=HSP90AB1 PE=1 SV=4	3	22	22	12	18	16	19	18	16	19	10	8	10	30.5	30.5	17.4	83.263	724	724;381;597	7.03						21	56	10	7					0	323.31	By MS/MS	By MS/MS	By MS/MS	25	21.4	26.7	121230000	17599000	73360000
sp|P50990|TCPQ_HUMAN	sp|P50990|TCPQ_HUMAN	30	30	30	sp|P50990|TCPQ_HUMAN T-complex protein 1 subunit theta OS=Homo sapiens OX=9606 GN=CCT8 PE=1 SV=4	1	30	30	30	30	30	29	30	30	29	30	30	29	56.2	56.2	56.2	59.62	548	548	8.32							4	101	8	12	3	1		0	323.31	By MS/MS	By MS/MS	By MS/MS	56.2	56.2	56.2	188720000	36522000	80953000
sp|P62888|RL30_HUMAN	sp|P62888|RL30_HUMAN	7	7	7	sp|P62888|RL30_HUMAN 60S ribosomal protein L30 OS=Homo sapiens OX=9606 GN=RPL30 PE=1 SV=2	1	7	7	7	6	6	7	6	6	7	6	6	7	59.1	59.1	59.1	12.784	115	115	13													19	0	82.853	By MS/MS	By MS/MS	By MS/MS	58.3	59.1	59.1	19302000	2499100	12657000
sp|P07355|ANXA2_HUMAN;sp|A6NMY6|AXA2L_HUMAN	sp|P07355|ANXA2_HUMAN;sp|A6NMY6|AXA2L_HUMAN	7;5	7;5	7;5	sp|P07355|ANXA2_HUMAN Annexin A2 OS=Homo sapiens OX=9606 GN=ANXA2 PE=1 SV=2;sp|A6NMY6|AXA2L_HUMAN Putative annexin A2-like protein OS=Homo sapiens OX=9606 GN=ANXA2P2 PE=5 SV=2	2	7	7	7	4	7	3	4	7	3	4	7	3	24.2	24.2	24.2	38.604	339	339;339	5.62	8	7	6	5	3	5	8		2	7	7			0	153.61	By MS/MS	By MS/MS	By MS/MS	11.8	24.2	8.8	52460000	2590400	48338000
sp|P78371|TCPB_HUMAN	sp|P78371|TCPB_HUMAN	18	18	18	sp|P78371|TCPB_HUMAN T-complex protein 1 subunit beta OS=Homo sapiens OX=9606 GN=CCT2 PE=1 SV=4	1	18	18	18	6	18	17	6	18	17	6	18	17	33.6	33.6	33.6	57.488	535	535	8.93							1	13	59	5	2			0	287.9	By MS/MS	By MS/MS	By MS/MS	10.8	33.6	32	89428000	2292100	67197000
sp|P04792|HSPB1_HUMAN	sp|P04792|HSPB1_HUMAN	5	5	5	sp|P04792|HSPB1_HUMAN Heat shock protein beta-1 OS=Homo sapiens OX=9606 GN=HSPB1 PE=1 SV=2	1	5	5	5	1	5	1	1	5	1	1	5	1	32.2	32.2	32.2	22.782	205	205	9.55							4				7			0	102.78	By matching	By MS/MS	By matching	8.3	32.2	4.9	28689000	52161	28582000
sp|P18077|RL35A_HUMAN	sp|P18077|RL35A_HUMAN	5	5	5	sp|P18077|RL35A_HUMAN 60S ribosomal protein L35a OS=Homo sapiens OX=9606 GN=RPL35A PE=1 SV=2	1	5	5	5	5	5	5	5	5	5	5	5	5	32.7	32.7	32.7	12.538	110	110	13													18	0	39.656	By MS/MS	By MS/MS	By MS/MS	32.7	32.7	32.7	20969000	2947700	13683000
sp|Q9BUA3|SPNDC_HUMAN	sp|Q9BUA3|SPNDC_HUMAN	7	7	7	sp|Q9BUA3|SPNDC_HUMAN Spindlin interactor and repressor of chromatin-binding protein OS=Homo sapiens OX=9606 GN=SPINDOC PE=1 SV=3	1	7	7	7	6	7	7	6	7	7	6	7	7	26.8	26.8	26.8	41.036	381	381	9.12							1	15	19	13	2	2		0	59.302	By MS/MS	By MS/MS	By MS/MS	22	26.8	26.8	63766000	9206300	36400000
sp|P62854|RS26_HUMAN;sp|Q5JNZ5|RS26L_HUMAN	sp|P62854|RS26_HUMAN;sp|Q5JNZ5|RS26L_HUMAN	3;2	3;2	3;2	sp|P62854|RS26_HUMAN 40S ribosomal protein S26 OS=Homo sapiens OX=9606 GN=RPS26 PE=1 SV=3;sp|Q5JNZ5|RS26L_HUMAN Putative 40S ribosomal protein S26-like 1 OS=Homo sapiens OX=9606 GN=RPS26P11 PE=5 SV=1	2	3	3	3	3	3	3	3	3	3	3	3	3	27	27	27	13.015	115	115;115	12.4												8	6	0	25.424	By MS/MS	By MS/MS	By MS/MS	27	27	27	15144000	1158700	8907100
sp|P03928|ATP8_HUMAN	sp|P03928|ATP8_HUMAN	2	2	2	sp|P03928|ATP8_HUMAN ATP synthase protein 8 OS=Homo sapiens OX=9606 GN=MT-ATP8 PE=1 SV=1	1	2	2	2	0	2	2	0	2	2	0	2	2	29.4	29.4	29.4	7.9916	68	68	13													8	0	12.826		By MS/MS	By MS/MS	0	29.4	29.4	7447200	0	5284600
sp|P06702|S10A9_HUMAN	sp|P06702|S10A9_HUMAN	4	4	4	sp|P06702|S10A9_HUMAN Protein S100-A9 OS=Homo sapiens OX=9606 GN=S100A9 PE=1 SV=1	1	4	4	4	2	4	3	2	4	3	2	4	3	31.6	31.6	31.6	13.242	114	114	8.93						2	5	1	1		2		3	0	27.6	By MS/MS	By MS/MS	By matching	17.5	31.6	18.4	14593000	202740	14024000
sp|P48637|GSHB_HUMAN	sp|P48637|GSHB_HUMAN	1	1	1	sp|P48637|GSHB_HUMAN Glutathione synthetase OS=Homo sapiens OX=9606 GN=GSS PE=1 SV=1	1	1	1	1	1	1	1	1	1	1	1	1	1	4.2	4.2	4.2	52.384	474	474	6.73	2			3	2		2	1		2	2		1	1	-2	By MS/MS	By MS/MS	By MS/MS	4.2	4.2	4.2	52026000	213240	46993000
sp|P38646|GRP75_HUMAN	sp|P38646|GRP75_HUMAN	26	25	25	sp|P38646|GRP75_HUMAN Stress-70 protein, mitochondrial OS=Homo sapiens OX=9606 GN=HSPA9 PE=1 SV=2	1	26	25	25	23	20	22	23	20	21	23	20	21	39.9	38.9	38.9	73.68	679	679	7.38							76	19	6	3				0	323.31	By MS/MS	By MS/MS	By MS/MS	34.3	35.3	35.9	112620000	25657000	62196000
sp|P17066|HSP76_HUMAN;sp|P48741|HSP77_HUMAN	sp|P17066|HSP76_HUMAN;sp|P48741|HSP77_HUMAN	11;6	1;1	1;1	sp|P17066|HSP76_HUMAN Heat shock 70 kDa protein 6 OS=Homo sapiens OX=9606 GN=HSPA6 PE=1 SV=2;sp|P48741|HSP77_HUMAN Putative heat shock 70 kDa protein 7 OS=Homo sapiens OX=9606 GN=HSPA7 PE=5 SV=2	2	11	1	1	8	11	9	1	1	1	1	1	1	16.3	1.7	1.7	71.027	643	643;367	8							3	3			1			0.0013263	10.611	By MS/MS	By MS/MS	By MS/MS	14	16.3	15.4	110260000	22104000	59798000
sp|P11940|PABP1_HUMAN;sp|Q9H361|PABP3_HUMAN;sp|Q4VXU2|PAP1L_HUMAN;sp|P0CB38|PAB4L_HUMAN;sp|Q96DU9|PABP5_HUMAN	sp|P11940|PABP1_HUMAN;sp|Q9H361|PABP3_HUMAN	22;11;4;1;1	22;11;4;1;1	14;9;2;0;1	sp|P11940|PABP1_HUMAN Polyadenylate-binding protein 1 OS=Homo sapiens OX=9606 GN=PABPC1 PE=1 SV=2;sp|Q9H361|PABP3_HUMAN Polyadenylate-binding protein 3 OS=Homo sapiens OX=9606 GN=PABPC3 PE=1 SV=2	5	22	22	14	18	16	19	18	16	19	11	9	12	31.8	31.8	18.9	70.67	636	636;631;614;370;382	7.48							62	20	7	2	1			0	250.55	By MS/MS	By MS/MS	By MS/MS	25.3	23.7	29.1	92888000	21555000	55319000
sp|P67809|YBOX1_HUMAN;sp|Q9Y2T7|YBOX2_HUMAN	sp|P67809|YBOX1_HUMAN	9;3	9;3	5;0	sp|P67809|YBOX1_HUMAN Nuclease-sensitive element-binding protein 1 OS=Homo sapiens OX=9606 GN=YBX1 PE=1 SV=3	2	9	9	5	2	9	7	2	9	7	2	5	5	34	34	26.5	35.924	324	324;364	9								1	21	1				0	306.29	By matching	By MS/MS	By MS/MS	8	34	32.4	26671000	484930	19859000
sp|P62244|RS15A_HUMAN	sp|P62244|RS15A_HUMAN	5	5	5	sp|P62244|RS15A_HUMAN 40S ribosomal protein S15a OS=Homo sapiens OX=9606 GN=RPS15A PE=1 SV=2	1	5	5	5	4	5	4	4	5	4	4	5	4	27.7	27.7	27.7	14.839	130	130	12.7												8	21	0	31.766	By MS/MS	By MS/MS	By MS/MS	27.7	27.7	27.7	17714000	2777700	10702000
sp|Q06830|PRDX1_HUMAN	sp|Q06830|PRDX1_HUMAN	8	8	4	sp|Q06830|PRDX1_HUMAN Peroxiredoxin-1 OS=Homo sapiens OX=9606 GN=PRDX1 PE=1 SV=1	1	8	8	4	6	8	5	6	8	5	3	4	3	37.2	37.2	22.1	22.11	199	199	9.43	2	1	1	2			5	2		1	4	18	1	0	54.938	By MS/MS	By MS/MS	By MS/MS	27.1	37.2	23.1	26737000	2387100	19950000
sp|Q08554|DSC1_HUMAN	sp|Q08554|DSC1_HUMAN	12	12	12	sp|Q08554|DSC1_HUMAN Desmocollin-1 OS=Homo sapiens OX=9606 GN=DSC1 PE=1 SV=2	1	12	12	12	7	10	4	7	10	4	7	10	4	15.3	15.3	15.3	99.986	894	894	6.12	12	11	5	13	5	3	11	5	4	6	13	3	3	0	159.14	By MS/MS	By MS/MS	By MS/MS	10.3	11.9	5.6	71027000	5702500	63201000
sp|P24539|AT5F1_HUMAN	sp|P24539|AT5F1_HUMAN	8	8	8	sp|P24539|AT5F1_HUMAN ATP synthase F(0) complex subunit B1, mitochondrial OS=Homo sapiens OX=9606 GN=ATP5PB PE=1 SV=2	1	8	8	8	1	8	7	1	8	7	1	8	7	29.3	29.3	29.3	28.908	256	256	11.9										1	5	21	5	0	108.27	By matching	By MS/MS	By MS/MS	4.7	29.3	24.6	29827000	22828	20589000
sp|P62308|RUXG_HUMAN;sp|A8MWD9|RUXGL_HUMAN	sp|P62308|RUXG_HUMAN;sp|A8MWD9|RUXGL_HUMAN	2;2	2;2	2;2	sp|P62308|RUXG_HUMAN Small nuclear ribonucleoprotein G OS=Homo sapiens OX=9606 GN=SNRPG PE=1 SV=1;sp|A8MWD9|RUXGL_HUMAN Putative small nuclear ribonucleoprotein G-like protein 15 OS=Homo sapiens OX=9606 GN=SNRPGP15 PE=5 SV=2	2	2	2	2	1	2	2	1	2	2	1	2	2	19.7	19.7	19.7	8.496	76	76;76	13													5	0	11.715	By matching	By MS/MS	By MS/MS	9.2	19.7	19.7	6370200	783200	3802900
sp|P36578|RL4_HUMAN	sp|P36578|RL4_HUMAN	14	14	14	sp|P36578|RL4_HUMAN 60S ribosomal protein L4 OS=Homo sapiens OX=9606 GN=RPL4 PE=1 SV=5	1	14	14	14	1	14	13	1	14	13	1	14	13	24.1	24.1	24.1	47.697	427	427	9								1	28	1				0	115.97	By matching	By MS/MS	By MS/MS	2.1	24.1	24.1	29286000	451730	20229000
sp|O75947|ATP5H_HUMAN	sp|O75947|ATP5H_HUMAN	6	6	6	sp|O75947|ATP5H_HUMAN ATP synthase subunit d, mitochondrial OS=Homo sapiens OX=9606 GN=ATP5PD PE=1 SV=3	1	6	6	6	0	6	6	0	6	6	0	6	6	30.4	30.4	30.4	18.491	161	161	12											2	14	2	0	49.271		By MS/MS	By MS/MS	0	30.4	30.4	16932000	0	12600000
sp|P06748|NPM_HUMAN	sp|P06748|NPM_HUMAN	11	11	11	sp|P06748|NPM_HUMAN Nucleophosmin OS=Homo sapiens OX=9606 GN=NPM1 PE=1 SV=2	1	11	11	11	10	10	11	10	10	11	10	10	11	25.2	25.2	25.2	32.575	294	294	10.1										37		1		0	108.01	By MS/MS	By MS/MS	By MS/MS	22.8	22.8	25.2	43534000	9280000	14186000
sp|P19338|NUCL_HUMAN	sp|P19338|NUCL_HUMAN	26	26	26	sp|P19338|NUCL_HUMAN Nucleolin OS=Homo sapiens OX=9606 GN=NCL PE=1 SV=3	1	26	26	26	20	24	25	20	24	25	20	24	25	29.7	29.7	29.7	76.613	710	710	6.96						71	21	26	15	2	1			0	203.89	By MS/MS	By MS/MS	By MS/MS	23	27.5	29.3	87708000	16421000	39142000
sp|P39023|RL3_HUMAN;sp|Q92901|RL3L_HUMAN	sp|P39023|RL3_HUMAN	12;1	12;1	12;1	sp|P39023|RL3_HUMAN 60S ribosomal protein L3 OS=Homo sapiens OX=9606 GN=RPL3 PE=1 SV=2	2	12	12	12	5	11	8	5	11	8	5	11	8	22.1	22.1	22.1	46.108	403	403;407	9.43									21	16				0	92.932	By MS/MS	By MS/MS	By MS/MS	10.7	20.1	18.4	27670000	788700	20014000
sp|P06733|ENOA_HUMAN	sp|P06733|ENOA_HUMAN	11	11	11	sp|P06733|ENOA_HUMAN Alpha-enolase OS=Homo sapiens OX=9606 GN=ENO1 PE=1 SV=2	1	11	11	11	4	10	10	4	10	10	4	10	10	26	26	26	47.168	434	434	9							4	1	24	3	3			0	164.49	By MS/MS	By MS/MS	By MS/MS	6.9	25.3	25.3	31153000	1527900	22328000
sp|P42677|RS27_HUMAN;sp|Q71UM5|RS27L_HUMAN	sp|P42677|RS27_HUMAN;sp|Q71UM5|RS27L_HUMAN	3;2	3;2	3;2	sp|P42677|RS27_HUMAN 40S ribosomal protein S27 OS=Homo sapiens OX=9606 GN=RPS27 PE=1 SV=3;sp|Q71UM5|RS27L_HUMAN 40S ribosomal protein S27-like OS=Homo sapiens OX=9606 GN=RPS27L PE=1 SV=3	2	3	3	3	3	2	3	3	2	3	3	2	3	40.5	40.5	40.5	9.461	84	84;84	13													9	0	19.724	By MS/MS	By MS/MS	By MS/MS	40.5	25	40.5	11680000	2000700	4008200
sp|Q13835|PKP1_HUMAN	sp|Q13835|PKP1_HUMAN	7	7	7	sp|Q13835|PKP1_HUMAN Plakophilin-1 OS=Homo sapiens OX=9606 GN=PKP1 PE=1 SV=2	1	7	7	7	5	7	3	5	7	3	5	7	3	10.4	10.4	10.4	82.86	747	747	5.93	9	2	5	4	2	2	6	2	1	2	8		2	0	103.64	By MS/MS	By MS/MS	By MS/MS	7.4	10.4	5.1	46912000	1370200	44343000
sp|P08962|CD63_HUMAN	sp|P08962|CD63_HUMAN	1	1	1	sp|P08962|CD63_HUMAN CD63 antigen OS=Homo sapiens OX=9606 GN=CD63 PE=1 SV=2	1	1	1	1	0	1	1	0	1	1	0	1	1	4.2	4.2	4.2	25.636	238	238	9.25								1	1	2				0.0012739	8.564		By MS/MS	By MS/MS	0	4.2	4.2	6952800	0	6628100
sp|Q01804|OTUD4_HUMAN	sp|Q01804|OTUD4_HUMAN	34	34	34	sp|Q01804|OTUD4_HUMAN OTU domain-containing protein 4 OS=Homo sapiens OX=9606 GN=OTUD4 PE=1 SV=4	1	34	34	34	30	34	33	30	34	33	30	34	33	27.3	27.3	27.3	124.04	1114	1114	5.89	2	3	2	6	112	45	18	18	11	5		1	2	0	323.01	By MS/MS	By MS/MS	By MS/MS	24.4	27.3	26	93622000	15038000	49026000
sp|O60825|F262_HUMAN	sp|O60825|F262_HUMAN	17	15	14	sp|O60825|F262_HUMAN 6-phosphofructo-2-kinase/fructose-2,6-bisphosphatase 2 OS=Homo sapiens OX=9606 GN=PFKFB2 PE=1 SV=2	1	17	15	14	7	17	17	6	15	15	5	14	14	32.1	28.1	26.1	58.476	505	505	9.13								2	37	5		1		0	132.18	By MS/MS	By MS/MS	By MS/MS	14.1	32.1	32.1	63488000	8870900	32938000
sp|P62829|RL23_HUMAN	sp|P62829|RL23_HUMAN	5	5	5	sp|P62829|RL23_HUMAN 60S ribosomal protein L23 OS=Homo sapiens OX=9606 GN=RPL23 PE=1 SV=1	1	5	5	5	3	5	4	3	5	4	3	5	4	44.3	44.3	44.3	14.865	140	140	12.7												6	16	0	33.952	By MS/MS	By MS/MS	By MS/MS	19.3	44.3	33.6	16416000	3639500	8413600
sp|P18859|ATP5J_HUMAN	sp|P18859|ATP5J_HUMAN	2	2	2	sp|P18859|ATP5J_HUMAN ATP synthase-coupling factor 6, mitochondrial OS=Homo sapiens OX=9606 GN=ATP5PF PE=1 SV=1	1	2	2	2	0	2	2	0	2	2	0	2	2	30.6	30.6	30.6	12.587	108	108	13													10	0	28.189		By MS/MS	By MS/MS	0	30.6	30.6	5419800	0	4303800
sp|Q99623|PHB2_HUMAN	sp|Q99623|PHB2_HUMAN	13	13	13	sp|Q99623|PHB2_HUMAN Prohibitin-2 OS=Homo sapiens OX=9606 GN=PHB2 PE=1 SV=2	1	13	13	13	10	12	13	10	12	13	10	12	13	37.1	37.1	37.1	33.296	299	299	11											37			0	122.05	By MS/MS	By MS/MS	By MS/MS	29.1	34.8	37.1	30092000	4669500	18870000
sp|Q9H3K6|BOLA2_HUMAN	sp|Q9H3K6|BOLA2_HUMAN	5	5	5	sp|Q9H3K6|BOLA2_HUMAN BolA-like protein 2 OS=Homo sapiens OX=9606 GN=BOLA2 PE=1 SV=1	1	5	5	5	5	4	5	5	4	5	5	4	5	52.3	52.3	52.3	10.116	86	86	13													21	0	34.027	By MS/MS	By MS/MS	By MS/MS	52.3	33.7	52.3	8232500	1698800	4121900
sp|P30041|PRDX6_HUMAN	sp|P30041|PRDX6_HUMAN	7	7	7	sp|P30041|PRDX6_HUMAN Peroxiredoxin-6 OS=Homo sapiens OX=9606 GN=PRDX6 PE=1 SV=3	1	7	7	7	7	7	6	7	7	6	7	7	6	27.7	27.7	27.7	25.035	224	224	11.3											20		3	0	65.841	By MS/MS	By MS/MS	By MS/MS	27.7	27.7	27.7	19283000	4334700	12271000
sp|P14618|KPYM_HUMAN;sp|P30613|KPYR_HUMAN	sp|P14618|KPYM_HUMAN	11;1	11;1	11;1	sp|P14618|KPYM_HUMAN Pyruvate kinase PKM OS=Homo sapiens OX=9606 GN=PKM PE=1 SV=4	2	11	11	11	3	11	9	3	11	9	3	11	9	23.2	23.2	23.2	57.936	531	531;574	7.94							9	22	3	2				0	216.16	By MS/MS	By MS/MS	By MS/MS	5.6	23.2	18.1	32976000	735790	26799000
sp|P31947|1433S_HUMAN	sp|P31947|1433S_HUMAN	3	2	2	sp|P31947|1433S_HUMAN 14-3-3 protein sigma OS=Homo sapiens OX=9606 GN=SFN PE=1 SV=1	1	3	2	2	1	2	2	1	2	1	1	2	1	11.7	8.5	8.5	27.774	248	248	10.3							1				5			0	39.47	By MS/MS	By MS/MS	By matching	3.2	8.5	6.5	15373000	1670000	12982000
sp|Q15366|PCBP2_HUMAN;sp|Q15365|PCBP1_HUMAN;sp|P57721|PCBP3_HUMAN	sp|Q15366|PCBP2_HUMAN;sp|Q15365|PCBP1_HUMAN;sp|P57721|PCBP3_HUMAN	2;1;1	2;1;1	2;1;1	sp|Q15366|PCBP2_HUMAN Poly(rC)-binding protein 2 OS=Homo sapiens OX=9606 GN=PCBP2 PE=1 SV=1;sp|Q15365|PCBP1_HUMAN Poly(rC)-binding protein 1 OS=Homo sapiens OX=9606 GN=PCBP1 PE=1 SV=2;sp|P57721|PCBP3_HUMAN Poly(rC)-binding protein 3 OS=Homo sapiens OX=9606	3	2	2	2	1	2	2	1	2	2	1	2	2	9.3	9.3	9.3	38.58	365	365;356;371	8.8							2			3				0	16.575	By MS/MS	By MS/MS	By MS/MS	3	9.3	9.3	15190000	632190	13576000
sp|P62753|RS6_HUMAN	sp|P62753|RS6_HUMAN	5	5	5	sp|P62753|RS6_HUMAN 40S ribosomal protein S6 OS=Homo sapiens OX=9606 GN=RPS6 PE=1 SV=1	1	5	5	5	5	5	4	5	5	4	5	5	4	17.7	17.7	17.7	28.68	249	249	10.9										1	14			0	33.642	By MS/MS	By MS/MS	By MS/MS	17.7	17.7	14.9	10279000	2720000	6309800
sp|Q13347|EIF3I_HUMAN	sp|Q13347|EIF3I_HUMAN	8	8	8	sp|Q13347|EIF3I_HUMAN Eukaryotic translation initiation factor 3 subunit I OS=Homo sapiens OX=9606 GN=EIF3I PE=1 SV=1	1	8	8	8	7	8	8	7	8	8	7	8	8	27.7	27.7	27.7	36.501	325	325	10.2										28	5			0	125.91	By MS/MS	By MS/MS	By MS/MS	24	27.7	27.7	25146000	3684300	14788000
sp|P08865|RSSA_HUMAN	sp|P08865|RSSA_HUMAN	6	6	6	sp|P08865|RSSA_HUMAN 40S ribosomal protein SA OS=Homo sapiens OX=9606 GN=RPSA PE=1 SV=4	1	6	6	6	5	6	6	5	6	6	5	6	6	22.7	22.7	22.7	32.854	295	295	10.1									1	17		1		0	75.229	By MS/MS	By MS/MS	By MS/MS	20.7	22.7	22.7	19279000	3727300	9524800
sp|P60228|EIF3E_HUMAN	sp|P60228|EIF3E_HUMAN	11	11	11	sp|P60228|EIF3E_HUMAN Eukaryotic translation initiation factor 3 subunit E OS=Homo sapiens OX=9606 GN=EIF3E PE=1 SV=1	1	11	11	11	1	11	10	1	11	10	1	11	10	25.8	25.8	25.8	52.22	445	445	9.08									24	2				0	156.61	By matching	By MS/MS	By MS/MS	2.5	25.8	23.8	27991000	1628400	19895000
sp|Q9UJZ1|STML2_HUMAN	sp|Q9UJZ1|STML2_HUMAN	9	9	9	sp|Q9UJZ1|STML2_HUMAN Stomatin-like protein 2, mitochondrial OS=Homo sapiens OX=9606 GN=STOML2 PE=1 SV=1	1	9	9	9	4	8	9	4	8	9	4	8	9	25.3	25.3	25.3	38.534	356	356	10										24	1			0	117.88	By MS/MS	By MS/MS	By MS/MS	13.8	20.5	25.3	24117000	313580	12490000
sp|Q9UII2|ATIF1_HUMAN	sp|Q9UII2|ATIF1_HUMAN	4	4	4	sp|Q9UII2|ATIF1_HUMAN ATPase inhibitor, mitochondrial OS=Homo sapiens OX=9606 GN=ATP5IF1 PE=1 SV=1	1	4	4	4	0	4	4	0	4	4	0	4	4	36.8	36.8	36.8	12.249	106	106	12.8												2	8	0	24.451		By MS/MS	By MS/MS	0	36.8	36.8	7156200	0	4756800
sp|P81605|DCD_HUMAN	sp|P81605|DCD_HUMAN	3	3	3	sp|P81605|DCD_HUMAN Dermcidin OS=Homo sapiens OX=9606 GN=DCD PE=1 SV=2	1	3	3	3	2	3	3	2	3	3	2	3	3	22.7	22.7	22.7	11.284	110	110	6.71	4	3	4	2	2		2	3		3	2		6	0	24.218	By MS/MS	By MS/MS	By MS/MS	20	22.7	22.7	5695900	1144300	3331600
sp|P07195|LDHB_HUMAN;sp|Q6ZMR3|LDH6A_HUMAN;sp|P07864|LDHC_HUMAN	sp|P07195|LDHB_HUMAN	7;1;1	7;1;1	6;0;0	sp|P07195|LDHB_HUMAN L-lactate dehydrogenase B chain OS=Homo sapiens OX=9606 GN=LDHB PE=1 SV=2	3	7	7	6	6	7	7	6	7	7	5	6	6	24.9	24.9	21.3	36.638	334	334;332;332	10.4										25	15			0	86.102	By MS/MS	By MS/MS	By MS/MS	21.9	24.9	24.9	23213000	4385000	11241000
sp|P07900|HS90A_HUMAN;sp|Q14568|HS902_HUMAN;sp|Q58FG0|HS905_HUMAN	sp|P07900|HS90A_HUMAN	19;4;1	11;1;1	11;1;1	sp|P07900|HS90A_HUMAN Heat shock protein HSP 90-alpha OS=Homo sapiens OX=9606 GN=HSP90AA1 PE=1 SV=5	3	19	11	11	17	15	17	10	9	9	10	9	9	26.5	15.4	15.4	84.659	732	732;343;334	6.49						21	20							0	174.22	By MS/MS	By MS/MS	By MS/MS	22.7	20.9	23.2	43004000	7051400	21157000
sp|Q09028|RBBP4_HUMAN;sp|Q16576|RBBP7_HUMAN	sp|Q09028|RBBP4_HUMAN;sp|Q16576|RBBP7_HUMAN	7;4	7;4	7;4	sp|Q09028|RBBP4_HUMAN Histone-binding protein RBBP4 OS=Homo sapiens OX=9606 GN=RBBP4 PE=1 SV=3;sp|Q16576|RBBP7_HUMAN Histone-binding protein RBBP7 OS=Homo sapiens OX=9606 GN=RBBP7 PE=1 SV=1	2	7	7	7	0	7	7	0	7	7	0	7	7	18.8	18.8	18.8	47.655	425	425;425	9.07									14	1				0	64.116		By MS/MS	By MS/MS	0	18.8	18.8	12443000	0	8659200
sp|P62280|RS11_HUMAN	sp|P62280|RS11_HUMAN	8	8	8	sp|P62280|RS11_HUMAN 40S ribosomal protein S11 OS=Homo sapiens OX=9606 GN=RPS11 PE=1 SV=3	1	8	8	8	4	8	7	4	8	7	4	8	7	30.4	30.4	30.4	18.431	158	158	11.8										1	2	18		0	59.794	By MS/MS	By MS/MS	By MS/MS	20.3	30.4	30.4	12147000	2297000	6130500
sp|Q9UMS4|PRP19_HUMAN	sp|Q9UMS4|PRP19_HUMAN	7	7	7	sp|Q9UMS4|PRP19_HUMAN Pre-mRNA-processing factor 19 OS=Homo sapiens OX=9606 GN=PRPF19 PE=1 SV=1	1	7	7	7	2	7	6	2	7	6	2	7	6	15.9	15.9	15.9	55.18	504	504	8.79								5	13	1				0	58.04	By matching	By MS/MS	By MS/MS	4.6	15.9	13.1	16356000	109980	11228000
sp|O14880|MGST3_HUMAN	sp|O14880|MGST3_HUMAN	3	3	3	sp|O14880|MGST3_HUMAN Microsomal glutathione S-transferase 3 OS=Homo sapiens OX=9606 GN=MGST3 PE=1 SV=1	1	3	3	3	0	3	3	0	3	3	0	3	3	16.4	16.4	16.4	16.516	152	152	12											1	6	1	0	20.546		By MS/MS	By MS/MS	0	16.4	16.4	8837800	0	4135900
sp|O00303|EIF3F_HUMAN	sp|O00303|EIF3F_HUMAN	6	6	6	sp|O00303|EIF3F_HUMAN Eukaryotic translation initiation factor 3 subunit F OS=Homo sapiens OX=9606 GN=EIF3F PE=1 SV=1	1	6	6	6	1	6	6	1	6	6	1	6	6	16.8	16.8	16.8	37.563	357	357	9.33									12	6				0	111.12	By matching	By MS/MS	By MS/MS	4.8	16.8	16.8	12528000	61639	8840200
sp|P35232|PHB_HUMAN	sp|P35232|PHB_HUMAN	10	10	10	sp|P35232|PHB_HUMAN Prohibitin OS=Homo sapiens OX=9606 GN=PHB PE=1 SV=1	1	10	10	10	8	7	10	8	7	10	8	7	10	30.5	30.5	30.5	29.804	272	272	11											26			0	82.244	By MS/MS	By MS/MS	By MS/MS	29.4	22.4	30.5	19149000	3466600	10206000
sp|Q9Y512|SAM50_HUMAN	sp|Q9Y512|SAM50_HUMAN	12	12	12	sp|Q9Y512|SAM50_HUMAN Sorting and assembly machinery component 50 homolog OS=Homo sapiens OX=9606 GN=SAMM50 PE=1 SV=3	1	12	12	12	1	12	12	1	12	12	1	12	12	21.1	21.1	21.1	51.976	469	469	9.03							1	3	28	2			1	0	85.767	By matching	By MS/MS	By MS/MS	1.5	21.1	21.1	23615000	59221	16430000
sp|P39656|OST48_HUMAN	sp|P39656|OST48_HUMAN	7	7	7	sp|P39656|OST48_HUMAN Dolichyl-diphosphooligosaccharide--protein glycosyltransferase 48 kDa subunit OS=Homo sapiens OX=9606 GN=DDOST PE=1 SV=4	1	7	7	7	0	7	6	0	7	6	0	7	6	14	14	14	50.8	456	456	9.19									13	3				0	59.809		By MS/MS	By MS/MS	0	14	11.6	16151000	0	12540000
sp|P62306|RUXF_HUMAN	sp|P62306|RUXF_HUMAN	1	1	1	sp|P62306|RUXF_HUMAN Small nuclear ribonucleoprotein F OS=Homo sapiens OX=9606 GN=SNRPF PE=1 SV=1	1	1	1	1	1	1	1	1	1	1	1	1	1	9.3	9.3	9.3	9.7251	86	86	12.8												1	3	0.003337	6.67	By MS/MS	By MS/MS	By MS/MS	9.3	9.3	9.3	3823000	893520	2149900
sp|P05089|ARGI1_HUMAN	sp|P05089|ARGI1_HUMAN	5	5	5	sp|P05089|ARGI1_HUMAN Arginase-1 OS=Homo sapiens OX=9606 GN=ARG1 PE=1 SV=2	1	5	5	5	4	5	5	4	5	5	4	5	5	11.8	11.8	11.8	34.735	322	322	5.36	8	9	6	5	4	4	3	3	1	9	1	2	1	0	37.305	By MS/MS	By MS/MS	By MS/MS	9.6	11.8	11.8	13381000	2514600	8812200
sp|Q14103|HNRPD_HUMAN	sp|Q14103|HNRPD_HUMAN	3	3	3	sp|Q14103|HNRPD_HUMAN Heterogeneous nuclear ribonucleoprotein D0 OS=Homo sapiens OX=9606 GN=HNRNPD PE=1 SV=1	1	3	3	3	2	3	3	2	3	3	2	3	3	9.3	9.3	9.3	38.434	355	355	10.3									1	10	1	2		0	50.361	By MS/MS	By MS/MS	By MS/MS	6.8	9.3	9.3	10857000	1659300	6647900
sp|O43175|SERA_HUMAN	sp|O43175|SERA_HUMAN	7	7	7	sp|O43175|SERA_HUMAN D-3-phosphoglycerate dehydrogenase OS=Homo sapiens OX=9606 GN=PHGDH PE=1 SV=4	1	7	7	7	2	7	6	2	7	6	2	7	6	14.1	14.1	14.1	56.65	533	533	8.55				1	1		2	6	14	4	1			0	96.838	By matching	By MS/MS	By MS/MS	4.1	14.1	12.6	17450000	257520	12250000
sp|Q9Y3U8|RL36_HUMAN	sp|Q9Y3U8|RL36_HUMAN	2	2	2	sp|Q9Y3U8|RL36_HUMAN 60S ribosomal protein L36 OS=Homo sapiens OX=9606 GN=RPL36 PE=1 SV=3	1	2	2	2	1	2	1	1	2	1	1	2	1	20	20	20	12.254	105	105	12.5												3	3	0	16.619	By matching	By MS/MS	By matching	9.5	20	9.5	2177700	232660	1481700
sp|P60468|SC61B_HUMAN	sp|P60468|SC61B_HUMAN	2	2	2	sp|P60468|SC61B_HUMAN Protein transport protein Sec61 subunit beta OS=Homo sapiens OX=9606 GN=SEC61B PE=1 SV=2	1	2	2	2	1	2	2	1	2	2	1	2	2	26	26	26	9.9743	96	96	13													5	0	14.568	By matching	By MS/MS	By MS/MS	15.6	26	26	4744500	52355	2886400
sp|P08559|ODPA_HUMAN;sp|P29803|ODPAT_HUMAN	sp|P08559|ODPA_HUMAN	12;2	12;2	12;2	sp|P08559|ODPA_HUMAN Pyruvate dehydrogenase E1 component subunit alpha, somatic form, mitochondrial OS=Homo sapiens OX=9606 GN=PDHA1 PE=1 SV=3	2	12	12	12	12	12	11	12	12	11	12	12	11	25.1	25.1	25.1	43.295	390	390;388	10										41	2			0	93.653	By MS/MS	By MS/MS	By MS/MS	25.1	25.1	21.8	21495000	4614400	10513000
sp|Q8NC51|PAIRB_HUMAN	sp|Q8NC51|PAIRB_HUMAN	7	7	7	sp|Q8NC51|PAIRB_HUMAN Plasminogen activator inhibitor 1 RNA-binding protein OS=Homo sapiens OX=9606 GN=SERBP1 PE=1 SV=2	1	7	7	7	5	7	7	5	7	7	5	7	7	17.9	17.9	17.9	44.965	408	408	8.91								3	18	1				0	181.74	By MS/MS	By MS/MS	By MS/MS	14.5	17.9	17.9	16061000	1946900	8595800
sp|Q562R1|ACTBL_HUMAN	sp|Q562R1|ACTBL_HUMAN	6	1	1	sp|Q562R1|ACTBL_HUMAN Beta-actin-like protein 2 OS=Homo sapiens OX=9606 GN=ACTBL2 PE=1 SV=2	1	6	1	1	5	6	4	1	1	0	1	1	0	18.1	4.8	4.8	42.003	376	376	10.3										2	1			1	-2	By MS/MS	By matching	By matching	16	18.1	11.2	10527000	504680	10022000
sp|Q99873|ANM1_HUMAN;sp|Q9NR22|ANM8_HUMAN	sp|Q99873|ANM1_HUMAN	9;2	9;2	9;2	sp|Q99873|ANM1_HUMAN Protein arginine N-methyltransferase 1 OS=Homo sapiens OX=9606 GN=PRMT1 PE=1 SV=3	2	9	9	9	7	9	9	7	9	9	7	9	9	22.6	22.6	22.6	42.461	371	371;394	10										31				0	94.741	By MS/MS	By MS/MS	By MS/MS	18.3	22.6	22.6	20157000	4113300	9945200
sp|Q9Y230|RUVB2_HUMAN	sp|Q9Y230|RUVB2_HUMAN	12	12	12	sp|Q9Y230|RUVB2_HUMAN RuvB-like 2 OS=Homo sapiens OX=9606 GN=RUVBL2 PE=1 SV=3	1	12	12	12	0	12	11	0	12	11	0	12	11	26.8	26.8	26.8	51.156	463	463	9									23					0	162.89		By MS/MS	By MS/MS	0	26.8	24	19131000	0	12513000
sp|P09211|GSTP1_HUMAN	sp|P09211|GSTP1_HUMAN	2	2	2	sp|P09211|GSTP1_HUMAN Glutathione S-transferase P OS=Homo sapiens OX=9606 GN=GSTP1 PE=1 SV=2	1	2	2	2	0	2	0	0	2	0	0	2	0	12.9	12.9	12.9	23.356	210	210	8.33							2				1			0	128.4		By MS/MS		0	12.9	0	5093400	0	5093400
sp|Q15233|NONO_HUMAN	sp|Q15233|NONO_HUMAN	9	9	7	sp|Q15233|NONO_HUMAN Non-POU domain-containing octamer-binding protein OS=Homo sapiens OX=9606 GN=NONO PE=1 SV=4	1	9	9	7	5	9	7	5	9	7	3	7	5	17.8	17.8	15.7	54.231	471	471	7.85						6	2	17	7	1				0	60.162	By MS/MS	By MS/MS	By MS/MS	8.7	17.8	13.8	25011000	4308000	9336100
sp|Q15431|SYCP1_HUMAN	sp|Q15431|SYCP1_HUMAN	1	1	1	sp|Q15431|SYCP1_HUMAN Synaptonemal complex protein 1 OS=Homo sapiens OX=9606 GN=SYCP1 PE=1 SV=2	1	1	1	1	0	1	1	0	1	1	0	1	1	1.3	1.3	1.3	114.19	976	976	6.33			1				1		1					0.0043812	6.5305		By MS/MS	By MS/MS	0	1.3	1.3	25187000	0	25110000
sp|P46782|RS5_HUMAN	sp|P46782|RS5_HUMAN	6	6	6	sp|P46782|RS5_HUMAN 40S ribosomal protein S5 OS=Homo sapiens OX=9606 GN=RPS5 PE=1 SV=4	1	6	6	6	2	6	5	2	6	5	2	6	5	27.9	27.9	27.9	22.876	204	204	11.9											1	13		0	39.129	By matching	By MS/MS	By MS/MS	4.9	27.9	21.6	6422200	610810	4255000
sp|O75821|EIF3G_HUMAN	sp|O75821|EIF3G_HUMAN	6	6	6	sp|O75821|EIF3G_HUMAN Eukaryotic translation initiation factor 3 subunit G OS=Homo sapiens OX=9606 GN=EIF3G PE=1 SV=2	1	6	6	6	6	6	6	6	6	6	6	6	6	18.1	18.1	18.1	35.611	320	320	10.3									2	18	2	4		0	87.465	By MS/MS	By MS/MS	By MS/MS	18.1	18.1	18.1	14110000	1599000	7821900
sp|P62906|RL10A_HUMAN	sp|P62906|RL10A_HUMAN	4	4	4	sp|P62906|RL10A_HUMAN 60S ribosomal protein L10a OS=Homo sapiens OX=9606 GN=RPL10A PE=1 SV=2	1	4	4	4	2	3	3	2	3	3	2	3	3	21.2	21.2	21.2	24.831	217	217	11											9			0	42.039	By MS/MS	By MS/MS	By MS/MS	11.1	13.8	13.8	6845700	1333900	4084000
sp|Q6UWP8|SBSN_HUMAN	sp|Q6UWP8|SBSN_HUMAN	3	3	3	sp|Q6UWP8|SBSN_HUMAN Suprabasin OS=Homo sapiens OX=9606 GN=SBSN PE=1 SV=2	1	3	3	3	2	3	2	2	3	2	2	3	2	18.3	18.3	18.3	60.54	590	590	7.14	2	1	1				3	2	1	1	1		2	0	58.214	By MS/MS	By MS/MS	By MS/MS	12.2	18.3	9.2	12746000	68101	12485000
sp|P43686|PRS6B_HUMAN	sp|P43686|PRS6B_HUMAN	8	8	8	sp|P43686|PRS6B_HUMAN 26S proteasome regulatory subunit 6B OS=Homo sapiens OX=9606 GN=PSMC4 PE=1 SV=2	1	8	8	8	1	8	7	1	8	7	1	8	7	16.3	16.3	16.3	47.366	418	418	9									17					0	51.828	By matching	By MS/MS	By MS/MS	3.3	16.3	13.9	14213000	460100	9658200
sp|Q15427|SF3B4_HUMAN	sp|Q15427|SF3B4_HUMAN	4	4	4	sp|Q15427|SF3B4_HUMAN Splicing factor 3B subunit 4 OS=Homo sapiens OX=9606 GN=SF3B4 PE=1 SV=1	1	4	4	4	0	4	3	0	4	3	0	4	3	10.8	10.8	10.8	44.385	424	424	9									7					0	85.527		By MS/MS	By MS/MS	0	10.8	8.3	8863500	0	6116200
sp|P51532|SMCA4_HUMAN;sp|P51531|SMCA2_HUMAN	sp|P51532|SMCA4_HUMAN;sp|P51531|SMCA2_HUMAN	6;4	6;4	6;4	sp|P51532|SMCA4_HUMAN Transcription activator BRG1 OS=Homo sapiens OX=9606 GN=SMARCA4 PE=1 SV=2;sp|P51531|SMCA2_HUMAN Probable global transcription activator SNF2L2 OS=Homo sapiens OX=9606 GN=SMARCA2 PE=1 SV=2	2	6	6	6	4	6	4	4	6	4	4	6	4	3.3	3.3	3.3	184.64	1647	1647;1590	5.63			1	10			3	3	1	1				0	38.024	By MS/MS	By MS/MS	By MS/MS	2.6	3.3	2.3	27348000	1395800	23944000
sp|Q9Y3B4|SF3B6_HUMAN	sp|Q9Y3B4|SF3B6_HUMAN	5	5	5	sp|Q9Y3B4|SF3B6_HUMAN Splicing factor 3B subunit 6 OS=Homo sapiens OX=9606 GN=SF3B6 PE=1 SV=1	1	5	5	5	3	5	4	3	5	4	3	5	4	43.2	43.2	43.2	14.585	125	125	13													12	0	33.59	By MS/MS	By MS/MS	By MS/MS	20.8	43.2	32	4392800	476560	3025500
sp|P63220|RS21_HUMAN	sp|P63220|RS21_HUMAN	4	4	4	sp|P63220|RS21_HUMAN 40S ribosomal protein S21 OS=Homo sapiens OX=9606 GN=RPS21 PE=1 SV=1	1	4	4	4	2	4	4	2	4	4	2	4	4	34.9	34.9	34.9	9.1113	83	83	13													10	0	25.927	By MS/MS	By MS/MS	By MS/MS	22.9	34.9	34.9	2681100	132580	1851200
sp|Q9NVI7|ATD3A_HUMAN;sp|Q5T9A4|ATD3B_HUMAN;sp|Q5T2N8|ATD3C_HUMAN	sp|Q9NVI7|ATD3A_HUMAN;sp|Q5T9A4|ATD3B_HUMAN	12;10;4	12;10;4	12;10;4	sp|Q9NVI7|ATD3A_HUMAN ATPase family AAA domain-containing protein 3A OS=Homo sapiens OX=9606 GN=ATAD3A PE=1 SV=2;sp|Q5T9A4|ATD3B_HUMAN ATPase family AAA domain-containing protein 3B OS=Homo sapiens OX=9606 GN=ATAD3B PE=1 SV=1	3	12	12	12	11	12	11	11	12	11	11	12	11	17.7	17.7	17.7	71.368	634	634;648;411	8.13	1	1					2	36	2	1	1	1	2	0	92.541	By MS/MS	By MS/MS	By MS/MS	15.8	17.7	16.4	28592000	5997700	12377000
sp|P47914|RL29_HUMAN	sp|P47914|RL29_HUMAN	1	1	1	sp|P47914|RL29_HUMAN 60S ribosomal protein L29 OS=Homo sapiens OX=9606 GN=RPL29 PE=1 SV=2	1	1	1	1	1	1	1	1	1	1	1	1	1	9.4	9.4	9.4	17.752	159	159	8.29	1			2	1	2				2	3	2	1	0.001233	7.6496	By MS/MS	By MS/MS	By MS/MS	9.4	9.4	9.4	3073100	531740	1439800
sp|Q99880|H2B1L_HUMAN;sp|Q99879|H2B1M_HUMAN;sp|Q99877|H2B1N_HUMAN;sp|Q93079|H2B1H_HUMAN;sp|Q5QNW6|H2B2F_HUMAN;sp|P62807|H2B1C_HUMAN;sp|P58876|H2B1D_HUMAN;sp|O60814|H2B1K_HUMAN;sp|P57053|H2BFS_HUMAN;sp|Q16778|H2B2E_HUMAN;sp|P33778|H2B1B_HUMAN;sp|P23527|H2B1O_HUMAN;sp|P06899|H2B1J_HUMAN;sp|Q8N257|H2B3B_HUMAN;sp|Q96A08|H2B1A_HUMAN;sp|Q6DRA6|H2B2D_HUMAN;sp|Q6DN03|H2B2C_HUMAN	sp|Q99880|H2B1L_HUMAN;sp|Q99879|H2B1M_HUMAN;sp|Q99877|H2B1N_HUMAN;sp|Q93079|H2B1H_HUMAN;sp|Q5QNW6|H2B2F_HUMAN;sp|P62807|H2B1C_HUMAN;sp|P58876|H2B1D_HUMAN;sp|O60814|H2B1K_HUMAN;sp|P57053|H2BFS_HUMAN;sp|Q16778|H2B2E_HUMAN;sp|P33778|H2B1B_HUMAN;sp|P23527|H2B1O_HUMAN;sp|P06899|H2B1J_HUMAN;sp|Q8N257|H2B3B_HUMAN;sp|Q96A08|H2B1A_HUMAN	6;6;6;6;6;6;6;6;5;5;5;5;5;4;4;1;1	6;6;6;6;6;6;6;6;5;5;5;5;5;4;4;1;1	6;6;6;6;6;6;6;6;5;5;5;5;5;4;4;1;1	sp|Q99880|H2B1L_HUMAN Histone H2B type 1-L OS=Homo sapiens OX=9606 GN=HIST1H2BL PE=1 SV=3;sp|Q99879|H2B1M_HUMAN Histone H2B type 1-M OS=Homo sapiens OX=9606 GN=HIST1H2BM PE=1 SV=3;sp|Q99877|H2B1N_HUMAN Histone H2B type 1-N OS=Homo sapiens OX=9606 GN=HIST1H	17	6	6	6	3	6	4	3	6	4	3	6	4	41.3	41.3	41.3	13.952	126	126;126;126;126;126;126;126;126;126;126;126;126;126;126;127;164;193	12.5												9	8	0	35.543	By matching	By MS/MS	By MS/MS	19	41.3	27.8	5189600	912150	2459700
sp|P31689|DNJA1_HUMAN	sp|P31689|DNJA1_HUMAN	6	6	6	sp|P31689|DNJA1_HUMAN DnaJ homolog subfamily A member 1 OS=Homo sapiens OX=9606 GN=DNAJA1 PE=1 SV=2	1	6	6	6	0	6	6	0	6	6	0	6	6	17.1	17.1	17.1	44.868	397	397	9									14					0	62.816		By MS/MS	By MS/MS	0	17.1	17.1	8837900	0	7303400
sp|P26599|PTBP1_HUMAN;sp|O95758|PTBP3_HUMAN	sp|P26599|PTBP1_HUMAN	8;2	8;2	8;2	sp|P26599|PTBP1_HUMAN Polypyrimidine tract-binding protein 1 OS=Homo sapiens OX=9606 GN=PTBP1 PE=1 SV=1	2	8	8	8	7	7	8	7	7	8	7	7	8	15.3	15.3	15.3	57.221	531	531;552	8.21					1	2	1	23	13	2				0	54.424	By MS/MS	By MS/MS	By MS/MS	13.4	13.4	15.3	15056000	3217800	6593200
sp|Q96DA6|TIM14_HUMAN	sp|Q96DA6|TIM14_HUMAN	4	4	4	sp|Q96DA6|TIM14_HUMAN Mitochondrial import inner membrane translocase subunit TIM14 OS=Homo sapiens OX=9606 GN=DNAJC19 PE=1 SV=3	1	4	4	4	0	4	3	0	4	3	0	4	3	37.9	37.9	37.9	12.498	116	116	13													7	0	34.224		By MS/MS	By MS/MS	0	37.9	31	3552500	0	3083100
sp|P35998|PRS7_HUMAN	sp|P35998|PRS7_HUMAN	9	9	9	sp|P35998|PRS7_HUMAN 26S proteasome regulatory subunit 7 OS=Homo sapiens OX=9606 GN=PSMC2 PE=1 SV=3	1	9	9	9	0	9	7	0	9	7	0	9	7	21.5	21.5	21.5	48.633	433	433	9.25									16	3	1			0	69.105		By MS/MS	By MS/MS	0	21.5	16.9	12503000	0	9455900
sp|P23381|SYWC_HUMAN	sp|P23381|SYWC_HUMAN	7	7	7	sp|P23381|SYWC_HUMAN Tryptophan--tRNA ligase, cytoplasmic OS=Homo sapiens OX=9606 GN=WARS PE=1 SV=2	1	7	7	7	0	7	4	0	7	4	0	7	4	17.8	17.8	17.8	53.165	471	471	8.94								2	13	1				0	166.08		By MS/MS	By MS/MS	0	17.8	10.2	8757300	0	7717100
sp|Q96P63|SPB12_HUMAN	sp|Q96P63|SPB12_HUMAN	5	5	5	sp|Q96P63|SPB12_HUMAN Serpin B12 OS=Homo sapiens OX=9606 GN=SERPINB12 PE=1 SV=1	1	5	5	5	5	5	4	5	5	4	5	5	4	13.1	13.1	13.1	46.276	405	405	6.77	7	3	1		1	1	4	1		2	8		3	0	46.343	By MS/MS	By MS/MS	By MS/MS	13.1	13.1	9.1	8923900	1755900	6591000
sp|Q13561|DCTN2_HUMAN	sp|Q13561|DCTN2_HUMAN	9	9	9	sp|Q13561|DCTN2_HUMAN Dynactin subunit 2 OS=Homo sapiens OX=9606 GN=DCTN2 PE=1 SV=4	1	9	9	9	1	9	7	1	9	7	1	9	7	25.9	25.9	25.9	44.23	401	401	9.06									17	1				0	74.274	By matching	By MS/MS	By MS/MS	1.7	25.9	19.7	9736000	419370	6544400
sp|P01857|IGHG1_HUMAN;sp|P0DOX5|IGG1_HUMAN	sp|P01857|IGHG1_HUMAN;sp|P0DOX5|IGG1_HUMAN	3;3	3;3	1;1	sp|P01857|IGHG1_HUMAN Immunoglobulin heavy constant gamma 1 OS=Homo sapiens OX=9606 GN=IGHG1 PE=1 SV=1;sp|P0DOX5|IGG1_HUMAN Immunoglobulin gamma-1 heavy chain OS=Homo sapiens OX=9606 PE=1 SV=2	2	3	3	1	3	3	3	3	3	3	1	1	1	10.9	10.9	3.6	36.105	330	330;449	5.58	6	3					1	4	1		3		1	0	19.651	By MS/MS	By MS/MS	By MS/MS	10.9	10.9	10.9	5656300	201190	4852500
sp|Q9Y265|RUVB1_HUMAN	sp|Q9Y265|RUVB1_HUMAN	7	7	7	sp|Q9Y265|RUVB1_HUMAN RuvB-like 1 OS=Homo sapiens OX=9606 GN=RUVBL1 PE=1 SV=1	1	7	7	7	1	7	7	1	7	7	1	7	7	16.7	16.7	16.7	50.227	456	456	9.06									15	1				0	60.953	By matching	By MS/MS	By MS/MS	2.9	16.7	16.7	10261000	369100	6899200
sp|P31944|CASPE_HUMAN	sp|P31944|CASPE_HUMAN	6	6	6	sp|P31944|CASPE_HUMAN Caspase-14 OS=Homo sapiens OX=9606 GN=CASP14 PE=1 SV=2	1	6	6	6	5	5	3	5	5	3	5	5	3	22.3	22.3	22.3	27.679	242	242	5.83	9	7	7	4	5	2	2	1	1	2		1	11	0	52.755	By MS/MS	By MS/MS	By MS/MS	17.8	19	9.1	10523000	1876500	4681500
sp|P61353|RL27_HUMAN	sp|P61353|RL27_HUMAN	2	2	2	sp|P61353|RL27_HUMAN 60S ribosomal protein L27 OS=Homo sapiens OX=9606 GN=RPL27 PE=1 SV=2	1	2	2	2	1	2	2	1	2	2	1	2	2	12.5	12.5	12.5	15.798	136	136	12												5		0	12.971	By matching	By MS/MS	By MS/MS	5.9	12.5	12.5	3663600	437260	1844100
sp|P51665|PSMD7_HUMAN	sp|P51665|PSMD7_HUMAN	4	4	4	sp|P51665|PSMD7_HUMAN 26S proteasome non-ATPase regulatory subunit 7 OS=Homo sapiens OX=9606 GN=PSMD7 PE=1 SV=2	1	4	4	4	3	4	3	3	4	3	3	4	3	9	9	9	37.025	324	324	10										13				0	50.482	By MS/MS	By MS/MS	By MS/MS	9	9	9	7586700	553370	4486300
sp|P62913|RL11_HUMAN	sp|P62913|RL11_HUMAN	7	7	7	sp|P62913|RL11_HUMAN 60S ribosomal protein L11 OS=Homo sapiens OX=9606 GN=RPL11 PE=1 SV=2	1	7	7	7	4	7	7	4	7	7	4	7	7	35.4	35.4	35.4	20.252	178	178	11.9											2	23		0	64.002	By matching	By MS/MS	By MS/MS	20.8	35.4	35.4	8057300	1236100	2979600
sp|P00846|ATP6_HUMAN	sp|P00846|ATP6_HUMAN	1	1	1	sp|P00846|ATP6_HUMAN ATP synthase subunit a OS=Homo sapiens OX=9606 GN=MT-ATP6 PE=1 SV=1	1	1	1	1	0	1	1	0	1	1	0	1	1	4.4	4.4	4.4	24.817	226	226	12												2		0.0022753	6.8367		By MS/MS	By MS/MS	0	4.4	4.4	660740	0	584500
sp|P48594|SPB4_HUMAN;sp|P29508|SPB3_HUMAN	sp|P48594|SPB4_HUMAN;sp|P29508|SPB3_HUMAN	4;4	4;4	4;4	sp|P48594|SPB4_HUMAN Serpin B4 OS=Homo sapiens OX=9606 GN=SERPINB4 PE=1 SV=2;sp|P29508|SPB3_HUMAN Serpin B3 OS=Homo sapiens OX=9606 GN=SERPINB3 PE=1 SV=2	2	4	4	4	3	3	1	3	3	1	3	3	1	9.2	9.2	9.2	44.853	390	390;390	8.78			1				3				5			0	118.27	By MS/MS	By MS/MS	By MS/MS	6.9	7.2	3.1	9211600	3019100	6091800
sp|Q8N5C8|TAB3_HUMAN	sp|Q8N5C8|TAB3_HUMAN	8	8	8	sp|Q8N5C8|TAB3_HUMAN TGF-beta-activated kinase 1 and MAP3K7-binding protein 3 OS=Homo sapiens OX=9606 GN=TAB3 PE=1 SV=3	1	8	8	8	4	6	7	4	6	7	4	6	7	16.3	16.3	16.3	78.652	712	712	7.35						1	16	4	1	1				0	233.62	By MS/MS	By MS/MS	By MS/MS	7.7	13.5	14	13776000	2087500	8835500
sp|P62805|H4_HUMAN	sp|P62805|H4_HUMAN	4	4	4	sp|P62805|H4_HUMAN Histone H4 OS=Homo sapiens OX=9606 GN=HIST1H4A PE=1 SV=2	1	4	4	4	3	4	3	3	4	3	3	4	3	38.8	38.8	38.8	11.367	103	103	13													11	0	27.686	By MS/MS	By MS/MS	By MS/MS	29.1	38.8	29.1	2538800	523340	1630400
sp|O75431|MTX2_HUMAN	sp|O75431|MTX2_HUMAN	2	2	2	sp|O75431|MTX2_HUMAN Metaxin-2 OS=Homo sapiens OX=9606 GN=MTX2 PE=1 SV=1	1	2	2	2	0	2	1	0	2	1	0	2	1	7.6	7.6	7.6	29.763	263	263	11											3			0	12.1		By MS/MS	By matching	0	7.6	3.8	3083500	0	2873500
sp|O75477|ERLN1_HUMAN;sp|O94905|ERLN2_HUMAN	sp|O75477|ERLN1_HUMAN;sp|O94905|ERLN2_HUMAN	6;4	6;4	6;4	sp|O75477|ERLN1_HUMAN Erlin-1 OS=Homo sapiens OX=9606 GN=ERLIN1 PE=1 SV=2;sp|O94905|ERLN2_HUMAN Erlin-2 OS=Homo sapiens OX=9606 GN=ERLIN2 PE=1 SV=1	2	6	6	6	5	6	5	5	6	5	5	6	5	18.7	18.7	18.7	39.171	348	348;339	10										16				0	61.758	By MS/MS	By MS/MS	By MS/MS	14.7	18.7	14.7	9007500	1033700	5176600
sp|Q9NP97|DLRB1_HUMAN;sp|Q8TF09|DLRB2_HUMAN	sp|Q9NP97|DLRB1_HUMAN;sp|Q8TF09|DLRB2_HUMAN	1;1	1;1	1;1	sp|Q9NP97|DLRB1_HUMAN Dynein light chain roadblock-type 1 OS=Homo sapiens OX=9606 GN=DYNLRB1 PE=1 SV=3;sp|Q8TF09|DLRB2_HUMAN Dynein light chain roadblock-type 2 OS=Homo sapiens OX=9606 GN=DYNLRB2 PE=1 SV=1	2	1	1	1	1	1	1	1	1	1	1	1	1	9.4	9.4	9.4	10.921	96	96;96	13													3	0.001292	8.9895	By MS/MS	By MS/MS	By MS/MS	9.4	9.4	9.4	2535900	412240	1546800
sp|Q08188|TGM3_HUMAN	sp|Q08188|TGM3_HUMAN	7	7	7	sp|Q08188|TGM3_HUMAN Protein-glutamine gamma-glutamyltransferase E OS=Homo sapiens OX=9606 GN=TGM3 PE=1 SV=4	1	7	7	7	3	4	2	3	4	2	3	4	2	12	12	12	76.631	693	693	5.77	3	4	2	1	1	2	5	2	1	3	2			0	135.54	By MS/MS	By MS/MS	By MS/MS	4.8	7.9	1.9	12311000	1304000	10236000
sp|O15371|EIF3D_HUMAN	sp|O15371|EIF3D_HUMAN	7	7	7	sp|O15371|EIF3D_HUMAN Eukaryotic translation initiation factor 3 subunit D OS=Homo sapiens OX=9606 GN=EIF3D PE=1 SV=1	1	7	7	7	6	6	6	6	6	6	6	6	6	10.9	10.9	10.9	63.972	548	548	8.05								20	1					0	116.49	By MS/MS	By MS/MS	By MS/MS	10.9	9.5	9.5	12404000	2105700	6357700
sp|P62195|PRS8_HUMAN;sp|Q8NB90|AFG2H_HUMAN	sp|P62195|PRS8_HUMAN	6;1	6;1	6;1	sp|P62195|PRS8_HUMAN 26S proteasome regulatory subunit 8 OS=Homo sapiens OX=9606 GN=PSMC5 PE=1 SV=1	2	6	6	6	3	6	6	3	6	6	3	6	6	16.3	16.3	16.3	45.626	406	406;893	9.42								3	10	12	1			0	61.207	By MS/MS	By MS/MS	By MS/MS	8.1	16.3	16.3	10529000	632160	5966800
sp|P55084|ECHB_HUMAN	sp|P55084|ECHB_HUMAN	6	6	6	sp|P55084|ECHB_HUMAN Trifunctional enzyme subunit beta, mitochondrial OS=Homo sapiens OX=9606 GN=HADHB PE=1 SV=3	1	6	6	6	0	6	4	0	6	4	0	6	4	13.1	13.1	13.1	51.294	474	474	9.09									10	1				0	45.894		By MS/MS	By MS/MS	0	13.1	9.3	8952000	0	6436300
sp|P14868|SYDC_HUMAN	sp|P14868|SYDC_HUMAN	13	13	13	sp|P14868|SYDC_HUMAN Aspartate--tRNA ligase, cytoplasmic OS=Homo sapiens OX=9606 GN=DARS PE=1 SV=2	1	13	13	13	3	13	10	3	13	10	3	13	10	25.7	25.7	25.7	57.136	501	501	9									27					0	115.74	By matching	By MS/MS	By MS/MS	5.4	25.7	19.2	14717000	1805000	9107300
sp|Q13310|PABP4_HUMAN	sp|Q13310|PABP4_HUMAN	12	5	4	sp|Q13310|PABP4_HUMAN Polyadenylate-binding protein 4 OS=Homo sapiens OX=9606 GN=PABPC4 PE=1 SV=1	1	12	5	4	11	11	11	5	5	5	4	4	4	18.8	7.8	6.4	70.782	644	644	7.12							15		1					0	34.223	By MS/MS	By MS/MS	By MS/MS	16.1	17.4	17.4	13439000	2991100	7802500
sp|P63173|RL38_HUMAN	sp|P63173|RL38_HUMAN	2	2	2	sp|P63173|RL38_HUMAN 60S ribosomal protein L38 OS=Homo sapiens OX=9606 GN=RPL38 PE=1 SV=2	1	2	2	2	1	2	2	1	2	2	1	2	2	28.6	28.6	28.6	8.2178	70	70	13													5	0	14.46	By matching	By MS/MS	By MS/MS	14.3	28.6	28.6	1351000	213190	729430
sp|Q96IX5|ATPMD_HUMAN	sp|Q96IX5|ATPMD_HUMAN	2	2	2	sp|Q96IX5|ATPMD_HUMAN ATP synthase membrane subunit DAPIT, mitochondrial OS=Homo sapiens OX=9606 GN=ATP5MD PE=1 SV=1	1	2	2	2	1	2	2	1	2	2	1	2	2	27.6	27.6	27.6	6.4575	58	58	13													5	0	93.492	By MS/MS	By MS/MS	By MS/MS	25.9	27.6	27.6	1680300	72130	727270
sp|Q02978|M2OM_HUMAN	sp|Q02978|M2OM_HUMAN	3	3	3	sp|Q02978|M2OM_HUMAN Mitochondrial 2-oxoglutarate/malate carrier protein OS=Homo sapiens OX=9606 GN=SLC25A11 PE=1 SV=3	1	3	3	3	3	3	3	3	3	3	3	3	3	12.1	12.1	12.1	34.061	314	314	11.4											9		2	0	27.426	By MS/MS	By MS/MS	By MS/MS	12.1	12.1	12.1	5539000	1110900	4093300
sp|P35030|TRY3_HUMAN	sp|P35030|TRY3_HUMAN	1	1	1	sp|P35030|TRY3_HUMAN Trypsin-3 OS=Homo sapiens OX=9606 GN=PRSS3 PE=1 SV=2	1	1	1	1	1	1	1	1	1	1	1	1	1	4.3	4.3	4.3	32.528	304	304	5.29	3	3	3	3	1	2	2	3	1	1	1	1		0	21.587	By MS/MS	By MS/MS	By MS/MS	4.3	4.3	4.3	7175900	1394100	2870600
sp|Q14574|DSC3_HUMAN	sp|Q14574|DSC3_HUMAN	3	3	3	sp|Q14574|DSC3_HUMAN Desmocollin-3 OS=Homo sapiens OX=9606 GN=DSC3 PE=1 SV=3	1	3	3	3	1	3	1	1	3	1	1	3	1	4.2	4.2	4.2	99.968	896	896	7.27	1	2					4				2	1	1	0	49.508	By MS/MS	By MS/MS	By matching	1	4.2	1	12023000	221060	11703000
sp|Q8WVV4|POF1B_HUMAN	sp|Q8WVV4|POF1B_HUMAN	4	4	4	sp|Q8WVV4|POF1B_HUMAN Protein POF1B OS=Homo sapiens OX=9606 GN=POF1B PE=1 SV=3	1	4	4	4	1	3	0	1	3	0	1	3	0	8.5	8.5	8.5	68.064	589	589	7.6						1	3				1			0	31.207	By MS/MS	By MS/MS		2	6.5	0	6509800	75922	6433900
sp|P62910|RL32_HUMAN	sp|P62910|RL32_HUMAN	3	3	3	sp|P62910|RL32_HUMAN 60S ribosomal protein L32 OS=Homo sapiens OX=9606 GN=RPL32 PE=1 SV=2	1	3	3	3	1	2	3	1	2	3	1	2	3	22.2	22.2	22.2	15.86	135	135	11.4										2	1	5		0	22.411	By matching	By MS/MS	By MS/MS	5.2	14.8	22.2	2356400	341750	1658200
sp|P38919|IF4A3_HUMAN	sp|P38919|IF4A3_HUMAN	6	6	5	sp|P38919|IF4A3_HUMAN Eukaryotic initiation factor 4A-III OS=Homo sapiens OX=9606 GN=EIF4A3 PE=1 SV=4	1	6	6	5	4	6	6	4	6	6	3	5	5	16.1	16.1	14.1	46.871	411	411	9								1	17	1				0	75.61	By MS/MS	By MS/MS	By MS/MS	10.7	16.1	16.1	11028000	2472300	5347600
sp|P04844|RPN2_HUMAN	sp|P04844|RPN2_HUMAN	5	5	5	sp|P04844|RPN2_HUMAN Dolichyl-diphosphooligosaccharide--protein glycosyltransferase subunit 2 OS=Homo sapiens OX=9606 GN=RPN2 PE=1 SV=3	1	5	5	5	2	5	4	2	5	4	2	5	4	8.7	8.7	8.7	69.283	631	631	8								15						0	50.047	By matching	By MS/MS	By MS/MS	3.5	8.7	6	11527000	305120	5259800
sp|O00571|DDX3X_HUMAN;sp|O15523|DDX3Y_HUMAN;sp|Q9NQI0|DDX4_HUMAN	sp|O00571|DDX3X_HUMAN;sp|O15523|DDX3Y_HUMAN	12;10;2	12;10;2	12;10;2	sp|O00571|DDX3X_HUMAN ATP-dependent RNA helicase DDX3X OS=Homo sapiens OX=9606 GN=DDX3X PE=1 SV=3;sp|O15523|DDX3Y_HUMAN ATP-dependent RNA helicase DDX3Y OS=Homo sapiens OX=9606 GN=DDX3Y PE=1 SV=2	3	12	12	12	9	9	7	9	9	7	9	9	7	20.1	20.1	20.1	73.243	662	662;660;724	7.39							23	6	1		1			0	98.529	By MS/MS	By MS/MS	By MS/MS	14.7	15.3	12.2	14194000	3607200	8851200
sp|P60842|IF4A1_HUMAN;sp|Q14240|IF4A2_HUMAN	sp|P60842|IF4A1_HUMAN;sp|Q14240|IF4A2_HUMAN	5;4	4;3	4;3	sp|P60842|IF4A1_HUMAN Eukaryotic initiation factor 4A-I OS=Homo sapiens OX=9606 GN=EIF4A1 PE=1 SV=1;sp|Q14240|IF4A2_HUMAN Eukaryotic initiation factor 4A-II OS=Homo sapiens OX=9606 GN=EIF4A2 PE=1 SV=2	2	5	4	4	1	5	5	0	4	4	0	4	4	12.3	10.3	10.3	46.153	406	406;407	9.09							1		8	1	1			0	48.64	By matching	By MS/MS	By MS/MS	2	12.3	12.3	7294400	0	5130700
sp|P46776|RL27A_HUMAN	sp|P46776|RL27A_HUMAN	3	3	3	sp|P46776|RL27A_HUMAN 60S ribosomal protein L27a OS=Homo sapiens OX=9606 GN=RPL27A PE=1 SV=2	1	3	3	3	2	3	3	2	3	3	2	3	3	22.3	22.3	22.3	16.561	148	148	11.2							1			2	1	7	1	0	23.519	By matching	By MS/MS	By MS/MS	15.5	22.3	22.3	3631000	165220	1534800
sp|P62333|PRS10_HUMAN	sp|P62333|PRS10_HUMAN	6	6	6	sp|P62333|PRS10_HUMAN 26S proteasome regulatory subunit 10B OS=Homo sapiens OX=9606 GN=PSMC6 PE=1 SV=1	1	6	6	6	4	6	6	4	6	6	4	6	6	17	17	17	44.172	389	389	10										16				0	57.219	By MS/MS	By MS/MS	By MS/MS	10.8	17	17	7592700	766030	4569200
sp|Q9Y3D7|TIM16_HUMAN	sp|Q9Y3D7|TIM16_HUMAN	2	2	2	sp|Q9Y3D7|TIM16_HUMAN Mitochondrial import inner membrane translocase subunit TIM16 OS=Homo sapiens OX=9606 GN=PAM16 PE=1 SV=2	1	2	2	2	0	2	2	0	2	2	0	2	2	16.8	16.8	16.8	13.825	125	125	13													5	0	12.58		By MS/MS	By matching	0	16.8	16.8	1724900	0	1521700
sp|P08670|VIME_HUMAN	sp|P08670|VIME_HUMAN	9	7	7	sp|P08670|VIME_HUMAN Vimentin OS=Homo sapiens OX=9606 GN=VIM PE=1 SV=4	1	9	7	7	7	9	8	5	7	6	5	7	6	20	16.7	16.7	53.651	466	466	8.85								13	12	8				0	60.932	By MS/MS	By MS/MS	By MS/MS	14.2	20	16.5	14975000	1821000	7223500
sp|P55072|TERA_HUMAN	sp|P55072|TERA_HUMAN	20	20	20	sp|P55072|TERA_HUMAN Transitional endoplasmic reticulum ATPase OS=Homo sapiens OX=9606 GN=VCP PE=1 SV=4	1	20	20	20	13	18	15	13	18	15	13	18	15	22	22	22	89.321	806	806	6.19					1	46	10	1						0	174.37	By MS/MS	By MS/MS	By MS/MS	15.4	20.8	16	15762000	2332600	9544900
sp|P13639|EF2_HUMAN	sp|P13639|EF2_HUMAN	12	12	11	sp|P13639|EF2_HUMAN Elongation factor 2 OS=Homo sapiens OX=9606 GN=EEF2 PE=1 SV=4	1	12	12	11	7	12	8	7	12	8	6	11	7	15.4	15.4	14.2	95.337	858	858	6.5						25	6	4		1				0	112.06	By MS/MS	By MS/MS	By MS/MS	8.4	15.4	9.6	12655000	943240	9516800
sp|Q15392|DHC24_HUMAN	sp|Q15392|DHC24_HUMAN	2	2	2	sp|Q15392|DHC24_HUMAN Delta(24)-sterol reductase OS=Homo sapiens OX=9606 GN=DHCR24 PE=1 SV=2	1	2	2	2	0	2	2	0	2	2	0	2	2	4.1	4.1	4.1	60.101	516	516	8.5							1	1	4					0	17.514		By MS/MS	By MS/MS	0	4.1	4.1	5101500	0	4410600
sp|P22234|PUR6_HUMAN	sp|P22234|PUR6_HUMAN	3	3	3	sp|P22234|PUR6_HUMAN Multifunctional protein ADE2 OS=Homo sapiens OX=9606 GN=PAICS PE=1 SV=3	1	3	3	3	1	3	3	1	3	3	1	3	3	5.4	5.4	5.4	47.079	425	425	10.4									2	7			2	0	21.658	By MS/MS	By MS/MS	By MS/MS	2.6	5.4	5.4	6229300	271250	3966000
sp|Q00325|MPCP_HUMAN	sp|Q00325|MPCP_HUMAN	1	1	1	sp|Q00325|MPCP_HUMAN Phosphate carrier protein, mitochondrial OS=Homo sapiens OX=9606 GN=SLC25A3 PE=1 SV=2	1	1	1	1	1	1	1	1	1	1	1	1	1	3.3	3.3	3.3	40.094	362	362	11.2											3	1		0	16.791	By MS/MS	By MS/MS	By MS/MS	3.3	3.3	3.3	6355900	1261900	3740000
sp|Q96G23|CERS2_HUMAN	sp|Q96G23|CERS2_HUMAN	1	1	1	sp|Q96G23|CERS2_HUMAN Ceramide synthase 2 OS=Homo sapiens OX=9606 GN=CERS2 PE=1 SV=1	1	1	1	1	0	1	1	0	1	1	0	1	1	2.4	2.4	2.4	44.876	380	380	10										4				0.0012484	8.014		By MS/MS	By MS/MS	0	2.4	2.4	4321900	0	3063100
sp|Q92945|FUBP2_HUMAN	sp|Q92945|FUBP2_HUMAN	8	8	7	sp|Q92945|FUBP2_HUMAN Far upstream element-binding protein 2 OS=Homo sapiens OX=9606 GN=KHSRP PE=1 SV=4	1	8	8	7	6	5	8	6	5	8	6	5	7	12.8	12.8	10.5	73.114	711	711	7.1							19		1					0	69.61	By MS/MS	By MS/MS	By MS/MS	9.1	7.9	12.8	11954000	1365700	7134200
sp|P52907|CAZA1_HUMAN	sp|P52907|CAZA1_HUMAN	4	4	3	sp|P52907|CAZA1_HUMAN F-actin-capping protein subunit alpha-1 OS=Homo sapiens OX=9606 GN=CAPZA1 PE=1 SV=3	1	4	4	3	3	3	3	3	3	3	3	2	2	19.2	19.2	15.7	32.922	286	286	9.82							1			9	1			0	83.87	By MS/MS	By MS/MS	By MS/MS	15.7	14.3	14.3	4279900	593400	2595100
sp|O00487|PSDE_HUMAN	sp|O00487|PSDE_HUMAN	2	2	2	sp|O00487|PSDE_HUMAN 26S proteasome non-ATPase regulatory subunit 14 OS=Homo sapiens OX=9606 GN=PSMD14 PE=1 SV=1	1	2	2	2	2	2	2	2	2	2	2	2	2	6.5	6.5	6.5	34.577	310	310	9.5							2	1	1	5	3			0	12.392	By MS/MS	By MS/MS	By MS/MS	6.5	6.5	6.5	5209300	1000100	2992200
sp|P04075|ALDOA_HUMAN;sp|P09972|ALDOC_HUMAN;sp|P05062|ALDOB_HUMAN	sp|P04075|ALDOA_HUMAN	7;1;1	7;1;1	7;1;1	sp|P04075|ALDOA_HUMAN Fructose-bisphosphate aldolase A OS=Homo sapiens OX=9606 GN=ALDOA PE=1 SV=2	3	7	7	7	5	7	7	5	7	7	5	7	7	15.4	15.4	15.4	39.42	364	364;364;364	10										19	1			0	57.841	By MS/MS	By MS/MS	By MS/MS	15.4	15.4	15.4	9377600	1608400	4468600
sp|Q9P1Y5|CAMP3_HUMAN	sp|Q9P1Y5|CAMP3_HUMAN	15	15	15	sp|Q9P1Y5|CAMP3_HUMAN Calmodulin-regulated spectrin-associated protein 3 OS=Homo sapiens OX=9606 GN=CAMSAP3 PE=1 SV=2	1	15	15	15	12	15	12	12	15	12	12	15	12	13.1	13.1	13.1	134.75	1249	1249	5.84				1	43	21	10	3		4				0	137.6	By MS/MS	By MS/MS	By MS/MS	10.6	13.1	11.9	27697000	5910500	13008000
sp|P61163|ACTZ_HUMAN;sp|P42025|ACTY_HUMAN	sp|P61163|ACTZ_HUMAN;sp|P42025|ACTY_HUMAN	3;3	3;3	3;3	sp|P61163|ACTZ_HUMAN Alpha-centractin OS=Homo sapiens OX=9606 GN=ACTR1A PE=1 SV=1;sp|P42025|ACTY_HUMAN Beta-centractin OS=Homo sapiens OX=9606 GN=ACTR1B PE=1 SV=1	2	3	3	3	2	3	3	2	3	3	2	3	3	7.4	7.4	7.4	42.613	376	376;376	9.5								2	1	7				0	23.739	By MS/MS	By MS/MS	By MS/MS	4.8	7.4	7.4	6322300	648480	3879000
sp|Q96EL3|RM53_HUMAN	sp|Q96EL3|RM53_HUMAN	4	4	4	sp|Q96EL3|RM53_HUMAN 39S ribosomal protein L53, mitochondrial OS=Homo sapiens OX=9606 GN=MRPL53 PE=1 SV=1	1	4	4	4	4	4	3	4	4	3	4	4	3	41.1	41.1	41.1	12.107	112	112	13													11	0	36.768	By MS/MS	By MS/MS	By MS/MS	41.1	41.1	29.5	3227300	565680	1538500
sp|Q9NRW1|RAB6B_HUMAN;sp|P20340|RAB6A_HUMAN;sp|Q14964|RB39A_HUMAN	sp|Q9NRW1|RAB6B_HUMAN;sp|P20340|RAB6A_HUMAN;sp|Q14964|RB39A_HUMAN	1;1;1	1;1;1	1;1;1	sp|Q9NRW1|RAB6B_HUMAN Ras-related protein Rab-6B OS=Homo sapiens OX=9606 GN=RAB6B PE=1 SV=1;sp|P20340|RAB6A_HUMAN Ras-related protein Rab-6A OS=Homo sapiens OX=9606 GN=RAB6A PE=1 SV=3;sp|Q14964|RB39A_HUMAN Ras-related protein Rab-39A OS=Homo sapiens OX=960	3	1	1	1	1	1	1	1	1	1	1	1	1	5.3	5.3	5.3	23.461	208	208;208;217	10.8							1				2	3		0	11.216	By matching	By MS/MS	By MS/MS	5.3	5.3	5.3	2681600	97939	2469200
sp|O75533|SF3B1_HUMAN	sp|O75533|SF3B1_HUMAN	22	22	22	sp|O75533|SF3B1_HUMAN Splicing factor 3B subunit 1 OS=Homo sapiens OX=9606 GN=SF3B1 PE=1 SV=3	1	22	22	22	20	21	20	20	21	20	20	21	20	16.3	16.3	16.3	145.83	1304	1304	5.23				2	76	15	3	1						0	218.52	By MS/MS	By MS/MS	By MS/MS	14.8	15.5	14.8	31996000	6579800	11629000
sp|P31151|S10A7_HUMAN;sp|Q86SG5|S1A7A_HUMAN	sp|P31151|S10A7_HUMAN;sp|Q86SG5|S1A7A_HUMAN	2;1	2;1	2;1	sp|P31151|S10A7_HUMAN Protein S100-A7 OS=Homo sapiens OX=9606 GN=S100A7 PE=1 SV=4;sp|Q86SG5|S1A7A_HUMAN Protein S100-A7A OS=Homo sapiens OX=9606 GN=S100A7A PE=1 SV=3	2	2	2	2	2	2	2	2	2	2	2	2	2	23.8	23.8	23.8	11.471	101	101;101	11.6							1	1					6	0	26.81	By MS/MS	By MS/MS	By MS/MS	23.8	23.8	23.8	1726600	204900	1306100
sp|P40939|ECHA_HUMAN	sp|P40939|ECHA_HUMAN	7	7	7	sp|P40939|ECHA_HUMAN Trifunctional enzyme subunit alpha, mitochondrial OS=Homo sapiens OX=9606 GN=HADHA PE=1 SV=2	1	7	7	7	5	5	6	5	5	6	5	5	6	9.8	9.8	9.8	82.999	763	763	7							16							0	105.05	By MS/MS	By MS/MS	By MS/MS	7.5	7.7	8.4	10335000	1228100	7607700
sp|P00338|LDHA_HUMAN	sp|P00338|LDHA_HUMAN	4	3	3	sp|P00338|LDHA_HUMAN L-lactate dehydrogenase A chain OS=Homo sapiens OX=9606 GN=LDHA PE=1 SV=2	1	4	3	3	4	4	4	3	3	3	3	3	3	12.3	8.7	8.7	36.688	332	332	10.8										4	8		1	0	24.525	By MS/MS	By MS/MS	By MS/MS	12.3	12.3	12.3	4347500	653970	3271500
sp|Q14152|EIF3A_HUMAN	sp|Q14152|EIF3A_HUMAN	23	23	23	sp|Q14152|EIF3A_HUMAN Eukaryotic translation initiation factor 3 subunit A OS=Homo sapiens OX=9606 GN=EIF3A PE=1 SV=1	1	23	23	23	19	22	16	19	22	16	19	22	16	12.8	12.8	12.8	166.57	1382	1382	5.02		1		10	60	11	2							0	157.23	By MS/MS	By MS/MS	By MS/MS	10.9	12.2	9.8	15792000	2139500	10426000
sp|Q9P270|SLAI2_HUMAN	sp|Q9P270|SLAI2_HUMAN	5	5	5	sp|Q9P270|SLAI2_HUMAN SLAIN motif-containing protein 2 OS=Homo sapiens OX=9606 GN=SLAIN2 PE=1 SV=2	1	5	5	5	4	4	5	4	4	5	4	4	5	11	11	11	62.543	581	581	8.23							13	7	2	9				0	97.423	By MS/MS	By MS/MS	By MS/MS	9.5	9.5	11	10437000	1990400	4812200
sp|Q8TF72|SHRM3_HUMAN	sp|Q8TF72|SHRM3_HUMAN	2	2	2	sp|Q8TF72|SHRM3_HUMAN Protein Shroom3 OS=Homo sapiens OX=9606 GN=SHROOM3 PE=1 SV=2	1	2	2	2	2	2	2	2	2	2	2	2	2	1	1	1	216.85	1996	1996	8	1			2		1	1		2	4	1		1	0	10.978	By MS/MS	By MS/MS	By MS/MS	1	1	1	28604000	4799700	18317000
sp|P55036|PSMD4_HUMAN	sp|P55036|PSMD4_HUMAN	3	3	3	sp|P55036|PSMD4_HUMAN 26S proteasome non-ATPase regulatory subunit 4 OS=Homo sapiens OX=9606 GN=PSMD4 PE=1 SV=1	1	3	3	3	0	2	3	0	2	3	0	2	3	8.8	8.8	8.8	40.736	377	377	9.17									5	1				0	33.118		By MS/MS	By MS/MS	0	6.4	8.8	3243900	0	2445700
sp|O00231|PSD11_HUMAN	sp|O00231|PSD11_HUMAN	7	7	7	sp|O00231|PSD11_HUMAN 26S proteasome non-ATPase regulatory subunit 11 OS=Homo sapiens OX=9606 GN=PSMD11 PE=1 SV=3	1	7	7	7	1	7	5	1	7	5	1	7	5	18.2	18.2	18.2	47.463	422	422	9.71									5	12				0	88.651	By matching	By MS/MS	By MS/MS	2.6	18.2	13	6337000	79779	4620800
sp|P23246|SFPQ_HUMAN	sp|P23246|SFPQ_HUMAN	8	6	6	sp|P23246|SFPQ_HUMAN Splicing factor, proline- and glutamine-rich OS=Homo sapiens OX=9606 GN=SFPQ PE=1 SV=2	1	8	6	6	7	8	8	5	6	6	5	6	6	10.5	9.1	9.1	76.149	707	707	6.05						18	1							0	40.897	By MS/MS	By MS/MS	By MS/MS	8.8	10.5	10.5	10142000	924620	5100500
sp|P01834|IGKC_HUMAN;sp|P0DOX7|IGK_HUMAN	sp|P01834|IGKC_HUMAN;sp|P0DOX7|IGK_HUMAN	2;1	2;1	2;1	sp|P01834|IGKC_HUMAN Immunoglobulin kappa constant OS=Homo sapiens OX=9606 GN=IGKC PE=1 SV=2;sp|P0DOX7|IGK_HUMAN Immunoglobulin kappa light chain OS=Homo sapiens OX=9606 PE=1 SV=1	2	2	2	2	0	2	1	0	2	1	0	2	1	35.5	35.5	35.5	11.765	107	107;214	3	2		1				1							0	13.331		By MS/MS	By MS/MS	0	35.5	18.7	892110	0	842670
sp|P49411|EFTU_HUMAN	sp|P49411|EFTU_HUMAN	4	4	4	sp|P49411|EFTU_HUMAN Elongation factor Tu, mitochondrial OS=Homo sapiens OX=9606 GN=TUFM PE=1 SV=2	1	4	4	4	3	4	3	3	4	3	3	4	3	9.1	9.1	9.1	49.541	452	452	10									2	10	2			0	40.936	By MS/MS	By MS/MS	By MS/MS	6.9	9.1	6.9	7609400	412010	5045900
sp|Q9P035|HACD3_HUMAN	sp|Q9P035|HACD3_HUMAN	4	4	4	sp|Q9P035|HACD3_HUMAN Very-long-chain (3R)-3-hydroxyacyl-CoA dehydratase 3 OS=Homo sapiens OX=9606 GN=HACD3 PE=1 SV=2	1	4	4	4	3	4	4	3	4	4	3	4	4	10.5	10.5	10.5	43.159	362	362	9.67						1				11				0	82.462	By matching	By MS/MS	By MS/MS	8.6	10.5	10.5	4659100	296350	2499800
sp|P55209|NP1L1_HUMAN;sp|Q99733|NP1L4_HUMAN	sp|P55209|NP1L1_HUMAN;sp|Q99733|NP1L4_HUMAN	2;1	2;1	2;1	sp|P55209|NP1L1_HUMAN Nucleosome assembly protein 1-like 1 OS=Homo sapiens OX=9606 GN=NAP1L1 PE=1 SV=1;sp|Q99733|NP1L4_HUMAN Nucleosome assembly protein 1-like 4 OS=Homo sapiens OX=9606 GN=NAP1L4 PE=1 SV=1	2	2	2	2	1	2	2	1	2	2	1	2	2	4.3	4.3	4.3	45.374	391	391;375	8.75								3	4	1				0	11.726	By matching	By MS/MS	By MS/MS	2.6	4.3	4.3	3360700	289270	2329300
sp|P08708|RS17_HUMAN	sp|P08708|RS17_HUMAN	6	6	6	sp|P08708|RS17_HUMAN 40S ribosomal protein S17 OS=Homo sapiens OX=9606 GN=RPS17 PE=1 SV=2	1	6	6	6	5	5	6	5	5	6	5	5	6	28.9	28.9	28.9	15.55	135	135	12												18		0	39.189	By MS/MS	By MS/MS	By MS/MS	23	23	28.9	5934500	1007800	798150
sp|P62987|RL40_HUMAN	sp|P62987|RL40_HUMAN	6	1	1	sp|P62987|RL40_HUMAN Ubiquitin-60S ribosomal protein L40 OS=Homo sapiens OX=9606 GN=UBA52 PE=1 SV=2	1	6	1	1	6	5	6	1	1	1	1	1	1	46.1	7.8	7.8	14.728	128	128	13													6	0.001199	7.4005	By matching	By MS/MS	By MS/MS	46.1	44.5	46.1	1376800	141530	954450
sp|Q96I25|SPF45_HUMAN	sp|Q96I25|SPF45_HUMAN	7	7	7	sp|Q96I25|SPF45_HUMAN Splicing factor 45 OS=Homo sapiens OX=9606 GN=RBM17 PE=1 SV=1	1	7	7	7	2	7	6	2	7	6	2	7	6	15.5	15.5	15.5	44.961	401	401	9.07									14	1				0	54.404	By matching	By MS/MS	By MS/MS	4.2	15.5	15.2	6128900	711040	3624300
sp|P12236|ADT3_HUMAN;sp|P12235|ADT1_HUMAN	sp|P12236|ADT3_HUMAN	9;4	3;1	3;1	sp|P12236|ADT3_HUMAN ADP/ATP translocase 3 OS=Homo sapiens OX=9606 GN=SLC25A6 PE=1 SV=4	2	9	3	3	8	7	7	2	1	2	2	1	2	28.5	11.1	11.1	32.866	298	298;298	11											5			0	20.503	By MS/MS	By MS/MS	By MS/MS	25.5	21.1	21.5	5763000	1512300	3033600
sp|P05387|RLA2_HUMAN	sp|P05387|RLA2_HUMAN	2	2	2	sp|P05387|RLA2_HUMAN 60S acidic ribosomal protein P2 OS=Homo sapiens OX=9606 GN=RPLP2 PE=1 SV=1	1	2	2	2	1	1	2	1	1	2	1	1	2	39.1	39.1	39.1	11.665	115	115	12.3												4	2	0	26.175	By MS/MS	By MS/MS	By MS/MS	10.4	10.4	39.1	1530800	119640	753810
sp|P60660|MYL6_HUMAN;sp|P14649|MYL6B_HUMAN	sp|P60660|MYL6_HUMAN;sp|P14649|MYL6B_HUMAN	1;1	1;1	1;1	sp|P60660|MYL6_HUMAN Myosin light polypeptide 6 OS=Homo sapiens OX=9606 GN=MYL6 PE=1 SV=2;sp|P14649|MYL6B_HUMAN Myosin light chain 6B OS=Homo sapiens OX=9606 GN=MYL6B PE=1 SV=1	2	1	1	1	1	1	1	1	1	1	1	1	1	8.6	8.6	8.6	16.93	151	151;208	13													3	0.0013316	10.869	By MS/MS	By MS/MS	By MS/MS	8.6	8.6	8.6	2653900	331020	1474000
sp|O60361|NDK8_HUMAN;sp|P22392|NDKB_HUMAN	sp|O60361|NDK8_HUMAN;sp|P22392|NDKB_HUMAN	2;2	2;2	1;1	sp|O60361|NDK8_HUMAN Putative nucleoside diphosphate kinase OS=Homo sapiens OX=9606 GN=NME2P1 PE=5 SV=1;sp|P22392|NDKB_HUMAN Nucleoside diphosphate kinase B OS=Homo sapiens OX=9606 GN=NME2 PE=1 SV=1	2	2	2	1	1	2	2	1	2	2	0	1	1	13.9	13.9	7.3	15.529	137	137;152	12.2											1	5	3	0	16.041	By matching	By MS/MS	By MS/MS	6.6	13.9	13.9	2626300	61559	1448200
sp|Q9Y6C9|MTCH2_HUMAN	sp|Q9Y6C9|MTCH2_HUMAN	3	3	3	sp|Q9Y6C9|MTCH2_HUMAN Mitochondrial carrier homolog 2 OS=Homo sapiens OX=9606 GN=MTCH2 PE=1 SV=1	1	3	3	3	0	3	3	0	3	3	0	3	3	12.2	12.2	12.2	33.331	303	303	11											6			0	19.272		By MS/MS	By MS/MS	0	12.2	12.2	2906400	0	2004200
sp|P50750|CDK9_HUMAN;sp|Q00535|CDK5_HUMAN;sp|P24941|CDK2_HUMAN;sp|P11802|CDK4_HUMAN;sp|Q00526|CDK3_HUMAN;sp|Q00534|CDK6_HUMAN;sp|Q96Q40|CDK15_HUMAN;sp|O94921|CDK14_HUMAN;sp|Q07002|CDK18_HUMAN;sp|Q00536|CDK16_HUMAN;sp|Q00537|CDK17_HUMAN;sp|Q9NYV4|CDK12_HUMAN;sp|Q14004|CDK13_HUMAN	sp|P50750|CDK9_HUMAN	4;1;1;1;1;1;1;1;1;1;1;1;1	4;1;1;1;1;1;1;1;1;1;1;1;1	3;0;0;0;0;0;0;0;0;0;0;0;0	sp|P50750|CDK9_HUMAN Cyclin-dependent kinase 9 OS=Homo sapiens OX=9606 GN=CDK9 PE=1 SV=3	13	4	4	3	3	3	4	3	3	4	2	2	3	11.8	11.8	9.7	42.777	372	372;292;298;303;305;326;435;469;474;496;523;1490;1512	9.65							2	1	1	10	3			0	68.194	By MS/MS	By MS/MS	By MS/MS	8.9	8.9	11.8	4131300	771150	2578900
sp|Q15393|SF3B3_HUMAN	sp|Q15393|SF3B3_HUMAN	16	16	16	sp|Q15393|SF3B3_HUMAN Splicing factor 3B subunit 3 OS=Homo sapiens OX=9606 GN=SF3B3 PE=1 SV=4	1	16	16	16	12	16	15	12	16	15	12	16	15	13.7	13.7	13.7	135.58	1217	1217	5.62				2	41	29	4	5						0	144.83	By MS/MS	By MS/MS	By MS/MS	10.1	13.7	13	14650000	2513500	6960000
sp|O95831|AIFM1_HUMAN	sp|O95831|AIFM1_HUMAN	6	6	6	sp|O95831|AIFM1_HUMAN Apoptosis-inducing factor 1, mitochondrial OS=Homo sapiens OX=9606 GN=AIFM1 PE=1 SV=1	1	6	6	6	4	6	6	4	6	6	4	6	6	9.3	9.3	9.3	66.9	613	613	8								16						0	67.506	By MS/MS	By MS/MS	By MS/MS	6.2	9.3	9.3	8624700	930370	4138200
sp|P59666|DEF3_HUMAN;sp|P59665|DEF1_HUMAN	sp|P59666|DEF3_HUMAN;sp|P59665|DEF1_HUMAN	2;2	2;2	2;2	sp|P59666|DEF3_HUMAN Neutrophil defensin 3 OS=Homo sapiens OX=9606 GN=DEFA3 PE=1 SV=1;sp|P59665|DEF1_HUMAN Neutrophil defensin 1 OS=Homo sapiens OX=9606 GN=DEFA1 PE=1 SV=1	2	2	2	2	2	2	2	2	2	2	2	2	2	19.1	19.1	19.1	10.245	94	94;94	4.88	2	4	4	5	3	1		2	2			1	1	0	13.395	By MS/MS	By MS/MS	By MS/MS	19.1	19.1	19.1	6429400	1719600	532300
sp|Q5VTQ0|TT39B_HUMAN	sp|Q5VTQ0|TT39B_HUMAN	1	1	1	sp|Q5VTQ0|TT39B_HUMAN Tetratricopeptide repeat protein 39B OS=Homo sapiens OX=9606 GN=TTC39B PE=1 SV=4	1	1	1	1	0	1	1	0	1	1	0	1	1	1.8	1.8	1.8	76.955	682	682	7.67							1	2						0.004415	6.584		By MS/MS	By matching	0	1.8	1.8	4122000	0	4108700
sp|Q8IZP2|ST134_HUMAN;sp|P50502|F10A1_HUMAN;sp|Q8NFI4|F10A5_HUMAN	sp|Q8IZP2|ST134_HUMAN;sp|P50502|F10A1_HUMAN;sp|Q8NFI4|F10A5_HUMAN	2;2;1	2;2;1	2;2;1	sp|Q8IZP2|ST134_HUMAN Putative protein FAM10A4 OS=Homo sapiens OX=9606 GN=ST13P4 PE=5 SV=1;sp|P50502|F10A1_HUMAN Hsc70-interacting protein OS=Homo sapiens OX=9606 GN=ST13 PE=1 SV=2;sp|Q8NFI4|F10A5_HUMAN Putative protein FAM10A5 OS=Homo sapiens OX=9606 GN=S	3	2	2	2	0	2	2	0	2	2	0	2	2	11.2	11.2	11.2	27.406	240	240;369;369	9									5					0	85.67		By MS/MS	By MS/MS	0	11.2	11.2	1615400	0	1183500
sp|Q5BJH7|YIF1B_HUMAN	sp|Q5BJH7|YIF1B_HUMAN	1	1	1	sp|Q5BJH7|YIF1B_HUMAN Protein YIF1B OS=Homo sapiens OX=9606 GN=YIF1B PE=1 SV=1	1	1	1	1	0	1	1	0	1	1	0	1	1	4.1	4.1	4.1	34.435	314	314	11											2			0.0013351	10.888		By MS/MS	By matching	0	4.1	4.1	1181400	0	1048000
sp|P42167|LAP2B_HUMAN;sp|P42166|LAP2A_HUMAN	sp|P42167|LAP2B_HUMAN;sp|P42166|LAP2A_HUMAN	3;3	3;3	3;3	sp|P42167|LAP2B_HUMAN Lamina-associated polypeptide 2, isoforms beta/gamma OS=Homo sapiens OX=9606 GN=TMPO PE=1 SV=2;sp|P42166|LAP2A_HUMAN Lamina-associated polypeptide 2, isoform alpha OS=Homo sapiens OX=9606 GN=TMPO PE=1 SV=2	2	3	3	3	2	3	3	2	3	3	2	3	3	9	9	9	50.67	454	454;694	9.43								6	5	5	5			0	22.539	By MS/MS	By MS/MS	By MS/MS	6.4	9	9	7081300	867270	2852300
sp|P61604|CH10_HUMAN	sp|P61604|CH10_HUMAN	2	2	2	sp|P61604|CH10_HUMAN 10 kDa heat shock protein, mitochondrial OS=Homo sapiens OX=9606 GN=HSPE1 PE=1 SV=2	1	2	2	2	1	2	2	1	2	2	1	2	2	23.5	23.5	23.5	10.932	102	102	13													5	0	33.822	By MS/MS	By MS/MS	By MS/MS	13.7	23.5	23.5	1292400	163920	1025100
sp|Q12905|ILF2_HUMAN	sp|Q12905|ILF2_HUMAN	7	7	7	sp|Q12905|ILF2_HUMAN Interleukin enhancer-binding factor 2 OS=Homo sapiens OX=9606 GN=ILF2 PE=1 SV=2	1	7	7	7	5	7	6	5	7	6	5	7	6	22.6	22.6	22.6	43.062	390	390	10										22				0	48.061	By MS/MS	By MS/MS	By MS/MS	13.8	22.6	20.8	4341400	296070	2434100
sp|Q99613|EIF3C_HUMAN;sp|B5ME19|EIFCL_HUMAN	sp|Q99613|EIF3C_HUMAN;sp|B5ME19|EIFCL_HUMAN	15;15	15;15	15;15	sp|Q99613|EIF3C_HUMAN Eukaryotic translation initiation factor 3 subunit C OS=Homo sapiens OX=9606 GN=EIF3C PE=1 SV=1;sp|B5ME19|EIFCL_HUMAN Eukaryotic translation initiation factor 3 subunit C-like protein OS=Homo sapiens OX=9606 GN=EIF3CL PE=3 SV=1	2	15	15	15	11	13	15	11	13	15	11	13	15	17.1	17.1	17.1	105.34	913	913;914	6.1				1	1	48	9							0	204.22	By MS/MS	By MS/MS	By MS/MS	12.8	14.9	17.1	13562000	2565700	5333900
sp|Q09161|NCBP1_HUMAN	sp|Q09161|NCBP1_HUMAN	5	5	5	sp|Q09161|NCBP1_HUMAN Nuclear cap-binding protein subunit 1 OS=Homo sapiens OX=9606 GN=NCBP1 PE=1 SV=1	1	5	5	5	5	2	3	5	2	3	5	2	3	6.3	6.3	6.3	91.838	790	790	6.75					1	1	10							0	35.992	By MS/MS	By MS/MS	By MS/MS	6.3	2.7	4.2	5318600	607630	4212200
sp|P12956|XRCC6_HUMAN	sp|P12956|XRCC6_HUMAN	8	8	8	sp|P12956|XRCC6_HUMAN X-ray repair cross-complementing protein 6 OS=Homo sapiens OX=9606 GN=XRCC6 PE=1 SV=2	1	8	8	8	4	6	8	4	6	8	4	6	8	14.9	14.9	14.9	69.842	609	609	7.52							12	13						0	79.488	By MS/MS	By MS/MS	By MS/MS	6.7	11.8	14.9	6790200	897970	3942600
sp|P52597|HNRPF_HUMAN	sp|P52597|HNRPF_HUMAN	4	3	3	sp|P52597|HNRPF_HUMAN Heterogeneous nuclear ribonucleoprotein F OS=Homo sapiens OX=9606 GN=HNRNPF PE=1 SV=3	1	4	3	3	1	4	4	0	3	3	0	3	3	11.3	8.9	8.9	45.671	415	415	9.2									8	2				0	17.668	By matching	By MS/MS	By MS/MS	2.4	11.3	11.3	2392100	0	1840500
sp|Q13200|PSMD2_HUMAN	sp|Q13200|PSMD2_HUMAN	11	11	11	sp|Q13200|PSMD2_HUMAN 26S proteasome non-ATPase regulatory subunit 2 OS=Homo sapiens OX=9606 GN=PSMD2 PE=1 SV=3	1	11	11	11	7	11	9	7	11	9	7	11	9	12.6	12.6	12.6	100.2	908	908	6.09						33	1	1						0	114.51	By MS/MS	By MS/MS	By MS/MS	7.9	12.6	9.9	9810200	1376400	5965800
sp|P82650|RT22_HUMAN	sp|P82650|RT22_HUMAN	5	5	5	sp|P82650|RT22_HUMAN 28S ribosomal protein S22, mitochondrial OS=Homo sapiens OX=9606 GN=MRPS22 PE=1 SV=1	1	5	5	5	3	5	5	3	5	5	3	5	5	15	15	15	41.28	360	360	10										14				0	52.099	By MS/MS	By MS/MS	By MS/MS	8.9	15	15	5084700	591060	2901700
sp|Q9UBV2|SE1L1_HUMAN	sp|Q9UBV2|SE1L1_HUMAN	2	2	2	sp|Q9UBV2|SE1L1_HUMAN Protein sel-1 homolog 1 OS=Homo sapiens OX=9606 GN=SEL1L PE=1 SV=3	1	2	2	2	0	1	1	0	1	1	0	1	1	4	4	4	88.754	794	794	6.5						1	1							0	11.99		By MS/MS	By MS/MS	0	2.8	1.3	4567800	0	4567800
sp|O94766|B3GA3_HUMAN	sp|O94766|B3GA3_HUMAN	3	3	3	sp|O94766|B3GA3_HUMAN Galactosylgalactosylxylosylprotein 3-beta-glucuronosyltransferase 3 OS=Homo sapiens OX=9606 GN=B3GAT3 PE=1 SV=2	1	3	3	3	0	3	3	0	3	3	0	3	3	8.7	8.7	8.7	37.121	335	335	10										6				0	26.443		By MS/MS	By MS/MS	0	8.7	8.7	3492600	0	2040100
sp|Q9BWJ5|SF3B5_HUMAN	sp|Q9BWJ5|SF3B5_HUMAN	2	2	2	sp|Q9BWJ5|SF3B5_HUMAN Splicing factor 3B subunit 5 OS=Homo sapiens OX=9606 GN=SF3B5 PE=1 SV=1	1	2	2	2	1	2	1	1	2	1	1	2	1	36	36	36	10.135	86	86	13													7	0	13.821	By matching	By MS/MS	By MS/MS	17.4	36	17.4	1187000	272770	594010
sp|Q96ST3|SIN3A_HUMAN	sp|Q96ST3|SIN3A_HUMAN	2	2	2	sp|Q96ST3|SIN3A_HUMAN Paired amphipathic helix protein Sin3a OS=Homo sapiens OX=9606 GN=SIN3A PE=1 SV=2	1	2	2	2	2	2	0	2	2	0	2	2	0	1.6	1.6	1.6	145.17	1273	1273	6					2	1	2							0	12.504	By matching	By MS/MS		1.6	1.6	0	6664300	81100	6583200
sp|P55795|HNRH2_HUMAN	sp|P55795|HNRH2_HUMAN	10	4	4	sp|P55795|HNRH2_HUMAN Heterogeneous nuclear ribonucleoprotein H2 OS=Homo sapiens OX=9606 GN=HNRNPH2 PE=1 SV=1	1	10	4	4	3	10	10	0	4	4	0	4	4	25.2	9.1	9.1	49.263	449	449	9									10					0	25.564	By matching	By MS/MS	By MS/MS	7.6	25.2	25.2	2694000	0	1962700
sp|P54577|SYYC_HUMAN	sp|P54577|SYYC_HUMAN	8	8	8	sp|P54577|SYYC_HUMAN Tyrosine--tRNA ligase, cytoplasmic OS=Homo sapiens OX=9606 GN=YARS PE=1 SV=4	1	8	8	8	5	8	8	5	8	8	5	8	8	17.6	17.6	17.6	59.143	528	528	8								21						0	49.575	By MS/MS	By MS/MS	By MS/MS	10	17.6	17.6	8821600	1488900	4149100
sp|Q14739|LBR_HUMAN	sp|Q14739|LBR_HUMAN	2	2	2	sp|Q14739|LBR_HUMAN Delta(14)-sterol reductase OS=Homo sapiens OX=9606 GN=LBR PE=1 SV=2	1	2	2	2	1	2	2	1	2	2	1	2	2	3.1	3.1	3.1	70.702	615	615	8.93								6	3	5				0	12.129	By MS/MS	By MS/MS	By MS/MS	1.3	3.1	3.1	5753300	485300	2321100
sp|P61619|S61A1_HUMAN;sp|Q9H9S3|S61A2_HUMAN	sp|P61619|S61A1_HUMAN;sp|Q9H9S3|S61A2_HUMAN	3;2	3;2	3;2	sp|P61619|S61A1_HUMAN Protein transport protein Sec61 subunit alpha isoform 1 OS=Homo sapiens OX=9606 GN=SEC61A1 PE=1 SV=2;sp|Q9H9S3|S61A2_HUMAN Protein transport protein Sec61 subunit alpha isoform 2 OS=Homo sapiens OX=9606 GN=SEC61A2 PE=2 SV=3	2	3	3	3	1	3	2	1	3	2	1	3	2	6.5	6.5	6.5	52.264	476	476;476	10										6				0	18.329	By matching	By MS/MS	By MS/MS	2.3	6.5	4.2	2859000	66609	1766800
sp|O00483|NDUA4_HUMAN	sp|O00483|NDUA4_HUMAN	1	1	1	sp|O00483|NDUA4_HUMAN Cytochrome c oxidase subunit NDUFA4 OS=Homo sapiens OX=9606 GN=NDUFA4 PE=1 SV=1	1	1	1	1	1	1	1	1	1	1	1	1	1	12.3	12.3	12.3	9.3697	81	81	13													3	0.0013123	10.106	By matching	By MS/MS	By MS/MS	12.3	12.3	12.3	1160200	113040	657720
sp|P10412|H14_HUMAN;sp|P16403|H12_HUMAN;sp|P16402|H13_HUMAN	sp|P10412|H14_HUMAN;sp|P16403|H12_HUMAN;sp|P16402|H13_HUMAN	2;1;1	2;1;1	2;1;1	sp|P10412|H14_HUMAN Histone H1.4 OS=Homo sapiens OX=9606 GN=HIST1H1E PE=1 SV=2;sp|P16403|H12_HUMAN Histone H1.2 OS=Homo sapiens OX=9606 GN=HIST1H1C PE=1 SV=2;sp|P16402|H13_HUMAN Histone H1.3 OS=Homo sapiens OX=9606 GN=HIST1H1D PE=1 SV=2	3	2	2	2	1	1	2	1	1	2	1	1	2	14.6	14.6	14.6	21.865	219	219;213;221	6.92		1	1	2	1	2			1	4	1			0	13.468	By MS/MS	By MS/MS	By MS/MS	5.5	5.5	14.6	2717700	213060	970820
sp|Q3ZAQ7|VMA21_HUMAN	sp|Q3ZAQ7|VMA21_HUMAN	1	1	1	sp|Q3ZAQ7|VMA21_HUMAN Vacuolar ATPase assembly integral membrane protein VMA21 OS=Homo sapiens OX=9606 GN=VMA21 PE=1 SV=1	1	1	1	1	0	1	1	0	1	1	0	1	1	11.9	11.9	11.9	11.354	101	101	13													2	0.0042965	6.4086		By MS/MS	By matching	0	11.9	11.9	573130	0	427550
sp|Q13464|ROCK1_HUMAN;sp|O75116|ROCK2_HUMAN	sp|Q13464|ROCK1_HUMAN	36;2	36;2	36;2	sp|Q13464|ROCK1_HUMAN Rho-associated protein kinase 1 OS=Homo sapiens OX=9606 GN=ROCK1 PE=1 SV=1	2	36	36	36	24	34	29	24	34	29	24	34	29	24.4	24.4	24.4	158.17	1354	1354;1388	5.03					90	3								0	304.28	By MS/MS	By MS/MS	By MS/MS	15.7	23.1	19.9	18540000	2387100	8938400
sp|Q7L2H7|EIF3M_HUMAN	sp|Q7L2H7|EIF3M_HUMAN	5	5	5	sp|Q7L2H7|EIF3M_HUMAN Eukaryotic translation initiation factor 3 subunit M OS=Homo sapiens OX=9606 GN=EIF3M PE=1 SV=1	1	5	5	5	2	5	5	2	5	5	2	5	5	13.1	13.1	13.1	42.502	374	374	9.92									1	12				0	34.156	By MS/MS	By MS/MS	By MS/MS	5.1	13.1	13.1	4037600	793670	1860500
sp|P04040|CATA_HUMAN	sp|P04040|CATA_HUMAN	2	2	2	sp|P04040|CATA_HUMAN Catalase OS=Homo sapiens OX=9606 GN=CAT PE=1 SV=3	1	2	2	2	1	2	1	1	2	1	1	2	1	7	7	7	59.755	527	527	5.5	2	3	3	3	2	2	1	2		1	1		2	0	32.659	By MS/MS	By MS/MS	By MS/MS	2.5	7	2.5	4722700	1008800	2995900
sp|Q9ULV4|COR1C_HUMAN	sp|Q9ULV4|COR1C_HUMAN	6	6	6	sp|Q9ULV4|COR1C_HUMAN Coronin-1C OS=Homo sapiens OX=9606 GN=CORO1C PE=1 SV=1	1	6	6	6	0	6	6	0	6	6	0	6	6	13.9	13.9	13.9	53.248	474	474	9									12					0	40.236		By MS/MS	By MS/MS	0	13.9	13.9	2704800	0	1952400
sp|Q9UNM6|PSD13_HUMAN	sp|Q9UNM6|PSD13_HUMAN	5	5	5	sp|Q9UNM6|PSD13_HUMAN 26S proteasome non-ATPase regulatory subunit 13 OS=Homo sapiens OX=9606 GN=PSMD13 PE=1 SV=2	1	5	5	5	5	5	5	5	5	5	5	5	5	12	12	12	42.945	376	376	10										15				0	34.541	By MS/MS	By MS/MS	By MS/MS	12	12	12	5323700	1205600	2655700
sp|Q8NEY8|PPHLN_HUMAN	sp|Q8NEY8|PPHLN_HUMAN	3	3	3	sp|Q8NEY8|PPHLN_HUMAN Periphilin-1 OS=Homo sapiens OX=9606 GN=PPHLN1 PE=1 SV=2	1	3	3	3	1	2	3	1	2	3	1	2	3	5.7	5.7	5.7	52.736	458	458	8.83								1	5					0	24.546	By matching	By MS/MS	By MS/MS	1.5	4.1	5.7	3164900	48109	1914100
sp|O00232|PSD12_HUMAN	sp|O00232|PSD12_HUMAN	6	6	6	sp|O00232|PSD12_HUMAN 26S proteasome non-ATPase regulatory subunit 12 OS=Homo sapiens OX=9606 GN=PSMD12 PE=1 SV=3	1	6	6	6	1	6	5	1	6	5	1	6	5	12.7	12.7	12.7	52.904	456	456	9									12					0	41.654	By matching	By MS/MS	By MS/MS	1.5	12.7	10.7	4158600	299120	2511000
sp|P54136|SYRC_HUMAN	sp|P54136|SYRC_HUMAN	8	8	8	sp|P54136|SYRC_HUMAN Arginine--tRNA ligase, cytoplasmic OS=Homo sapiens OX=9606 GN=RARS PE=1 SV=2	1	8	8	8	4	8	8	4	8	8	4	8	8	13	13	13	75.378	660	660	8								20						0	115.94	By MS/MS	By MS/MS	By MS/MS	6.5	13	13	8711200	950720	3675800
sp|P04083|ANXA1_HUMAN	sp|P04083|ANXA1_HUMAN	2	2	2	sp|P04083|ANXA1_HUMAN Annexin A1 OS=Homo sapiens OX=9606 GN=ANXA1 PE=1 SV=2	1	2	2	2	0	2	0	0	2	0	0	2	0	7.2	7.2	7.2	38.714	346	346	5	1						2							0	99.371		By MS/MS		0	7.2	0	1971400	0	1971400
sp|P12268|IMDH2_HUMAN	sp|P12268|IMDH2_HUMAN	2	2	2	sp|P12268|IMDH2_HUMAN Inosine-5-monophosphate dehydrogenase 2 OS=Homo sapiens OX=9606 GN=IMPDH2 PE=1 SV=2	1	2	2	2	0	2	2	0	2	2	0	2	2	4.5	4.5	4.5	55.804	514	514	8.57						1		1	4	1				0	22.467		By MS/MS	By MS/MS	0	4.5	4.5	3058700	0	2154500
sp|Q9NVH1|DJC11_HUMAN	sp|Q9NVH1|DJC11_HUMAN	5	5	5	sp|Q9NVH1|DJC11_HUMAN DnaJ homolog subfamily C member 11 OS=Homo sapiens OX=9606 GN=DNAJC11 PE=1 SV=2	1	5	5	5	1	5	4	1	5	4	1	5	4	9.3	9.3	9.3	63.277	559	559	8.33								9	2	1				0	31.44	By matching	By MS/MS	By MS/MS	1.4	9.3	8.1	3811500	31991	2526300
sp|O95772|STR3N_HUMAN	sp|O95772|STR3N_HUMAN	1	1	1	sp|O95772|STR3N_HUMAN STARD3 N-terminal-like protein OS=Homo sapiens OX=9606 GN=STARD3NL PE=1 SV=1	1	1	1	1	0	1	1	0	1	1	0	1	1	4.3	4.3	4.3	26.654	234	234	11.3											2	1		0.0044444	6.637		By matching	By MS/MS	0	4.3	4.3	1511800	0	966350
sp|Q9Y291|RT33_HUMAN	sp|Q9Y291|RT33_HUMAN	2	2	2	sp|Q9Y291|RT33_HUMAN 28S ribosomal protein S33, mitochondrial OS=Homo sapiens OX=9606 GN=MRPS33 PE=1 SV=1	1	2	2	2	2	2	1	2	2	1	2	2	1	19.8	19.8	19.8	12.629	106	106	13													5	0	19.178	By matching	By MS/MS	By MS/MS	19.8	19.8	8.5	746700	188270	479620
sp|Q07065|CKAP4_HUMAN	sp|Q07065|CKAP4_HUMAN	12	12	12	sp|Q07065|CKAP4_HUMAN Cytoskeleton-associated protein 4 OS=Homo sapiens OX=9606 GN=CKAP4 PE=1 SV=2	1	12	12	12	9	11	11	9	11	11	9	11	11	23.8	23.8	23.8	66.022	602	602	8								31						0	119.42	By MS/MS	By MS/MS	By MS/MS	17.8	21.6	21.8	13557000	1925300	3635200
sp|P61289|PSME3_HUMAN	sp|P61289|PSME3_HUMAN	2	2	2	sp|P61289|PSME3_HUMAN Proteasome activator complex subunit 3 OS=Homo sapiens OX=9606 GN=PSME3 PE=1 SV=1	1	2	2	2	1	2	2	1	2	2	1	2	2	8.7	8.7	8.7	29.506	254	254	11											5			0	31.593	By matching	By MS/MS	By MS/MS	4.3	8.7	8.7	1491900	109060	1242800
sp|P06454|PTMA_HUMAN	sp|P06454|PTMA_HUMAN	1	1	1	sp|P06454|PTMA_HUMAN Prothymosin alpha OS=Homo sapiens OX=9606 GN=PTMA PE=1 SV=2	1	1	1	1	1	1	1	1	1	1	1	1	1	12.6	12.6	12.6	12.203	111	111	13													3	0	11.678	By matching	By MS/MS	By MS/MS	12.6	12.6	12.6	787540	141450	285640
sp|P05455|LA_HUMAN	sp|P05455|LA_HUMAN	4	4	4	sp|P05455|LA_HUMAN Lupus La protein OS=Homo sapiens OX=9606 GN=SSB PE=1 SV=2	1	4	4	4	0	4	3	0	4	3	0	4	3	11.8	11.8	11.8	46.836	408	408	9									7					0	34.124		By MS/MS	By MS/MS	0	11.8	8.3	2956700	0	2007000
sp|Q8WVX9|FACR1_HUMAN	sp|Q8WVX9|FACR1_HUMAN	2	2	2	sp|Q8WVX9|FACR1_HUMAN Fatty acyl-CoA reductase 1 OS=Homo sapiens OX=9606 GN=FAR1 PE=1 SV=1	1	2	2	2	0	2	2	0	2	2	0	2	2	4.9	4.9	4.9	59.356	515	515	9									4					0	41.923		By MS/MS	By MS/MS	0	4.9	4.9	3792100	0	2634700
sp|Q9Y2W1|TR150_HUMAN	sp|Q9Y2W1|TR150_HUMAN	11	11	11	sp|Q9Y2W1|TR150_HUMAN Thyroid hormone receptor-associated protein 3 OS=Homo sapiens OX=9606 GN=THRAP3 PE=1 SV=2	1	11	11	11	8	11	10	8	11	10	8	11	10	12.7	12.7	12.7	108.66	955	955	4.98	2	3	4	7	25	17	4	2						0	82.328	By MS/MS	By MS/MS	By MS/MS	8.6	12.7	11.9	7568000	1520600	3724100
sp|P29401|TKT_HUMAN	sp|P29401|TKT_HUMAN	2	2	2	sp|P29401|TKT_HUMAN Transketolase OS=Homo sapiens OX=9606 GN=TKT PE=1 SV=3	1	2	2	2	0	2	1	0	2	1	0	2	1	4.3	4.3	4.3	67.877	623	623	7.8							2	2	1					0	12.321		By MS/MS	By MS/MS	0	4.3	1.4	2771500	0	2210200
sp|Q9NPD3|EXOS4_HUMAN	sp|Q9NPD3|EXOS4_HUMAN	2	2	2	sp|Q9NPD3|EXOS4_HUMAN Exosome complex component RRP41 OS=Homo sapiens OX=9606 GN=EXOSC4 PE=1 SV=3	1	2	2	2	1	2	2	1	2	2	1	2	2	9	9	9	26.383	245	245	11											5			0	13.7	By MS/MS	By MS/MS	By MS/MS	4.9	9	9	1124300	104920	883120
sp|Q9BVC6|TM109_HUMAN	sp|Q9BVC6|TM109_HUMAN	2	2	2	sp|Q9BVC6|TM109_HUMAN Transmembrane protein 109 OS=Homo sapiens OX=9606 GN=TMEM109 PE=1 SV=1	1	2	2	2	0	2	2	0	2	2	0	2	2	8.6	8.6	8.6	26.21	243	243	12												4		0	19.359		By MS/MS	By MS/MS	0	8.6	8.6	2057100	0	687940
sp|Q08211|DHX9_HUMAN	sp|Q08211|DHX9_HUMAN	14	14	14	sp|Q08211|DHX9_HUMAN ATP-dependent RNA helicase A OS=Homo sapiens OX=9606 GN=DHX9 PE=1 SV=4	1	14	14	14	9	12	14	9	12	14	9	12	14	9.8	9.8	9.8	140.96	1270	1270	5.25		1		1	36	7	1	1	1					0	96.689	By MS/MS	By MS/MS	By MS/MS	7.1	9.3	9.8	10719000	1838400	5242000
sp|P19474|RO52_HUMAN	sp|P19474|RO52_HUMAN	5	5	5	sp|P19474|RO52_HUMAN E3 ubiquitin-protein ligase TRIM21 OS=Homo sapiens OX=9606 GN=TRIM21 PE=1 SV=1	1	5	5	5	0	5	4	0	5	4	0	5	4	10.7	10.7	10.7	54.169	475	475	8.9								1	9					0	60.136		By MS/MS	By MS/MS	0	10.7	8.8	3620200	0	2303500
sp|P38159|RBMX_HUMAN;sp|Q96E39|RMXL1_HUMAN	sp|P38159|RBMX_HUMAN;sp|Q96E39|RMXL1_HUMAN	5;3	5;3	5;3	sp|P38159|RBMX_HUMAN RNA-binding motif protein, X chromosome OS=Homo sapiens OX=9606 GN=RBMX PE=1 SV=3;sp|Q96E39|RMXL1_HUMAN RNA binding motif protein, X-linked-like-1 OS=Homo sapiens OX=9606 GN=RBMXL1 PE=1 SV=1	2	5	5	5	3	4	5	3	4	5	3	4	5	13.3	13.3	13.3	42.331	391	391;390	10									1	12	1			0	90.519	By MS/MS	By MS/MS	By MS/MS	7.4	10.7	13.3	3879900	283510	2132600
sp|Q96TC7|RMD3_HUMAN	sp|Q96TC7|RMD3_HUMAN	3	3	3	sp|Q96TC7|RMD3_HUMAN Regulator of microtubule dynamics protein 3 OS=Homo sapiens OX=9606 GN=RMDN3 PE=1 SV=2	1	3	3	3	1	3	3	1	3	3	1	3	3	9.8	9.8	9.8	52.118	470	470	8.12								7	1					0	38.396	By matching	By MS/MS	By MS/MS	2.3	9.8	9.8	4161400	118680	1763000
sp|Q15008|PSMD6_HUMAN	sp|Q15008|PSMD6_HUMAN	4	4	4	sp|Q15008|PSMD6_HUMAN 26S proteasome non-ATPase regulatory subunit 6 OS=Homo sapiens OX=9606 GN=PSMD6 PE=1 SV=1	1	4	4	4	1	4	4	1	4	4	1	4	4	10.8	10.8	10.8	45.531	389	389	9.85									2	11				0	43.989	By matching	By MS/MS	By MS/MS	3.3	10.8	10.8	2744300	49924	2071800
sp|Q07020|RL18_HUMAN	sp|Q07020|RL18_HUMAN	4	4	4	sp|Q07020|RL18_HUMAN 60S ribosomal protein L18 OS=Homo sapiens OX=9606 GN=RPL18 PE=1 SV=2	1	4	4	4	2	4	4	2	4	4	2	4	4	25.5	25.5	25.5	21.634	188	188	11.8											2	10		0	54.302	By MS/MS	By MS/MS	By MS/MS	12.8	25.5	25.5	2829600	725370	564130
sp|Q13867|BLMH_HUMAN	sp|Q13867|BLMH_HUMAN	6	6	6	sp|Q13867|BLMH_HUMAN Bleomycin hydrolase OS=Homo sapiens OX=9606 GN=BLMH PE=1 SV=1	1	6	6	6	2	6	3	2	6	3	2	6	3	12.3	12.3	12.3	52.562	455	455	6.93	3	2		1			1		4		1		3	0	41.716	By MS/MS	By MS/MS	By matching	5.5	12.3	7.3	2637900	361010	2084900
sp|Q15459|SF3A1_HUMAN	sp|Q15459|SF3A1_HUMAN	11	11	11	sp|Q15459|SF3A1_HUMAN Splicing factor 3A subunit 1 OS=Homo sapiens OX=9606 GN=SF3A1 PE=1 SV=1	1	11	11	11	8	11	8	8	11	8	8	11	8	15.1	15.1	15.1	88.885	793	793	6						30								0	86.383	By MS/MS	By MS/MS	By MS/MS	10.2	15.1	10.2	6651300	1071500	3272200
sp|Q9NXS2|QPCTL_HUMAN	sp|Q9NXS2|QPCTL_HUMAN	4	4	4	sp|Q9NXS2|QPCTL_HUMAN Glutaminyl-peptide cyclotransferase-like protein OS=Homo sapiens OX=9606 GN=QPCTL PE=1 SV=2	1	4	4	4	4	3	4	4	3	4	4	3	4	9.9	9.9	9.9	42.924	382	382	10										11				0	26.551	By MS/MS	By MS/MS	By MS/MS	9.9	7.1	9.9	2569000	511140	1114300
sp|Q9P0M9|RM27_HUMAN	sp|Q9P0M9|RM27_HUMAN	2	2	2	sp|Q9P0M9|RM27_HUMAN 39S ribosomal protein L27, mitochondrial OS=Homo sapiens OX=9606 GN=MRPL27 PE=1 SV=1	1	2	2	2	2	2	2	2	2	2	2	2	2	14.2	14.2	14.2	16.073	148	148	13													6	0	15.467	By MS/MS	By matching	By MS/MS	14.2	14.2	14.2	1170700	308290	627310
sp|P01876|IGHA1_HUMAN;sp|P01877|IGHA2_HUMAN	sp|P01876|IGHA1_HUMAN;sp|P01877|IGHA2_HUMAN	2;1	2;1	2;1	sp|P01876|IGHA1_HUMAN Immunoglobulin heavy constant alpha 1 OS=Homo sapiens OX=9606 GN=IGHA1 PE=1 SV=2;sp|P01877|IGHA2_HUMAN Immunoglobulin heavy constant alpha 2 OS=Homo sapiens OX=9606 GN=IGHA2 PE=1 SV=4	2	2	2	2	1	1	1	1	1	1	1	1	1	6.8	6.8	6.8	37.654	353	353;340	8			1				2	1			1	1		0	76.007	By MS/MS	By MS/MS	By MS/MS	2	4.8	4.8	1520300	234840	1233100
sp|P17612|KAPCA_HUMAN;sp|P22694|KAPCB_HUMAN	sp|P17612|KAPCA_HUMAN;sp|P22694|KAPCB_HUMAN	3;2	3;2	3;2	sp|P17612|KAPCA_HUMAN cAMP-dependent protein kinase catalytic subunit alpha OS=Homo sapiens OX=9606 GN=PRKACA PE=1 SV=2;sp|P22694|KAPCB_HUMAN cAMP-dependent protein kinase catalytic subunit beta OS=Homo sapiens OX=9606 GN=PRKACB PE=1 SV=2	2	3	3	3	2	2	3	2	2	3	2	2	3	9.1	9.1	9.1	40.589	351	351;351	10										7				0	21.249	By MS/MS	By MS/MS	By MS/MS	5.1	5.1	9.1	2995100	426610	1376200
sp|P35613|BASI_HUMAN	sp|P35613|BASI_HUMAN	2	2	2	sp|P35613|BASI_HUMAN Basigin OS=Homo sapiens OX=9606 GN=BSG PE=1 SV=2	1	2	2	2	0	2	2	0	2	2	0	2	2	4.9	4.9	4.9	42.2	385	385	9									4					0	14.054		By MS/MS	By MS/MS	0	4.9	4.9	1917700	0	1133400
sp|P61964|WDR5_HUMAN	sp|P61964|WDR5_HUMAN	5	5	5	sp|P61964|WDR5_HUMAN WD repeat-containing protein 5 OS=Homo sapiens OX=9606 GN=WDR5 PE=1 SV=1	1	5	5	5	4	5	5	4	5	5	4	5	5	18.3	18.3	18.3	36.588	334	334	10										14				0	51.327	By MS/MS	By MS/MS	By MS/MS	15.9	18.3	18.3	2877400	476920	1206700
sp|Q13263|TIF1B_HUMAN	sp|Q13263|TIF1B_HUMAN	6	6	6	sp|Q13263|TIF1B_HUMAN Transcription intermediary factor 1-beta OS=Homo sapiens OX=9606 GN=TRIM28 PE=1 SV=5	1	6	6	6	5	6	5	5	6	5	5	6	5	7.9	7.9	7.9	88.549	835	835	6.05						19	1							0	54.075	By MS/MS	By MS/MS	By MS/MS	7.9	7.9	7.9	4203300	606340	2410800
sp|O15397|IPO8_HUMAN;sp|O95373|IPO7_HUMAN	sp|O15397|IPO8_HUMAN	9;1	9;1	9;1	sp|O15397|IPO8_HUMAN Importin-8 OS=Homo sapiens OX=9606 GN=IPO8 PE=1 SV=2	2	9	9	9	7	8	9	7	8	9	7	8	9	8.6	8.6	8.6	119.94	1037	1037;1038	6.5					1	24	6			3				0	96.599	By MS/MS	By MS/MS	By MS/MS	6.8	7.6	8.6	9283700	1808500	3659500
sp|P55884|EIF3B_HUMAN	sp|P55884|EIF3B_HUMAN	11	11	11	sp|P55884|EIF3B_HUMAN Eukaryotic translation initiation factor 3 subunit B OS=Homo sapiens OX=9606 GN=EIF3B PE=1 SV=3	1	11	11	11	7	10	9	7	10	9	7	10	9	13.5	13.5	13.5	92.48	814	814	5.94			1	1	1	26	4							0	149.81	By MS/MS	By MS/MS	By MS/MS	8.4	12.3	11.2	4978700	1063300	2666000
sp|P27824|CALX_HUMAN	sp|P27824|CALX_HUMAN	5	5	5	sp|P27824|CALX_HUMAN Calnexin OS=Homo sapiens OX=9606 GN=CANX PE=1 SV=2	1	5	5	5	1	5	3	1	5	3	1	5	3	8.1	8.1	8.1	67.567	592	592	6.1						9	1							0	30.939	By matching	By MS/MS	By MS/MS	1.2	8.1	4.6	4098900	126640	2332200
sp|Q14566|MCM6_HUMAN	sp|Q14566|MCM6_HUMAN	4	4	4	sp|Q14566|MCM6_HUMAN DNA replication licensing factor MCM6 OS=Homo sapiens OX=9606 GN=MCM6 PE=1 SV=1	1	4	4	4	0	4	2	0	4	2	0	4	2	4	4	4	92.888	821	821	6.29						5	2							0	23.879		By MS/MS	By matching	0	4	2.2	4632100	0	3496800
sp|P27482|CALL3_HUMAN	sp|P27482|CALL3_HUMAN	1	1	1	sp|P27482|CALL3_HUMAN Calmodulin-like protein 3 OS=Homo sapiens OX=9606 GN=CALML3 PE=1 SV=2	1	1	1	1	0	1	0	0	1	0	0	1	0	8.1	8.1	8.1	16.891	149	149	11											1			0.0012594	8.2716		By MS/MS		0	8.1	0	801020	0	801020
sp|Q13232|NDK3_HUMAN	sp|Q13232|NDK3_HUMAN	4	4	4	sp|Q13232|NDK3_HUMAN Nucleoside diphosphate kinase 3 OS=Homo sapiens OX=9606 GN=NME3 PE=1 SV=2	1	4	4	4	0	4	4	0	4	4	0	4	4	29	29	29	19.015	169	169	11.9											1	8		0	29.426		By MS/MS	By MS/MS	0	29	29	2242400	0	723760
sp|P53985|MOT1_HUMAN	sp|P53985|MOT1_HUMAN	2	2	2	sp|P53985|MOT1_HUMAN Monocarboxylate transporter 1 OS=Homo sapiens OX=9606 GN=SLC16A1 PE=1 SV=3	1	2	2	2	0	2	1	0	2	1	0	2	1	5.6	5.6	5.6	53.944	500	500	9.6									2	3				0	13.654		By MS/MS	By MS/MS	0	5.6	1.6	1288700	0	1006300
sp|Q9P0J0|NDUAD_HUMAN	sp|Q9P0J0|NDUAD_HUMAN	2	2	2	sp|Q9P0J0|NDUAD_HUMAN NADH dehydrogenase [ubiquinone] 1 alpha subcomplex subunit 13 OS=Homo sapiens OX=9606 GN=NDUFA13 PE=1 SV=3	1	2	2	2	0	2	2	0	2	2	0	2	2	13.2	13.2	13.2	16.698	144	144	12.8												1	4	0	11.779		By MS/MS	By MS/MS	0	13.2	13.2	748940	0	572400
sp|P49458|SRP09_HUMAN	sp|P49458|SRP09_HUMAN	2	2	2	sp|P49458|SRP09_HUMAN Signal recognition particle 9 kDa protein OS=Homo sapiens OX=9606 GN=SRP9 PE=1 SV=2	1	2	2	2	1	2	2	1	2	2	1	2	2	25.6	25.6	25.6	10.112	86	86	13													5	0	16.141	By MS/MS	By MS/MS	By MS/MS	12.8	25.6	25.6	837200	82438	486790
sp|Q9GZT3|SLIRP_HUMAN	sp|Q9GZT3|SLIRP_HUMAN	1	1	1	sp|Q9GZT3|SLIRP_HUMAN SRA stem-loop-interacting RNA-binding protein, mitochondrial OS=Homo sapiens OX=9606 GN=SLIRP PE=1 SV=1	1	1	1	1	1	1	1	1	1	1	1	1	1	9.2	9.2	9.2	12.349	109	109	13													3	0.0012048	7.4367	By MS/MS	By matching	By MS/MS	9.2	9.2	9.2	1110300	249290	548400
sp|Q96DX4|RSPRY_HUMAN	sp|Q96DX4|RSPRY_HUMAN	3	3	3	sp|Q96DX4|RSPRY_HUMAN RING finger and SPRY domain-containing protein 1 OS=Homo sapiens OX=9606 GN=RSPRY1 PE=1 SV=1	1	3	3	3	0	2	3	0	2	3	0	2	3	6.1	6.1	6.1	64.18	576	576	8.12							1	5	2					0	30.825		By MS/MS	By MS/MS	0	3.8	6.1	4568600	0	1781500
sp|Q16186|ADRM1_HUMAN	sp|Q16186|ADRM1_HUMAN	2	2	2	sp|Q16186|ADRM1_HUMAN Proteasomal ubiquitin receptor ADRM1 OS=Homo sapiens OX=9606 GN=ADRM1 PE=1 SV=2	1	2	2	2	1	2	2	1	2	2	1	2	2	6.1	6.1	6.1	42.153	407	407	10.2										5	1			0	16.366	By MS/MS	By MS/MS	By MS/MS	3.9	6.1	6.1	1674800	208280	743810
sp|Q14318|FKBP8_HUMAN	sp|Q14318|FKBP8_HUMAN	5	5	5	sp|Q14318|FKBP8_HUMAN Peptidyl-prolyl cis-trans isomerase FKBP8 OS=Homo sapiens OX=9606 GN=FKBP8 PE=1 SV=2	1	5	5	5	0	4	5	0	4	5	0	4	5	10.4	10.4	10.4	44.561	412	412	9									11					0	29.929		By matching	By MS/MS	0	10.4	10.4	3608900	0	1190700
sp|Q9NVR0|KLH11_HUMAN	sp|Q9NVR0|KLH11_HUMAN	1	1	1	sp|Q9NVR0|KLH11_HUMAN Kelch-like protein 11 OS=Homo sapiens OX=9606 GN=KLHL11 PE=1 SV=1	1	1	1	1	0	1	1	0	1	1	0	1	1	1.7	1.7	1.7	80.147	708	708	9.2									4	1				1	-2		By MS/MS	By MS/MS	0	1.7	1.7	3780300	0	2030800
sp|Q01105|SET_HUMAN;sp|P0DME0|SETLP_HUMAN	sp|Q01105|SET_HUMAN;sp|P0DME0|SETLP_HUMAN	2;2	2;2	2;2	sp|Q01105|SET_HUMAN Protein SET OS=Homo sapiens OX=9606 GN=SET PE=1 SV=3;sp|P0DME0|SETLP_HUMAN Protein SETSIP OS=Homo sapiens OX=9606 GN=SETSIP PE=1 SV=1	2	2	2	2	0	2	2	0	2	2	0	2	2	7.9	7.9	7.9	33.488	290	290;302	10										4				0	13.233		By MS/MS	By MS/MS	0	7.9	7.9	842820	0	583700
sp|Q9Y3F4|STRAP_HUMAN	sp|Q9Y3F4|STRAP_HUMAN	3	3	3	sp|Q9Y3F4|STRAP_HUMAN Serine-threonine kinase receptor-associated protein OS=Homo sapiens OX=9606 GN=STRAP PE=1 SV=1	1	3	3	3	3	3	3	3	3	3	3	3	3	10.9	10.9	10.9	38.438	350	350	10										12				0	20.19	By matching	By MS/MS	By matching	10.9	10.9	10.9	2581700	343770	1350900
sp|O94776|MTA2_HUMAN;sp|Q9BTC8|MTA3_HUMAN	sp|O94776|MTA2_HUMAN	4;1	4;1	3;0	sp|O94776|MTA2_HUMAN Metastasis-associated protein MTA2 OS=Homo sapiens OX=9606 GN=MTA2 PE=1 SV=1	2	4	4	3	3	4	4	3	4	4	2	3	3	7.6	7.6	6.1	75.022	668	668;594	7.13					1		10	4						0	40.719	By MS/MS	By MS/MS	By MS/MS	5.2	7.6	7.6	5065800	1173300	2875400
sp|Q14203|DCTN1_HUMAN	sp|Q14203|DCTN1_HUMAN	15	15	15	sp|Q14203|DCTN1_HUMAN Dynactin subunit 1 OS=Homo sapiens OX=9606 GN=DCTN1 PE=1 SV=3	1	15	15	15	8	15	10	8	15	10	8	15	10	12.4	12.4	12.4	141.69	1278	1278	5.13					34	5								0	128.34	By MS/MS	By MS/MS	By MS/MS	6.3	12.4	8.3	6513900	979010	3924400
sp|Q5JUX0|SPIN3_HUMAN	sp|Q5JUX0|SPIN3_HUMAN	3	1	1	sp|Q5JUX0|SPIN3_HUMAN Spindlin-3 OS=Homo sapiens OX=9606 GN=SPIN3 PE=1 SV=1	1	3	1	1	2	3	2	1	1	1	1	1	1	14.7	3.9	3.9	29.207	258	258	11											3			0.0022989	6.9458	By MS/MS	By MS/MS	By MS/MS	8.1	14.7	10.5	1784600	467050	946890
sp|Q9NXR1|NDE1_HUMAN;sp|Q9GZM8|NDEL1_HUMAN	sp|Q9NXR1|NDE1_HUMAN;sp|Q9GZM8|NDEL1_HUMAN	1;1	1;1	1;1	sp|Q9NXR1|NDE1_HUMAN Nuclear distribution protein nudE homolog 1 OS=Homo sapiens OX=9606 GN=NDE1 PE=1 SV=3;sp|Q9GZM8|NDEL1_HUMAN Nuclear distribution protein nudE-like 1 OS=Homo sapiens OX=9606 GN=NDEL1 PE=1 SV=1	2	1	1	1	1	1	1	1	1	1	1	1	1	2.4	2.4	2.4	37.72	335	335;345	9.38		1	1							2	1		3	0.0043908	6.5416	By MS/MS	By MS/MS	By MS/MS	2.4	2.4	2.4	3101800	426810	1563500
sp|Q9H269|VPS16_HUMAN	sp|Q9H269|VPS16_HUMAN	1	1	1	sp|Q9H269|VPS16_HUMAN Vacuolar protein sorting-associated protein 16 homolog OS=Homo sapiens OX=9606 GN=VPS16 PE=1 SV=2	1	1	1	1	0	1	1	0	1	1	0	1	1	1.8	1.8	1.8	94.693	839	839	7.25						1	1	2						0.0073529	6.2637		By MS/MS	By matching	0	1.8	1.8	2570600	0	2410100
sp|Q14257|RCN2_HUMAN	sp|Q14257|RCN2_HUMAN	2	2	2	sp|Q14257|RCN2_HUMAN Reticulocalbin-2 OS=Homo sapiens OX=9606 GN=RCN2 PE=1 SV=1	1	2	2	2	1	2	1	1	2	1	1	2	1	5.4	5.4	5.4	36.876	317	317	9.2									4	1				0	12.016	By matching	By MS/MS	By MS/MS	2.5	5.4	2.8	1179300	55039	862240
sp|Q04837|SSBP_HUMAN	sp|Q04837|SSBP_HUMAN	1	1	1	sp|Q04837|SSBP_HUMAN Single-stranded DNA-binding protein, mitochondrial OS=Homo sapiens OX=9606 GN=SSBP1 PE=1 SV=1	1	1	1	1	1	1	1	1	1	1	1	1	1	10.1	10.1	10.1	17.259	148	148	13													3	0	74.272	By MS/MS	By MS/MS	By MS/MS	10.1	10.1	10.1	914760	143560	486450
sp|Q9BRQ6|MIC25_HUMAN	sp|Q9BRQ6|MIC25_HUMAN	1	1	1	sp|Q9BRQ6|MIC25_HUMAN MICOS complex subunit MIC25 OS=Homo sapiens OX=9606 GN=CHCHD6 PE=1 SV=1	1	1	1	1	0	1	1	0	1	1	0	1	1	3.4	3.4	3.4	26.457	235	235	11											2			0.0012092	7.4502		By MS/MS	By MS/MS	0	3.4	3.4	874380	0	668700
sp|Q6P1L8|RM14_HUMAN	sp|Q6P1L8|RM14_HUMAN	3	3	3	sp|Q6P1L8|RM14_HUMAN 39S ribosomal protein L14, mitochondrial OS=Homo sapiens OX=9606 GN=MRPL14 PE=1 SV=1	1	3	3	3	2	3	3	2	3	3	2	3	3	29	29	29	15.947	145	145	13													8	0	19.72	By matching	By MS/MS	By MS/MS	22.8	29	29	839520	180240	481060
sp|P05023|AT1A1_HUMAN;sp|P13637|AT1A3_HUMAN;sp|P50993|AT1A2_HUMAN;sp|Q13733|AT1A4_HUMAN;sp|P20648|ATP4A_HUMAN	sp|P05023|AT1A1_HUMAN;sp|P13637|AT1A3_HUMAN	9;5;4;1;1	9;5;4;1;1	8;4;3;0;1	sp|P05023|AT1A1_HUMAN Sodium/potassium-transporting ATPase subunit alpha-1 OS=Homo sapiens OX=9606 GN=ATP1A1 PE=1 SV=1;sp|P13637|AT1A3_HUMAN Sodium/potassium-transporting ATPase subunit alpha-3 OS=Homo sapiens OX=9606 GN=ATP1A3 PE=1 SV=3	5	9	9	8	3	9	9	3	9	9	2	8	8	10.7	10.7	9.8	112.89	1023	1023;1013;1020;1029;1035	6.04						22	1							0	100.63	By MS/MS	By MS/MS	By MS/MS	3.4	10.7	10.7	4566600	219740	2621100
sp|O15020|SPTN2_HUMAN	sp|O15020|SPTN2_HUMAN	4	2	2	sp|O15020|SPTN2_HUMAN Spectrin beta chain, non-erythrocytic 2 OS=Homo sapiens OX=9606 GN=SPTBN2 PE=1 SV=3	1	4	2	2	4	4	4	2	2	2	2	2	2	1.6	0.9	0.9	271.32	2390	2390	4.69	1	2	4		2	1		1	1		1			0	14.058	By MS/MS	By MS/MS	By matching	1.6	1.6	1.6	35332000	3950900	7397100
sp|P36957|ODO2_HUMAN	sp|P36957|ODO2_HUMAN	3	3	3	sp|P36957|ODO2_HUMAN Dihydrolipoyllysine-residue succinyltransferase component of 2-oxoglutarate dehydrogenase complex, mitochondrial OS=Homo sapiens OX=9606 GN=DLST PE=1 SV=4	1	3	3	3	0	3	3	0	3	3	0	3	3	7.9	7.9	7.9	48.755	453	453	9									6					0	23.88		By MS/MS	By MS/MS	0	7.9	7.9	1763800	0	1334500
sp|Q53RT3|APRV1_HUMAN	sp|Q53RT3|APRV1_HUMAN	1	1	1	sp|Q53RT3|APRV1_HUMAN Retroviral-like aspartic protease 1 OS=Homo sapiens OX=9606 GN=ASPRV1 PE=1 SV=1	1	1	1	1	0	1	0	0	1	0	0	1	0	3.8	3.8	3.8	36.991	343	343	7							1							0.0022962	6.9308		By MS/MS		0	3.8	0	636040	0	636040
sp|P0DOY3|IGLC3_HUMAN;sp|P0DOY2|IGLC2_HUMAN	sp|P0DOY3|IGLC3_HUMAN;sp|P0DOY2|IGLC2_HUMAN	1;1	1;1	1;1	sp|P0DOY3|IGLC3_HUMAN Immunoglobulin lambda constant 3 OS=Homo sapiens OX=9606 GN=IGLC3 PE=1 SV=1;sp|P0DOY2|IGLC2_HUMAN Immunoglobulin lambda constant 2 OS=Homo sapiens OX=9606 GN=IGLC2 PE=1 SV=1	2	1	1	1	0	1	0	0	1	0	0	1	0	9.4	9.4	9.4	11.265	106	106;106	11											1			0.0092975	6.1768		By MS/MS		0	9.4	0	400140	0	400140
sp|P33176|KINH_HUMAN;sp|O60282|KIF5C_HUMAN;sp|Q12840|KIF5A_HUMAN	sp|P33176|KINH_HUMAN;sp|O60282|KIF5C_HUMAN;sp|Q12840|KIF5A_HUMAN	5;3;3	5;3;3	5;3;3	sp|P33176|KINH_HUMAN Kinesin-1 heavy chain OS=Homo sapiens OX=9606 GN=KIF5B PE=1 SV=1;sp|O60282|KIF5C_HUMAN Kinesin heavy chain isoform 5C OS=Homo sapiens OX=9606 GN=KIF5C PE=1 SV=1;sp|Q12840|KIF5A_HUMAN Kinesin heavy chain isoform 5A OS=Homo sapiens OX=96	3	5	5	5	3	5	5	3	5	5	3	5	5	6.2	6.2	6.2	109.68	963	963;957;1032	7.5						11							3	0	43.452	By matching	By MS/MS	By MS/MS	3.9	6.2	6.2	5365200	292080	3384100
sp|Q9HC36|MRM3_HUMAN	sp|Q9HC36|MRM3_HUMAN	3	3	3	sp|Q9HC36|MRM3_HUMAN rRNA methyltransferase 3, mitochondrial OS=Homo sapiens OX=9606 GN=MRM3 PE=1 SV=2	1	3	3	3	0	3	2	0	3	2	0	3	2	7.9	7.9	7.9	47.019	420	420	9									5					0	19.881		By MS/MS	By MS/MS	0	7.9	5	1299200	0	956790
sp|Q9Y5A9|YTHD2_HUMAN	sp|Q9Y5A9|YTHD2_HUMAN	2	2	2	sp|Q9Y5A9|YTHD2_HUMAN YTH domain-containing family protein 2 OS=Homo sapiens OX=9606 GN=YTHDF2 PE=1 SV=2	1	2	2	2	1	2	2	1	2	2	1	2	2	4	4	4	62.333	579	579	8								5						0	16.624	By MS/MS	By MS/MS	By MS/MS	1.9	4	4	2248400	230800	1105700
sp|Q00610|CLH1_HUMAN;sp|P53675|CLH2_HUMAN	sp|Q00610|CLH1_HUMAN	16;6	16;6	16;6	sp|Q00610|CLH1_HUMAN Clathrin heavy chain 1 OS=Homo sapiens OX=9606 GN=CLTC PE=1 SV=5	2	16	16	16	12	16	14	12	16	14	12	16	14	10.3	10.3	10.3	191.61	1675	1675;1640	5.32					44	11	4							0	152.26	By MS/MS	By MS/MS	By MS/MS	7.4	10.3	8.8	9264600	1156700	4929600
sp|O95292|VAPB_HUMAN	sp|O95292|VAPB_HUMAN	2	2	2	sp|O95292|VAPB_HUMAN Vesicle-associated membrane protein-associated protein B/C OS=Homo sapiens OX=9606 GN=VAPB PE=1 SV=3	1	2	2	2	1	2	1	1	2	1	1	2	1	9.1	9.1	9.1	27.228	243	243	10.2										3	1			0	11.4	By matching	By MS/MS	By MS/MS	3.7	9.1	3.7	1576600	260170	817010
sp|P16989|YBOX3_HUMAN	sp|P16989|YBOX3_HUMAN	5	1	1	sp|P16989|YBOX3_HUMAN Y-box-binding protein 3 OS=Homo sapiens OX=9606 GN=YBX3 PE=1 SV=4	1	5	1	1	1	5	3	1	1	1	1	1	1	11.6	5.1	5.1	40.089	372	372	8.4								3	2					0.0011848	7.2269	By matching	By MS/MS	By MS/MS	5.1	11.6	10.2	1479500	261570	704380
sp|Q8N983|RM43_HUMAN	sp|Q8N983|RM43_HUMAN	3	3	3	sp|Q8N983|RM43_HUMAN 39S ribosomal protein L43, mitochondrial OS=Homo sapiens OX=9606 GN=MRPL43 PE=1 SV=1	1	3	3	3	2	3	3	2	3	3	2	3	3	13.5	13.5	13.5	23.431	215	215	12												8		0	22.233	By matching	By MS/MS	By MS/MS	10.2	13.5	13.5	1229800	176440	594710
sp|Q15046|SYK_HUMAN	sp|Q15046|SYK_HUMAN	2	2	2	sp|Q15046|SYK_HUMAN Lysine--tRNA ligase OS=Homo sapiens OX=9606 GN=KARS PE=1 SV=3	1	2	2	2	2	2	1	2	2	1	2	2	1	5.9	5.9	5.9	68.047	597	597	7.17							5	1						0	23.727	By MS/MS	By matching	By MS/MS	5.9	5.9	2.7	2802400	689310	1609000
sp|P04637|P53_HUMAN	sp|P04637|P53_HUMAN	2	2	2	sp|P04637|P53_HUMAN Cellular tumor antigen p53 OS=Homo sapiens OX=9606 GN=TP53 PE=1 SV=4	1	2	2	2	0	2	1	0	2	1	0	2	1	4.8	4.8	4.8	43.653	393	393	9									3					0	11.185		By MS/MS	By matching	0	4.8	2.3	1397100	0	953350
sp|O43660|PLRG1_HUMAN	sp|O43660|PLRG1_HUMAN	3	3	3	sp|O43660|PLRG1_HUMAN Pleiotropic regulator 1 OS=Homo sapiens OX=9606 GN=PLRG1 PE=1 SV=1	1	3	3	3	0	3	3	0	3	3	0	3	3	5.8	5.8	5.8	57.193	514	514	9									6					0	24.85		By MS/MS	By MS/MS	0	5.8	5.8	2311700	0	1563000
sp|Q96S59|RANB9_HUMAN	sp|Q96S59|RANB9_HUMAN	3	3	3	sp|Q96S59|RANB9_HUMAN Ran-binding protein 9 OS=Homo sapiens OX=9606 GN=RANBP9 PE=1 SV=1	1	3	3	3	2	3	2	2	3	2	2	3	2	5.5	5.5	5.5	77.846	729	729	6.67						5	6	1						0	27.741	By MS/MS	By MS/MS	By MS/MS	3.6	5.5	3.6	2336200	477750	1190400
sp|Q9H3G5|CPVL_HUMAN	sp|Q9H3G5|CPVL_HUMAN	3	3	3	sp|Q9H3G5|CPVL_HUMAN Probable serine carboxypeptidase CPVL OS=Homo sapiens OX=9606 GN=CPVL PE=1 SV=2	1	3	3	3	0	3	3	0	3	3	0	3	3	6.3	6.3	6.3	54.163	476	476	9									6					0	26.79		By MS/MS	By MS/MS	0	6.3	6.3	1536500	0	1240400
sp|P46060|RAGP1_HUMAN	sp|P46060|RAGP1_HUMAN	6	6	6	sp|P46060|RAGP1_HUMAN Ran GTPase-activating protein 1 OS=Homo sapiens OX=9606 GN=RANGAP1 PE=1 SV=1	1	6	6	6	3	5	4	3	5	4	3	5	4	12.1	12.1	12.1	63.541	587	587	7.36							9	5						0	49.155	By MS/MS	By MS/MS	By MS/MS	5.6	10.4	8	3417200	366030	1389300
sp|P35579|MYH9_HUMAN;sp|A7E2Y1|MYH7B_HUMAN	sp|P35579|MYH9_HUMAN	17;1	17;1	10;0	sp|P35579|MYH9_HUMAN Myosin-9 OS=Homo sapiens OX=9606 GN=MYH9 PE=1 SV=4	2	17	17	10	15	17	13	15	17	13	8	10	7	8.2	8.2	5	226.53	1960	1960;1983	4.04			1	44			1							0	134.71	By MS/MS	By MS/MS	By MS/MS	7.4	8.2	6.6	8428600	1352600	5306300
sp|Q13765|NACA_HUMAN;sp|E9PAV3|NACAM_HUMAN	sp|Q13765|NACA_HUMAN;sp|E9PAV3|NACAM_HUMAN	1;1	1;1	1;1	sp|Q13765|NACA_HUMAN Nascent polypeptide-associated complex subunit alpha OS=Homo sapiens OX=9606 GN=NACA PE=1 SV=1;sp|E9PAV3|NACAM_HUMAN Nascent polypeptide-associated complex subunit alpha, muscle-specific form OS=Homo sapiens OX=9606 GN=NACA PE=1 SV=1	2	1	1	1	1	1	1	1	1	1	1	1	1	7	7	7	23.384	215	215;2078	10										3				0	41.231	By MS/MS	By MS/MS	By MS/MS	7	7	7	680830	105620	305590
sp|Q9Y2R9|RT07_HUMAN	sp|Q9Y2R9|RT07_HUMAN	1	1	1	sp|Q9Y2R9|RT07_HUMAN 28S ribosomal protein S7, mitochondrial OS=Homo sapiens OX=9606 GN=MRPS7 PE=1 SV=2	1	1	1	1	1	1	1	1	1	1	1	1	1	5	5	5	28.134	242	242	11											5			0.0011905	7.2674	By MS/MS	By MS/MS	By matching	5	5	5	1210200	316820	660760
sp|Q9Y3L5|RAP2C_HUMAN	sp|Q9Y3L5|RAP2C_HUMAN	1	1	1	sp|Q9Y3L5|RAP2C_HUMAN Ras-related protein Rap-2c OS=Homo sapiens OX=9606 GN=RAP2C PE=1 SV=1	1	1	1	1	0	1	1	0	1	1	0	1	1	4.9	4.9	4.9	20.745	183	183	7							2							0.0083333	6.2102		By matching	By MS/MS	0	4.9	4.9	1263300	0	607430
sp|Q0VGL1|LTOR4_HUMAN	sp|Q0VGL1|LTOR4_HUMAN	1	1	1	sp|Q0VGL1|LTOR4_HUMAN Ragulator complex protein LAMTOR4 OS=Homo sapiens OX=9606 GN=LAMTOR4 PE=1 SV=1	1	1	1	1	1	1	1	1	1	1	1	1	1	10.1	10.1	10.1	10.741	99	99	13													3	0.0012516	8.1256	By matching	By MS/MS	By MS/MS	10.1	10.1	10.1	390550	34065	151850
sp|P31949|S10AB_HUMAN	sp|P31949|S10AB_HUMAN	1	1	1	sp|P31949|S10AB_HUMAN Protein S100-A11 OS=Homo sapiens OX=9606 GN=S100A11 PE=1 SV=2	1	1	1	1	0	1	0	0	1	0	0	1	0	10.5	10.5	10.5	11.74	105	105	7							1							0	33.696		By MS/MS		0	10.5	0	251070	0	251070
sp|Q6SZW1|SARM1_HUMAN	sp|Q6SZW1|SARM1_HUMAN	8	8	8	sp|Q6SZW1|SARM1_HUMAN Sterile alpha and TIR motif-containing protein 1 OS=Homo sapiens OX=9606 GN=SARM1 PE=1 SV=1	1	8	8	8	0	5	6	0	5	6	0	5	6	14.2	14.2	14.2	79.387	724	724	7.15							11	2						0	60.759		By MS/MS	By MS/MS	0	9.1	9.5	3781600	0	2231000
sp|Q8NBU5|ATAD1_HUMAN	sp|Q8NBU5|ATAD1_HUMAN	5	5	5	sp|Q8NBU5|ATAD1_HUMAN ATPase family AAA domain-containing protein 1 OS=Homo sapiens OX=9606 GN=ATAD1 PE=1 SV=1	1	5	5	5	0	5	5	0	5	5	0	5	5	13.6	13.6	13.6	40.744	361	361	10.1										9	1			0	29.443		By MS/MS	By MS/MS	0	13.6	13.6	2480600	0	983610
sp|P48444|COPD_HUMAN	sp|P48444|COPD_HUMAN	4	4	4	sp|P48444|COPD_HUMAN Coatomer subunit delta OS=Homo sapiens OX=9606 GN=ARCN1 PE=1 SV=1	1	4	4	4	2	4	4	2	4	4	2	4	4	8.2	8.2	8.2	57.21	511	511	8.09								10	1					0	34.396	By matching	By MS/MS	By MS/MS	3.9	8.2	8.2	2920400	242720	1310000
sp|Q2VIR3|IF2GL_HUMAN;sp|P41091|IF2G_HUMAN	sp|Q2VIR3|IF2GL_HUMAN;sp|P41091|IF2G_HUMAN	2;2	2;2	2;2	sp|Q2VIR3|IF2GL_HUMAN Eukaryotic translation initiation factor 2 subunit 3B OS=Homo sapiens OX=9606 GN=EIF2S3B PE=2 SV=2;sp|P41091|IF2G_HUMAN Eukaryotic translation initiation factor 2 subunit 3 OS=Homo sapiens OX=9606 GN=EIF2S3 PE=1 SV=3	2	2	2	2	0	2	2	0	2	2	0	2	2	5.1	5.1	5.1	51.228	472	472;472	9									4					0	14.396		By MS/MS	By MS/MS	0	5.1	5.1	1386400	0	1017600
sp|P32119|PRDX2_HUMAN	sp|P32119|PRDX2_HUMAN	3	2	2	sp|P32119|PRDX2_HUMAN Peroxiredoxin-2 OS=Homo sapiens OX=9606 GN=PRDX2 PE=1 SV=5	1	3	2	2	1	3	1	0	2	0	0	2	0	14.1	8.6	8.6	21.892	198	198	9.5							1					1		0.0013298	10.729	By matching	By MS/MS	By matching	5.6	14.1	5.6	627510	0	627510
sp|P16615|AT2A2_HUMAN;sp|O14983|AT2A1_HUMAN	sp|P16615|AT2A2_HUMAN	3;1	3;1	3;1	sp|P16615|AT2A2_HUMAN Sarcoplasmic/endoplasmic reticulum calcium ATPase 2 OS=Homo sapiens OX=9606 GN=ATP2A2 PE=1 SV=1	2	3	3	3	1	3	2	1	3	2	1	3	2	3.1	3.1	3.1	114.76	1042	1042;1001	6.14						6	1							0	19.759	By matching	By MS/MS	By MS/MS	1.2	3.1	2.1	2404900	23832	2212300
sp|P28072|PSB6_HUMAN	sp|P28072|PSB6_HUMAN	2	2	2	sp|P28072|PSB6_HUMAN Proteasome subunit beta type-6 OS=Homo sapiens OX=9606 GN=PSMB6 PE=1 SV=4	1	2	2	2	0	2	2	0	2	2	0	2	2	8.4	8.4	8.4	25.357	239	239	11.7											2	4		0	12.112		By MS/MS	By MS/MS	0	8.4	8.4	733850	0	524610
sp|P04899|GNAI2_HUMAN	sp|P04899|GNAI2_HUMAN	3	3	2	sp|P04899|GNAI2_HUMAN Guanine nucleotide-binding protein G(i) subunit alpha-2 OS=Homo sapiens OX=9606 GN=GNAI2 PE=1 SV=3	1	3	3	2	0	2	3	0	2	3	0	1	2	10.4	10.4	7.3	40.45	355	355	10										5				0	20.961		By MS/MS	By MS/MS	0	7.3	10.4	2765500	0	803380
sp|O75934|SPF27_HUMAN	sp|O75934|SPF27_HUMAN	1	1	1	sp|O75934|SPF27_HUMAN Pre-mRNA-splicing factor SPF27 OS=Homo sapiens OX=9606 GN=BCAS2 PE=1 SV=1	1	1	1	1	1	1	0	1	1	0	1	1	0	5.8	5.8	5.8	26.131	225	225	11											2			0.0012804	8.6379	By MS/MS	By MS/MS		5.8	5.8	0	903980	291120	612860
sp|P51153|RAB13_HUMAN;sp|P61026|RAB10_HUMAN	sp|P51153|RAB13_HUMAN	4;1	4;1	4;1	sp|P51153|RAB13_HUMAN Ras-related protein Rab-13 OS=Homo sapiens OX=9606 GN=RAB13 PE=1 SV=1	2	4	4	4	0	4	4	0	4	4	0	4	4	21.7	21.7	21.7	22.774	203	203;200	12												8		0	37.979		By matching	By MS/MS	0	21.7	21.7	1784900	0	551970
sp|Q86U42|PABP2_HUMAN	sp|Q86U42|PABP2_HUMAN	2	2	2	sp|Q86U42|PABP2_HUMAN Polyadenylate-binding protein 2 OS=Homo sapiens OX=9606 GN=PABPN1 PE=1 SV=3	1	2	2	2	1	1	2	1	1	2	1	1	2	8.8	8.8	8.8	32.749	306	306	8.75								1	3					0	38.998	By matching	By MS/MS	By MS/MS	5.2	3.6	8.8	2024200	47180	549590
sp|P50395|GDIB_HUMAN;sp|P31150|GDIA_HUMAN	sp|P50395|GDIB_HUMAN	4;1	4;1	4;1	sp|P50395|GDIB_HUMAN Rab GDP dissociation inhibitor beta OS=Homo sapiens OX=9606 GN=GDI2 PE=1 SV=2	2	4	4	4	0	4	1	0	4	1	0	4	1	9.9	9.9	9.9	50.663	445	445;447	8.2							2		3					0	26.784		By MS/MS	By MS/MS	0	9.9	2	1350200	0	1270500
sp|P14625|ENPL_HUMAN	sp|P14625|ENPL_HUMAN	10	8	8	sp|P14625|ENPL_HUMAN Endoplasmin OS=Homo sapiens OX=9606 GN=HSP90B1 PE=1 SV=1	1	10	8	8	5	10	9	4	8	8	4	8	8	11.1	9.3	9.3	92.468	803	803	6.05						20	1							0	60.237	By matching	By MS/MS	By MS/MS	6.4	11.1	10.8	4087700	334590	1811600
sp|P22695|QCR2_HUMAN	sp|P22695|QCR2_HUMAN	2	2	2	sp|P22695|QCR2_HUMAN Cytochrome b-c1 complex subunit 2, mitochondrial OS=Homo sapiens OX=9606 GN=UQCRC2 PE=1 SV=3	1	2	2	2	0	2	2	0	2	2	0	2	2	6.4	6.4	6.4	48.442	453	453	10										4				0	81.749		By MS/MS	By MS/MS	0	6.4	6.4	1211000	0	852680
sp|Q9NX40|OCAD1_HUMAN	sp|Q9NX40|OCAD1_HUMAN	2	2	2	sp|Q9NX40|OCAD1_HUMAN OCIA domain-containing protein 1 OS=Homo sapiens OX=9606 GN=OCIAD1 PE=1 SV=1	1	2	2	2	0	2	2	0	2	2	0	2	2	7.8	7.8	7.8	27.626	245	245	10										4				0	20.904		By MS/MS	By matching	0	7.8	7.8	920790	0	491150
sp|P51398|RT29_HUMAN	sp|P51398|RT29_HUMAN	2	2	2	sp|P51398|RT29_HUMAN 28S ribosomal protein S29, mitochondrial OS=Homo sapiens OX=9606 GN=DAP3 PE=1 SV=1	1	2	2	2	1	2	2	1	2	2	1	2	2	5.3	5.3	5.3	45.566	398	398	10										6				0	16.385	By MS/MS	By MS/MS	By MS/MS	2.8	5.3	5.3	1538100	131770	980510
sp|Q01844|EWS_HUMAN	sp|Q01844|EWS_HUMAN	1	1	1	sp|Q01844|EWS_HUMAN RNA-binding protein EWS OS=Homo sapiens OX=9606 GN=EWSR1 PE=1 SV=1	1	1	1	1	1	1	1	1	1	1	1	1	1	2.1	2.1	2.1	68.477	656	656	7.5							3		1					0	27.855	By MS/MS	By matching	By matching	2.1	2.1	2.1	1388700	223220	755380
sp|O60884|DNJA2_HUMAN	sp|O60884|DNJA2_HUMAN	2	2	2	sp|O60884|DNJA2_HUMAN DnaJ homolog subfamily A member 2 OS=Homo sapiens OX=9606 GN=DNAJA2 PE=1 SV=1	1	2	2	2	0	2	1	0	2	1	0	2	1	5.6	5.6	5.6	45.745	412	412	9.25									3	1				0	27.522		By MS/MS	By MS/MS	0	5.6	3.2	1416700	0	977260
sp|P35606|COPB2_HUMAN	sp|P35606|COPB2_HUMAN	7	7	7	sp|P35606|COPB2_HUMAN Coatomer subunit beta OS=Homo sapiens OX=9606 GN=COPB2 PE=1 SV=2	1	7	7	7	1	7	7	1	7	7	1	7	7	8.4	8.4	8.4	102.49	906	906	6.06						15	1							0	72.536	By matching	By MS/MS	By MS/MS	1.1	8.4	8.4	4197900	49342	2128700
sp|Q16181|SEPT7_HUMAN;sp|Q6ZU15|SEP14_HUMAN	sp|Q16181|SEPT7_HUMAN;sp|Q6ZU15|SEP14_HUMAN	2;1	2;1	2;1	sp|Q16181|SEPT7_HUMAN Septin-7 OS=Homo sapiens OX=9606 GN=SEPT7 PE=1 SV=2;sp|Q6ZU15|SEP14_HUMAN Septin-14 OS=Homo sapiens OX=9606 GN=SEPT14 PE=1 SV=2	2	2	2	2	1	2	2	1	2	2	1	2	2	4.1	4.1	4.1	50.679	437	437;432	9									7					0	11.193	By matching	By MS/MS	By matching	2.1	4.1	4.1	1459900	64369	1007700
sp|P50402|EMD_HUMAN	sp|P50402|EMD_HUMAN	1	1	1	sp|P50402|EMD_HUMAN Emerin OS=Homo sapiens OX=9606 GN=EMD PE=1 SV=1	1	1	1	1	1	1	1	1	1	1	1	1	1	4.7	4.7	4.7	28.994	254	254	11.4											3	2		0.0011919	7.2674	By matching	By MS/MS	By MS/MS	4.7	4.7	4.7	713820	140820	522830
sp|P31040|SDHA_HUMAN	sp|P31040|SDHA_HUMAN	3	3	3	sp|P31040|SDHA_HUMAN Succinate dehydrogenase [ubiquinone] flavoprotein subunit, mitochondrial OS=Homo sapiens OX=9606 GN=SDHA PE=1 SV=2	1	3	3	3	1	3	3	1	3	3	1	3	3	5.9	5.9	5.9	72.691	664	664	8								7						0	30.923	By MS/MS	By MS/MS	By MS/MS	1.7	5.9	5.9	2961100	0	1341000
sp|Q9HB71|CYBP_HUMAN	sp|Q9HB71|CYBP_HUMAN	2	2	2	sp|Q9HB71|CYBP_HUMAN Calcyclin-binding protein OS=Homo sapiens OX=9606 GN=CACYBP PE=1 SV=2	1	2	2	2	2	2	2	2	2	2	2	2	2	7	7	7	26.21	228	228	11											6			0	12.668	By MS/MS	By MS/MS	By MS/MS	7	7	7	1049100	256340	562350
sp|P51648|AL3A2_HUMAN	sp|P51648|AL3A2_HUMAN	2	2	2	sp|P51648|AL3A2_HUMAN Fatty aldehyde dehydrogenase OS=Homo sapiens OX=9606 GN=ALDH3A2 PE=1 SV=1	1	2	2	2	0	2	1	0	2	1	0	2	1	4.3	4.3	4.3	54.847	485	485	8.75								1	3					0	11.175		By MS/MS	By MS/MS	0	4.3	2.5	1277200	0	934470
sp|Q92769|HDAC2_HUMAN	sp|Q92769|HDAC2_HUMAN	4	2	2	sp|Q92769|HDAC2_HUMAN Histone deacetylase 2 OS=Homo sapiens OX=9606 GN=HDAC2 PE=1 SV=2	1	4	2	2	3	4	4	1	2	2	1	2	2	8.4	3.5	3.5	55.364	488	488	8								5						0	11.969	By matching	By MS/MS	By MS/MS	6.6	8.4	8.4	2414500	398400	845870
sp|Q9Y243|AKT3_HUMAN;sp|P31749|AKT1_HUMAN	sp|Q9Y243|AKT3_HUMAN;sp|P31749|AKT1_HUMAN	1;1	1;1	1;1	sp|Q9Y243|AKT3_HUMAN RAC-gamma serine/threonine-protein kinase OS=Homo sapiens OX=9606 GN=AKT3 PE=1 SV=1;sp|P31749|AKT1_HUMAN RAC-alpha serine/threonine-protein kinase OS=Homo sapiens OX=9606 GN=AKT1 PE=1 SV=2	2	1	1	1	0	1	0	0	1	0	0	1	0	1.7	1.7	1.7	55.774	479	479;480	8.5								1	1					1	-2		By MS/MS		0	1.7	0	1180500	0	1180500
sp|Q13838|DX39B_HUMAN;sp|O00148|DX39A_HUMAN	sp|Q13838|DX39B_HUMAN;sp|O00148|DX39A_HUMAN	3;2	3;2	3;2	sp|Q13838|DX39B_HUMAN Spliceosome RNA helicase DDX39B OS=Homo sapiens OX=9606 GN=DDX39B PE=1 SV=1;sp|O00148|DX39A_HUMAN ATP-dependent RNA helicase DDX39A OS=Homo sapiens OX=9606 GN=DDX39A PE=1 SV=2	2	3	3	3	0	3	2	0	3	2	0	3	2	8.4	8.4	8.4	48.991	428	428;427	9									5					0	21.442		By MS/MS	By MS/MS	0	8.4	5.6	930620	0	797290
sp|Q3V6T2|GRDN_HUMAN	sp|Q3V6T2|GRDN_HUMAN	24	24	23	sp|Q3V6T2|GRDN_HUMAN Girdin OS=Homo sapiens OX=9606 GN=CCDC88A PE=1 SV=2	1	24	24	23	16	24	18	16	24	18	16	23	18	13.9	13.9	13.6	216.04	1871	1871	4.1				61	7									0	323.31	By MS/MS	By MS/MS	By MS/MS	9.7	13.9	10.4	7894800	1435900	3938200
sp|P61254|RL26_HUMAN;sp|Q9UNX3|RL26L_HUMAN	sp|P61254|RL26_HUMAN;sp|Q9UNX3|RL26L_HUMAN	2;1	2;1	2;1	sp|P61254|RL26_HUMAN 60S ribosomal protein L26 OS=Homo sapiens OX=9606 GN=RPL26 PE=1 SV=1;sp|Q9UNX3|RL26L_HUMAN 60S ribosomal protein L26-like 1 OS=Homo sapiens OX=9606 GN=RPL26L1 PE=1 SV=1	2	2	2	2	2	2	2	2	2	2	2	2	2	11.7	11.7	11.7	17.258	145	145;145	12												6		0	12.057	By matching	By matching	By MS/MS	11.7	11.7	11.7	876050	119600	248660
sp|P54652|HSP72_HUMAN	sp|P54652|HSP72_HUMAN	14	1	1	sp|P54652|HSP72_HUMAN Heat shock-related 70 kDa protein 2 OS=Homo sapiens OX=9606 GN=HSPA2 PE=1 SV=1	1	14	1	1	8	13	12	0	1	0	0	1	0	18.2	1.7	1.7	70.02	639	639	7							1							0.0013175	10.509	By matching	By MS/MS	By matching	12.8	18.2	15.8	1449700	0	1449700
sp|Q14974|IMB1_HUMAN	sp|Q14974|IMB1_HUMAN	5	5	5	sp|Q14974|IMB1_HUMAN Importin subunit beta-1 OS=Homo sapiens OX=9606 GN=KPNB1 PE=1 SV=2	1	5	5	5	5	5	4	5	5	4	5	5	4	5.6	5.6	5.6	97.169	876	876	6.35						13	7							0	39.801	By MS/MS	By MS/MS	By MS/MS	5.6	5.6	4.7	5068800	1068700	1639000
sp|O95218|ZRAB2_HUMAN	sp|O95218|ZRAB2_HUMAN	3	3	3	sp|O95218|ZRAB2_HUMAN Zinc finger Ran-binding domain-containing protein 2 OS=Homo sapiens OX=9606 GN=ZRANB2 PE=1 SV=2	1	3	3	3	2	3	3	2	3	3	2	3	3	7.9	7.9	7.9	37.404	330	330	9.89									1	8				0	18.399	By MS/MS	By MS/MS	By MS/MS	5.5	7.9	7.9	1620800	154290	730600
sp|Q92552|RT27_HUMAN	sp|Q92552|RT27_HUMAN	3	3	3	sp|Q92552|RT27_HUMAN 28S ribosomal protein S27, mitochondrial OS=Homo sapiens OX=9606 GN=MRPS27 PE=1 SV=3	1	3	3	3	2	3	3	2	3	3	2	3	3	6.5	6.5	6.5	47.611	414	414	10										8				0	20.785	By matching	By MS/MS	By MS/MS	3.9	6.5	6.5	1939600	238680	1005300
sp|P83369|LSM11_HUMAN	sp|P83369|LSM11_HUMAN	3	3	3	sp|P83369|LSM11_HUMAN U7 snRNA-associated Sm-like protein LSm11 OS=Homo sapiens OX=9606 GN=LSM11 PE=1 SV=2	1	3	3	3	1	3	3	1	3	3	1	3	3	8.9	8.9	8.9	39.499	360	360	10										7				0	22.87	By matching	By MS/MS	By MS/MS	3.3	8.9	8.9	1304700	112730	715700
sp|O60783|RT14_HUMAN	sp|O60783|RT14_HUMAN	2	2	2	sp|O60783|RT14_HUMAN 28S ribosomal protein S14, mitochondrial OS=Homo sapiens OX=9606 GN=MRPS14 PE=1 SV=1	1	2	2	2	0	2	2	0	2	2	0	2	2	21.9	21.9	21.9	15.139	128	128	13													4	0	12.979		By MS/MS	By MS/MS	0	21.9	21.9	323930	0	238540
sp|P99999|CYC_HUMAN	sp|P99999|CYC_HUMAN	1	1	1	sp|P99999|CYC_HUMAN Cytochrome c OS=Homo sapiens OX=9606 GN=CYCS PE=1 SV=2	1	1	1	1	1	1	1	1	1	1	1	1	1	13.3	13.3	13.3	11.749	105	105	13													3	0.0013038	9.4138	By matching	By MS/MS	By MS/MS	13.3	13.3	13.3	717850	57357	237400
sp|Q92598|HS105_HUMAN	sp|Q92598|HS105_HUMAN	8	8	4	sp|Q92598|HS105_HUMAN Heat shock protein 105 kDa OS=Homo sapiens OX=9606 GN=HSPH1 PE=1 SV=1	1	8	8	4	7	7	7	7	7	7	4	4	4	10.6	10.6	5.6	96.864	858	858	6.09						21	2							0	68.522	By MS/MS	By MS/MS	By MS/MS	9	9	9.7	4241800	903390	1846200
sp|O75643|U520_HUMAN	sp|O75643|U520_HUMAN	14	14	14	sp|O75643|U520_HUMAN U5 small nuclear ribonucleoprotein 200 kDa helicase OS=Homo sapiens OX=9606 GN=SNRNP200 PE=1 SV=2	1	14	14	14	9	14	10	9	14	10	9	14	10	7.2	7.2	7.2	244.5	2136	2136	3.81	2		1	33										0	131.93	By MS/MS	By MS/MS	By MS/MS	4.6	7.2	5.3	8774900	2287900	4616400
sp|Q9NWS8|RMND1_HUMAN	sp|Q9NWS8|RMND1_HUMAN	1	1	1	sp|Q9NWS8|RMND1_HUMAN Required for meiotic nuclear division protein 1 homolog OS=Homo sapiens OX=9606 GN=RMND1 PE=1 SV=2	1	1	1	1	0	1	0	0	1	0	0	1	0	1.6	1.6	1.6	51.603	449	449	9									1					1	-2		By MS/MS		0	1.6	0	1045300	0	1045300
sp|P53621|COPA_HUMAN	sp|P53621|COPA_HUMAN	18	18	18	sp|P53621|COPA_HUMAN Coatomer subunit alpha OS=Homo sapiens OX=9606 GN=COPA PE=1 SV=2	1	18	18	18	3	18	12	3	18	12	3	18	12	15	15	15	138.34	1224	1224	5.03					33	1								0	128.2	By MS/MS	By MS/MS	By MS/MS	2.1	15	10.4	4121900	193710	2703400
sp|P14314|GLU2B_HUMAN	sp|P14314|GLU2B_HUMAN	2	2	2	sp|P14314|GLU2B_HUMAN Glucosidase 2 subunit beta OS=Homo sapiens OX=9606 GN=PRKCSH PE=1 SV=2	1	2	2	2	1	1	2	1	1	2	1	1	2	4.5	4.5	4.5	59.425	528	528	8.75							4	1	1			1	1	0	15.858	By MS/MS	By matching	By MS/MS	2.1	2.1	4.5	1718600	73866	733210
sp|P62937|PPIA_HUMAN	sp|P62937|PPIA_HUMAN	2	2	2	sp|P62937|PPIA_HUMAN Peptidyl-prolyl cis-trans isomerase A OS=Homo sapiens OX=9606 GN=PPIA PE=1 SV=2	1	2	2	2	0	1	2	0	1	2	0	1	2	12.1	12.1	12.1	18.012	165	165	12.2											1	3	2	0	15.216		By MS/MS	By MS/MS	0	5.5	12.1	837770	0	383830
sp|O14929|HAT1_HUMAN	sp|O14929|HAT1_HUMAN	2	2	2	sp|O14929|HAT1_HUMAN Histone acetyltransferase type B catalytic subunit OS=Homo sapiens OX=9606 GN=HAT1 PE=1 SV=1	1	2	2	2	0	2	1	0	2	1	0	2	1	5	5	5	49.512	419	419	9									3					0	14.118		By MS/MS	By matching	0	5	3.1	653590	0	607320
sp|Q14558|KPRA_HUMAN	sp|Q14558|KPRA_HUMAN	5	3	3	sp|Q14558|KPRA_HUMAN Phosphoribosyl pyrophosphate synthase-associated protein 1 OS=Homo sapiens OX=9606 GN=PRPSAP1 PE=1 SV=2	1	5	3	3	3	5	5	1	3	3	1	3	3	16.9	11	11	39.393	356	356	10										7				0	26.932	By MS/MS	By MS/MS	By MS/MS	9.3	16.9	16.9	1385200	149610	794860
sp|O95168|NDUB4_HUMAN	sp|O95168|NDUB4_HUMAN	1	1	1	sp|O95168|NDUB4_HUMAN NADH dehydrogenase [ubiquinone] 1 beta subcomplex subunit 4 OS=Homo sapiens OX=9606 GN=NDUFB4 PE=1 SV=3	1	1	1	1	0	1	1	0	1	1	0	1	1	7.8	7.8	7.8	15.208	129	129	13													2	0.0011751	7.1329		By MS/MS	By MS/MS	0	7.8	7.8	271310	0	188390
sp|P63151|2ABA_HUMAN	sp|P63151|2ABA_HUMAN	1	1	1	sp|P63151|2ABA_HUMAN Serine/threonine-protein phosphatase 2A 55 kDa regulatory subunit B alpha isoform OS=Homo sapiens OX=9606 GN=PPP2R2A PE=1 SV=1	1	1	1	1	0	1	1	0	1	1	0	1	1	2.7	2.7	2.7	51.691	447	447	9									2					0.0013193	10.556		By matching	By MS/MS	0	2.7	2.7	1213900	0	899880
sp|Q06265|EXOS9_HUMAN	sp|Q06265|EXOS9_HUMAN	3	3	3	sp|Q06265|EXOS9_HUMAN Exosome complex component RRP45 OS=Homo sapiens OX=9606 GN=EXOSC9 PE=1 SV=3	1	3	3	3	2	3	3	2	3	3	2	3	3	7.7	7.7	7.7	48.948	439	439	8								9						0	26.152	By MS/MS	By MS/MS	By MS/MS	5.2	7.7	7.7	2139700	314840	593860
sp|Q8IYT4|KATL2_HUMAN	sp|Q8IYT4|KATL2_HUMAN	1	1	1	sp|Q8IYT4|KATL2_HUMAN Katanin p60 ATPase-containing subunit A-like 2 OS=Homo sapiens OX=9606 GN=KATNAL2 PE=1 SV=3	1	1	1	1	1	1	1	1	1	1	1	1	1	2.2	2.2	2.2	61.252	538	538	7						3	1	1	1					0.0022727	6.832	By MS/MS	By MS/MS	By MS/MS	2.2	2.2	2.2	1920500	163580	1063900
sp|P49006|MRP_HUMAN	sp|P49006|MRP_HUMAN	1	1	1	sp|P49006|MRP_HUMAN MARCKS-related protein OS=Homo sapiens OX=9606 GN=MARCKSL1 PE=1 SV=2	1	1	1	1	1	1	1	1	1	1	1	1	1	6.7	6.7	6.7	19.529	195	195	10										3				0.0011655	7.0441	By matching	By MS/MS	By MS/MS	6.7	6.7	6.7	564610	61867	216870
sp|Q16611|BAK_HUMAN	sp|Q16611|BAK_HUMAN	1	1	1	sp|Q16611|BAK_HUMAN Bcl-2 homologous antagonist/killer OS=Homo sapiens OX=9606 GN=BAK1 PE=1 SV=1	1	1	1	1	0	1	1	0	1	1	0	1	1	5.2	5.2	5.2	23.408	211	211	11.3											2	1		0.0012361	7.6939		By matching	By MS/MS	0	5.2	5.2	769520	0	285900
sp|P78527|PRKDC_HUMAN	sp|P78527|PRKDC_HUMAN	27	27	27	sp|P78527|PRKDC_HUMAN DNA-dependent protein kinase catalytic subunit OS=Homo sapiens OX=9606 GN=PRKDC PE=1 SV=3	1	27	27	27	16	25	24	16	25	24	16	25	24	7	7	7	469.08	4128	4128	3.77		3	66	42	22	7	1							0	250.29	By MS/MS	By MS/MS	By MS/MS	4.2	6.5	6.4	16732000	1132500	7851600
sp|O95563|MPC2_HUMAN	sp|O95563|MPC2_HUMAN	1	1	1	sp|O95563|MPC2_HUMAN Mitochondrial pyruvate carrier 2 OS=Homo sapiens OX=9606 GN=MPC2 PE=1 SV=1	1	1	1	1	0	1	0	0	1	0	0	1	0	6.3	6.3	6.3	14.279	127	127	13													1	0.0063627	6.3254		By MS/MS		0	6.3	0	284410	0	284410
sp|P04843|RPN1_HUMAN	sp|P04843|RPN1_HUMAN	3	3	3	sp|P04843|RPN1_HUMAN Dolichyl-diphosphooligosaccharide--protein glycosyltransferase subunit 1 OS=Homo sapiens OX=9606 GN=RPN1 PE=1 SV=1	1	3	3	3	2	3	3	2	3	3	2	3	3	5.3	5.3	5.3	68.569	607	607	8								8						0	34.646	By matching	By MS/MS	By MS/MS	3.3	5.3	5.3	3092100	339680	1307200
sp|P35520|CBS_HUMAN;sp|P0DN79|CBSL_HUMAN	sp|P35520|CBS_HUMAN;sp|P0DN79|CBSL_HUMAN	5;5	5;5	5;5	sp|P35520|CBS_HUMAN Cystathionine beta-synthase OS=Homo sapiens OX=9606 GN=CBS PE=1 SV=2;sp|P0DN79|CBSL_HUMAN Cystathionine beta-synthase-like protein OS=Homo sapiens OX=9606 GN=CBSL PE=1 SV=1	2	5	5	5	3	3	5	3	3	5	3	3	5	10.7	10.7	10.7	60.586	551	551;551	8								11						0	44.601	By MS/MS	By MS/MS	By MS/MS	5.8	5.8	10.7	4112100	649710	911090
sp|Q9Y241|HIG1A_HUMAN	sp|Q9Y241|HIG1A_HUMAN	1	1	1	sp|Q9Y241|HIG1A_HUMAN HIG1 domain family member 1A, mitochondrial OS=Homo sapiens OX=9606 GN=HIGD1A PE=1 SV=1	1	1	1	1	0	1	1	0	1	1	0	1	1	22.6	22.6	22.6	10.143	93	93	13													2	0.0012771	8.5852		By MS/MS	By MS/MS	0	22.6	22.6	253420	0	138360
sp|P22735|TGM1_HUMAN	sp|P22735|TGM1_HUMAN	5	5	5	sp|P22735|TGM1_HUMAN Protein-glutamine gamma-glutamyltransferase K OS=Homo sapiens OX=9606 GN=TGM1 PE=1 SV=4	1	5	5	5	0	5	1	0	5	1	0	5	1	7.1	7.1	7.1	89.786	817	817	3.12	4	1			1		2							0	55.85		By MS/MS	By matching	0	7.1	1.1	1732500	0	1605300
sp|Q13895|BYST_HUMAN	sp|Q13895|BYST_HUMAN	3	3	3	sp|Q13895|BYST_HUMAN Bystin OS=Homo sapiens OX=9606 GN=BYSL PE=1 SV=3	1	3	3	3	0	3	3	0	3	3	0	3	3	10.1	10.1	10.1	49.601	437	437	9									6					0	23.346		By MS/MS	By MS/MS	0	10.1	10.1	1342700	0	848960
sp|Q9Y2P8|RCL1_HUMAN	sp|Q9Y2P8|RCL1_HUMAN	1	1	1	sp|Q9Y2P8|RCL1_HUMAN RNA 3-terminal phosphate cyclase-like protein OS=Homo sapiens OX=9606 GN=RCL1 PE=1 SV=3	1	1	1	1	1	1	1	1	1	1	1	1	1	4	4	4	40.842	373	373	10										3				0	31.305	By MS/MS	By MS/MS	By MS/MS	4	4	4	1234000	241110	678100
sp|P62266|RS23_HUMAN	sp|P62266|RS23_HUMAN	1	1	1	sp|P62266|RS23_HUMAN 40S ribosomal protein S23 OS=Homo sapiens OX=9606 GN=RPS23 PE=1 SV=3	1	1	1	1	1	1	1	1	1	1	1	1	1	7.7	7.7	7.7	15.807	143	143	12												3		0	11.018	By matching	By MS/MS	By MS/MS	7.7	7.7	7.7	398290	73765	202000
sp|P56192|SYMC_HUMAN	sp|P56192|SYMC_HUMAN	5	5	5	sp|P56192|SYMC_HUMAN Methionine--tRNA ligase, cytoplasmic OS=Homo sapiens OX=9606 GN=MARS PE=1 SV=2	1	5	5	5	3	5	4	3	5	4	3	5	4	5.3	5.3	5.3	101.11	900	900	6.08						12	1							0	35.932	By MS/MS	By MS/MS	By MS/MS	3	5.3	3.8	2951500	529090	1371700
sp|P32455|GBP1_HUMAN	sp|P32455|GBP1_HUMAN	1	1	1	sp|P32455|GBP1_HUMAN Guanylate-binding protein 1 OS=Homo sapiens OX=9606 GN=GBP1 PE=1 SV=2	1	1	1	1	1	1	1	1	1	1	1	1	1	2	2	2	67.93	592	592	9.25			1					1	1	2	2	1		0.0012438	7.8984	By MS/MS	By matching	By MS/MS	2	2	2	996270	82411	863870
sp|Q63HK5|TSH3_HUMAN	sp|Q63HK5|TSH3_HUMAN	1	1	1	sp|Q63HK5|TSH3_HUMAN Teashirt homolog 3 OS=Homo sapiens OX=9606 GN=TSHZ3 PE=1 SV=2	1	1	1	1	0	1	0	0	1	0	0	1	0	1.6	1.6	1.6	118.56	1081	1081	10										1				1	-2		By MS/MS		0	1.6	0	1787300	0	1787300
sp|Q14410|GLPK2_HUMAN	sp|Q14410|GLPK2_HUMAN	3	1	1	sp|Q14410|GLPK2_HUMAN Glycerol kinase 2 OS=Homo sapiens OX=9606 GN=GK2 PE=2 SV=2	1	3	1	1	1	3	3	0	1	1	0	1	1	6.1	2.2	2.2	60.593	553	553	9									2					0	16.283	By matching	By MS/MS	By matching	1.6	6.1	6.1	1117800	0	923620
sp|O95400|CD2B2_HUMAN	sp|O95400|CD2B2_HUMAN	1	1	1	sp|O95400|CD2B2_HUMAN CD2 antigen cytoplasmic tail-binding protein 2 OS=Homo sapiens OX=9606 GN=CD2BP2 PE=1 SV=1	1	1	1	1	0	1	1	0	1	1	0	1	1	4.1	4.1	4.1	37.646	341	341	9									2					0.003352	6.7072		By MS/MS	By matching	0	4.1	4.1	746530	0	428220
sp|P61803|DAD1_HUMAN	sp|P61803|DAD1_HUMAN	1	1	1	sp|P61803|DAD1_HUMAN Dolichyl-diphosphooligosaccharide--protein glycosyltransferase subunit DAD1 OS=Homo sapiens OX=9606 GN=DAD1 PE=1 SV=3	1	1	1	1	0	1	1	0	1	1	0	1	1	10.6	10.6	10.6	12.497	113	113	13													2	0.0012453	7.9005		By MS/MS	By MS/MS	0	10.6	10.6	222290	0	163240
sp|P04181|OAT_HUMAN	sp|P04181|OAT_HUMAN	2	2	2	sp|P04181|OAT_HUMAN Ornithine aminotransferase, mitochondrial OS=Homo sapiens OX=9606 GN=OAT PE=1 SV=1	1	2	2	2	0	2	1	0	2	1	0	2	1	5.5	5.5	5.5	48.534	439	439	9.2								1	2	2				0	11.784		By MS/MS	By matching	0	5.5	3.2	733520	0	651750
sp|Q9Y4E8|UBP15_HUMAN;sp|Q13107|UBP4_HUMAN;sp|P51784|UBP11_HUMAN	sp|Q9Y4E8|UBP15_HUMAN	7;2;1	7;2;1	7;2;1	sp|Q9Y4E8|UBP15_HUMAN Ubiquitin carboxyl-terminal hydrolase 15 OS=Homo sapiens OX=9606 GN=USP15 PE=1 SV=3	3	7	7	7	6	7	7	6	7	7	6	7	7	6.8	6.8	6.8	112.42	981	981;963;963	6.3						20	6	1						0	62.245	By MS/MS	By MS/MS	By MS/MS	5.9	6.8	6.8	3783400	723770	1659100
sp|P28288|ABCD3_HUMAN	sp|P28288|ABCD3_HUMAN	4	4	4	sp|P28288|ABCD3_HUMAN ATP-binding cassette sub-family D member 3 OS=Homo sapiens OX=9606 GN=ABCD3 PE=1 SV=1	1	4	4	4	2	3	4	2	3	4	2	3	4	5.9	5.9	5.9	75.475	659	659	8								12						0	30.037	By MS/MS	By MS/MS	By MS/MS	3.2	4.6	5.9	3837600	489610	1267500
sp|Q6N021|TET2_HUMAN	sp|Q6N021|TET2_HUMAN	10	10	10	sp|Q6N021|TET2_HUMAN Methylcytosine dioxygenase TET2 OS=Homo sapiens OX=9606 GN=TET2 PE=1 SV=3	1	10	10	10	7	8	7	7	8	7	7	8	7	5.6	5.6	5.6	223.81	2002	2002	5.45				9	14	12	5	2						0	75.2	By MS/MS	By MS/MS	By MS/MS	3.8	4.4	4	5011300	845890	3239300
sp|Q96EL2|RT24_HUMAN	sp|Q96EL2|RT24_HUMAN	1	1	1	sp|Q96EL2|RT24_HUMAN 28S ribosomal protein S24, mitochondrial OS=Homo sapiens OX=9606 GN=MRPS24 PE=1 SV=1	1	1	1	1	1	1	1	1	1	1	1	1	1	4.8	4.8	4.8	19.015	167	167	13													3	0.0043243	6.4584	By MS/MS	By MS/MS	By MS/MS	4.8	4.8	4.8	407180	96012	311170
sp|P15170|ERF3A_HUMAN;sp|Q8IYD1|ERF3B_HUMAN	sp|P15170|ERF3A_HUMAN;sp|Q8IYD1|ERF3B_HUMAN	1;1	1;1	1;1	sp|P15170|ERF3A_HUMAN Eukaryotic peptide chain release factor GTP-binding subunit ERF3A OS=Homo sapiens OX=9606 GN=GSPT1 PE=1 SV=1;sp|Q8IYD1|ERF3B_HUMAN Eukaryotic peptide chain release factor GTP-binding subunit ERF3B OS=Homo sapiens OX=9606 GN=GSPT2 PE=1	2	1	1	1	1	1	1	1	1	1	1	1	1	2	2	2	55.755	499	499;628	7							3							0.004386	6.5334	By MS/MS	By matching	By MS/MS	2	2	2	1558800	286590	807240
sp|Q13148|TADBP_HUMAN	sp|Q13148|TADBP_HUMAN	1	1	1	sp|Q13148|TADBP_HUMAN TAR DNA-binding protein 43 OS=Homo sapiens OX=9606 GN=TARDBP PE=1 SV=1	1	1	1	1	0	1	1	0	1	1	0	1	1	2.2	2.2	2.2	44.739	414	414	9.67									1	2				0.0012579	8.2609		By MS/MS	By matching	0	2.2	2.2	641520	0	403410
sp|P31930|QCR1_HUMAN	sp|P31930|QCR1_HUMAN	1	1	1	sp|P31930|QCR1_HUMAN Cytochrome b-c1 complex subunit 1, mitochondrial OS=Homo sapiens OX=9606 GN=UQCRC1 PE=1 SV=3	1	1	1	1	0	1	1	0	1	1	0	1	1	2.1	2.1	2.1	52.645	480	480	9									2					0.0011876	7.2532		By MS/MS	By MS/MS	0	2.1	2.1	1046200	0	737520
sp|P62699|YPEL5_HUMAN	sp|P62699|YPEL5_HUMAN	1	1	1	sp|P62699|YPEL5_HUMAN Protein yippee-like 5 OS=Homo sapiens OX=9606 GN=YPEL5 PE=1 SV=1	1	1	1	1	0	1	1	0	1	1	0	1	1	11.6	11.6	11.6	13.841	121	121	13													2	0	11.478		By MS/MS	By matching	0	11.6	11.6	253440	0	214890
sp|Q6UB35|C1TM_HUMAN	sp|Q6UB35|C1TM_HUMAN	8	8	8	sp|Q6UB35|C1TM_HUMAN Monofunctional C1-tetrahydrofolate synthase, mitochondrial OS=Homo sapiens OX=9606 GN=MTHFD1L PE=1 SV=1	1	8	8	8	6	8	8	6	8	8	6	8	8	8.2	8.2	8.2	105.79	978	978	6						25								0	53.892	By MS/MS	By MS/MS	By MS/MS	6.1	8.2	8.2	3621000	581280	1543500
sp|Q15758|AAAT_HUMAN	sp|Q15758|AAAT_HUMAN	3	3	3	sp|Q15758|AAAT_HUMAN Neutral amino acid transporter B(0) OS=Homo sapiens OX=9606 GN=SLC1A5 PE=1 SV=2	1	3	3	3	1	3	2	1	3	2	1	3	2	7.4	7.4	7.4	56.598	541	541	7.71							2	5						0	18.765	By matching	By MS/MS	By MS/MS	1.8	7.4	3.7	1166400	149510	481900
sp|Q9BWU0|NADAP_HUMAN	sp|Q9BWU0|NADAP_HUMAN	11	11	11	sp|Q9BWU0|NADAP_HUMAN Kanadaptin OS=Homo sapiens OX=9606 GN=SLC4A1AP PE=1 SV=1	1	11	11	11	8	9	11	8	9	11	8	9	11	14.8	14.8	14.8	88.813	796	796	6						28								0	89.312	By MS/MS	By MS/MS	By MS/MS	10.6	11.7	14.8	3447600	686390	1284300
sp|P41252|SYIC_HUMAN	sp|P41252|SYIC_HUMAN	12	12	12	sp|P41252|SYIC_HUMAN Isoleucine--tRNA ligase, cytoplasmic OS=Homo sapiens OX=9606 GN=IARS PE=1 SV=2	1	12	12	12	7	12	11	7	12	11	7	12	11	9.7	9.7	9.7	144.5	1262	1262	4.8		1	1	2	31									0	113.02	By MS/MS	By MS/MS	By MS/MS	5.3	9.7	8.6	3909500	786770	1717200
sp|Q92734|TFG_HUMAN	sp|Q92734|TFG_HUMAN	1	1	1	sp|Q92734|TFG_HUMAN Protein TFG OS=Homo sapiens OX=9606 GN=TFG PE=1 SV=2	1	1	1	1	0	1	1	0	1	1	0	1	1	2.5	2.5	2.5	43.447	400	400	9									2					0.0011682	7.0881		By MS/MS	By matching	0	2.5	2.5	661110	0	414140
sp|P40121|CAPG_HUMAN	sp|P40121|CAPG_HUMAN	1	1	1	sp|P40121|CAPG_HUMAN Macrophage-capping protein OS=Homo sapiens OX=9606 GN=CAPG PE=1 SV=2	1	1	1	1	0	1	0	0	1	0	0	1	0	3.7	3.7	3.7	38.498	348	348	7							1							0.0012755	8.5703		By MS/MS		0	3.7	0	410620	0	410620
sp|Q13330|MTA1_HUMAN	sp|Q13330|MTA1_HUMAN	4	3	3	sp|Q13330|MTA1_HUMAN Metastasis-associated protein MTA1 OS=Homo sapiens OX=9606 GN=MTA1 PE=1 SV=2	1	4	3	3	3	4	3	2	3	2	2	3	2	5.9	4.5	4.5	80.785	715	715	8.25							4	1		3				0	24.354	By MS/MS	By MS/MS	By MS/MS	4.2	5.9	4.2	2685900	451710	1286000
sp|Q08945|SSRP1_HUMAN	sp|Q08945|SSRP1_HUMAN	4	4	4	sp|Q08945|SSRP1_HUMAN FACT complex subunit SSRP1 OS=Homo sapiens OX=9606 GN=SSRP1 PE=1 SV=1	1	4	4	4	1	4	2	1	4	2	1	4	2	6.5	6.5	6.5	81.074	709	709	7.12							7	1						0	61.878	By MS/MS	By MS/MS	By MS/MS	1.3	6.5	2.8	1326300	97902	871520
sp|Q9UBQ5|EIF3K_HUMAN	sp|Q9UBQ5|EIF3K_HUMAN	2	2	2	sp|Q9UBQ5|EIF3K_HUMAN Eukaryotic translation initiation factor 3 subunit K OS=Homo sapiens OX=9606 GN=EIF3K PE=1 SV=1	1	2	2	2	1	2	2	1	2	2	1	2	2	8.3	8.3	8.3	25.059	218	218	12												5		0	11.588	By matching	By MS/MS	By MS/MS	3.2	8.3	8.3	696980	85512	317680
sp|P54886|P5CS_HUMAN	sp|P54886|P5CS_HUMAN	3	3	3	sp|P54886|P5CS_HUMAN Delta-1-pyrroline-5-carboxylate synthase OS=Homo sapiens OX=9606 GN=ALDH18A1 PE=1 SV=2	1	3	3	3	2	2	2	2	2	2	2	2	2	4.2	4.2	4.2	87.301	795	795	7							6							0	20.833	By MS/MS	By MS/MS	By MS/MS	2.6	2.6	2.6	2115300	465870	1294100
sp|Q53H96|P5CR3_HUMAN	sp|Q53H96|P5CR3_HUMAN	1	1	1	sp|Q53H96|P5CR3_HUMAN Pyrroline-5-carboxylate reductase 3 OS=Homo sapiens OX=9606 GN=PYCR3 PE=1 SV=3	1	1	1	1	1	1	1	1	1	1	1	1	1	4	4	4	28.663	274	274	11											3			0.0012034	7.4311	By MS/MS	By matching	By matching	4	4	4	658930	161900	395320
sp|P63172|DYLT1_HUMAN	sp|P63172|DYLT1_HUMAN	1	1	1	sp|P63172|DYLT1_HUMAN Dynein light chain Tctex-type 1 OS=Homo sapiens OX=9606 GN=DYNLT1 PE=1 SV=1	1	1	1	1	0	1	0	0	1	0	0	1	0	14.2	14.2	14.2	12.452	113	113	13													1	0	41.656		By MS/MS		0	14.2	0	169140	0	169140
sp|O43324|MCA3_HUMAN	sp|O43324|MCA3_HUMAN	2	2	2	sp|O43324|MCA3_HUMAN Eukaryotic translation elongation factor 1 epsilon-1 OS=Homo sapiens OX=9606 GN=EEF1E1 PE=1 SV=1	1	2	2	2	0	2	2	0	2	2	0	2	2	14.9	14.9	14.9	19.81	174	174	12												4		0	16.12		By MS/MS	By MS/MS	0	14.9	14.9	780440	0	337390
sp|P35813|PPM1A_HUMAN	sp|P35813|PPM1A_HUMAN	4	2	2	sp|P35813|PPM1A_HUMAN Protein phosphatase 1A OS=Homo sapiens OX=9606 GN=PPM1A PE=1 SV=1	1	4	2	2	4	4	3	2	2	1	2	2	1	11	5.5	5.5	42.447	382	382	10										5				0	12.359	By matching	By MS/MS	By MS/MS	11	11	7.9	1028700	185130	615620
sp|P52756|RBM5_HUMAN	sp|P52756|RBM5_HUMAN	11	8	8	sp|P52756|RBM5_HUMAN RNA-binding protein 5 OS=Homo sapiens OX=9606 GN=RBM5 PE=1 SV=2	1	11	8	8	6	8	11	3	5	8	3	5	8	14.1	11.3	11.3	92.153	815	815	6.16						17	1	1						0	99.11	By MS/MS	By MS/MS	By MS/MS	7.1	10.2	14.1	2179600	153280	974460
sp|Q9BYE7|PCGF6_HUMAN	sp|Q9BYE7|PCGF6_HUMAN	1	1	1	sp|Q9BYE7|PCGF6_HUMAN Polycomb group RING finger protein 6 OS=Homo sapiens OX=9606 GN=PCGF6 PE=1 SV=2	1	1	1	1	1	1	1	1	1	1	1	1	1	3.4	3.4	3.4	39.047	350	350	8.67								1	2					0	26.118	By matching	By MS/MS	By MS/MS	3.4	3.4	3.4	854160	58271	432520
sp|O00767|ACOD_HUMAN	sp|O00767|ACOD_HUMAN	1	1	1	sp|O00767|ACOD_HUMAN Acyl-CoA desaturase OS=Homo sapiens OX=9606 GN=SCD PE=1 SV=2	1	1	1	1	0	1	0	0	1	0	0	1	0	3.6	3.6	3.6	41.522	359	359	11											1			0	21.739		By MS/MS		0	3.6	0	350560	0	350560
sp|P42704|LPPRC_HUMAN	sp|P42704|LPPRC_HUMAN	12	12	12	sp|P42704|LPPRC_HUMAN Leucine-rich PPR motif-containing protein, mitochondrial OS=Homo sapiens OX=9606 GN=LRPPRC PE=1 SV=3	1	12	12	12	7	12	10	7	12	10	7	12	10	9.8	9.8	9.8	157.9	1394	1394	5.03					31	1								0	125.16	By MS/MS	By MS/MS	By MS/MS	5.5	9.8	8.2	4409600	371350	2423400
sp|P07814|SYEP_HUMAN	sp|P07814|SYEP_HUMAN	10	10	10	sp|P07814|SYEP_HUMAN Bifunctional glutamate/proline--tRNA ligase OS=Homo sapiens OX=9606 GN=EPRS PE=1 SV=5	1	10	10	10	7	10	7	7	10	7	7	10	7	7.6	7.6	7.6	170.59	1512	1512	5.23					23	7								0	91.485	By MS/MS	By MS/MS	By MS/MS	5.3	7.6	5.5	4393600	753310	2190900
sp|Q06136|KDSR_HUMAN	sp|Q06136|KDSR_HUMAN	2	2	2	sp|Q06136|KDSR_HUMAN 3-ketodihydrosphingosine reductase OS=Homo sapiens OX=9606 GN=KDSR PE=1 SV=1	1	2	2	2	0	2	2	0	2	2	0	2	2	6	6	6	36.187	332	332	10.6										2	3			0	16.379		By MS/MS	By MS/MS	0	6	6	1088500	0	400550
sp|P58546|MTPN_HUMAN	sp|P58546|MTPN_HUMAN	2	2	2	sp|P58546|MTPN_HUMAN Myotrophin OS=Homo sapiens OX=9606 GN=MTPN PE=1 SV=2	1	2	2	2	1	1	2	1	1	2	1	1	2	23.7	23.7	23.7	12.895	118	118	7	2												2	0	30.063	By matching	By MS/MS	By MS/MS	9.3	14.4	23.7	338760	22628	160090
sp|Q15006|EMC2_HUMAN	sp|Q15006|EMC2_HUMAN	1	1	1	sp|Q15006|EMC2_HUMAN ER membrane protein complex subunit 2 OS=Homo sapiens OX=9606 GN=EMC2 PE=1 SV=1	1	1	1	1	1	1	1	1	1	1	1	1	1	4	4	4	34.833	297	297	11											3			0.0012346	7.6801	By matching	By matching	By MS/MS	4	4	4	824810	107260	370520
sp|P61421|VA0D1_HUMAN	sp|P61421|VA0D1_HUMAN	1	1	1	sp|P61421|VA0D1_HUMAN V-type proton ATPase subunit d 1 OS=Homo sapiens OX=9606 GN=ATP6V0D1 PE=1 SV=1	1	1	1	1	1	1	1	1	1	1	1	1	1	3.7	3.7	3.7	40.329	351	351	10										3				0.0012151	7.4763	By matching	By MS/MS	By MS/MS	3.7	3.7	3.7	739090	41991	423400
sp|Q96J01|THOC3_HUMAN	sp|Q96J01|THOC3_HUMAN	2	2	2	sp|Q96J01|THOC3_HUMAN THO complex subunit 3 OS=Homo sapiens OX=9606 GN=THOC3 PE=1 SV=1	1	2	2	2	2	2	2	2	2	2	2	2	2	6	6	6	38.771	351	351	10										6				0	12.876	By MS/MS	By MS/MS	By MS/MS	6	6	6	870260	109920	417990
sp|Q9NZ42|PEN2_HUMAN	sp|Q9NZ42|PEN2_HUMAN	1	1	1	sp|Q9NZ42|PEN2_HUMAN Gamma-secretase subunit PEN-2 OS=Homo sapiens OX=9606 GN=PSENEN PE=1 SV=1	1	1	1	1	0	1	1	0	1	1	0	1	1	14.9	14.9	14.9	12.029	101	101	13													2	0.0033482	6.7012		By matching	By MS/MS	0	14.9	14.9	316310	0	104090
sp|P63218|GBG5_HUMAN	sp|P63218|GBG5_HUMAN	1	1	1	sp|P63218|GBG5_HUMAN Guanine nucleotide-binding protein G(I)/G(S)/G(O) subunit gamma-5 OS=Homo sapiens OX=9606 GN=GNG5 PE=1 SV=3	1	1	1	1	0	1	1	0	1	1	0	1	1	13.2	13.2	13.2	7.3184	68	68	13													2	0.0011723	7.1116		By matching	By MS/MS	0	13.2	13.2	249300	0	103520
sp|Q8IW41|MAPK5_HUMAN	sp|Q8IW41|MAPK5_HUMAN	2	2	2	sp|Q8IW41|MAPK5_HUMAN MAP kinase-activated protein kinase 5 OS=Homo sapiens OX=9606 GN=MAPKAPK5 PE=1 SV=2	1	2	2	2	0	2	2	0	2	2	0	2	2	4.4	4.4	4.4	54.22	473	473	9									4					0	12.802		By MS/MS	By MS/MS	0	4.4	4.4	923300	0	555440
sp|O95453|PARN_HUMAN	sp|O95453|PARN_HUMAN	4	4	4	sp|O95453|PARN_HUMAN Poly(A)-specific ribonuclease PARN OS=Homo sapiens OX=9606 GN=PARN PE=1 SV=1	1	4	4	4	3	2	3	3	2	3	3	2	3	5.2	5.2	5.2	73.45	639	639	7.25							7		1					0	24.803	By MS/MS	By MS/MS	By MS/MS	5.2	3	5.2	2948200	217740	718290
sp|P23526|SAHH_HUMAN	sp|P23526|SAHH_HUMAN	2	2	2	sp|P23526|SAHH_HUMAN Adenosylhomocysteinase OS=Homo sapiens OX=9606 GN=AHCY PE=1 SV=4	1	2	2	2	0	2	1	0	2	1	0	2	1	4.6	4.6	4.6	47.716	432	432	10										3				0	12.544		By MS/MS	By matching	0	4.6	1.9	609620	0	489960
sp|Q9P219|DAPLE_HUMAN	sp|Q9P219|DAPLE_HUMAN	19	18	18	sp|Q9P219|DAPLE_HUMAN Protein Daple OS=Homo sapiens OX=9606 GN=CCDC88C PE=1 SV=3	1	19	18	18	15	17	16	15	16	16	15	16	16	10.9	10.6	10.6	228.23	2028	2028	4.18				49	6	2								0	146.9	By MS/MS	By MS/MS	By MS/MS	8.9	9.7	9.7	6055200	1326400	2663800
sp|Q9BS26|ERP44_HUMAN	sp|Q9BS26|ERP44_HUMAN	2	2	2	sp|Q9BS26|ERP44_HUMAN Endoplasmic reticulum resident protein 44 OS=Homo sapiens OX=9606 GN=ERP44 PE=1 SV=1	1	2	2	2	1	2	2	1	2	2	1	2	2	5.9	5.9	5.9	46.971	406	406	9.71									2	5				0	12.86	By matching	By MS/MS	By MS/MS	2.5	5.9	5.9	695820	29415	481360
sp|Q9P258|RCC2_HUMAN	sp|Q9P258|RCC2_HUMAN	3	3	3	sp|Q9P258|RCC2_HUMAN Protein RCC2 OS=Homo sapiens OX=9606 GN=RCC2 PE=1 SV=2	1	3	3	3	0	2	3	0	2	3	0	2	3	6.5	6.5	6.5	56.084	522	522	9									5					0	17.267		By matching	By MS/MS	0	4.8	6.5	1160300	0	638000
sp|P57740|NU107_HUMAN	sp|P57740|NU107_HUMAN	2	2	2	sp|P57740|NU107_HUMAN Nuclear pore complex protein Nup107 OS=Homo sapiens OX=9606 GN=NUP107 PE=1 SV=1	1	2	2	2	0	1	1	0	1	1	0	1	1	1.9	1.9	1.9	106.37	925	925	8.5						1					1			0.0013333	10.886		By MS/MS	By MS/MS	0	1	1	1226600	0	1202200
sp|P62136|PP1A_HUMAN;sp|P36873|PP1G_HUMAN;sp|P62140|PP1B_HUMAN	sp|P62136|PP1A_HUMAN;sp|P36873|PP1G_HUMAN;sp|P62140|PP1B_HUMAN	2;1;1	2;1;1	2;1;1	sp|P62136|PP1A_HUMAN Serine/threonine-protein phosphatase PP1-alpha catalytic subunit OS=Homo sapiens OX=9606 GN=PPP1CA PE=1 SV=1;sp|P36873|PP1G_HUMAN Serine/threonine-protein phosphatase PP1-gamma catalytic subunit OS=Homo sapiens OX=9606 GN=PPP1CC PE=1 S	3	2	2	2	2	2	1	2	2	1	2	2	1	6.1	6.1	6.1	37.512	330	330;323;327	10.2										5	1			0	19.825	By MS/MS	By MS/MS	By MS/MS	6.1	6.1	3	798020	105500	419060
sp|Q7L5Y9|MAEA_HUMAN	sp|Q7L5Y9|MAEA_HUMAN	4	4	4	sp|Q7L5Y9|MAEA_HUMAN E3 ubiquitin-protein transferase MAEA OS=Homo sapiens OX=9606 GN=MAEA PE=1 SV=1	1	4	4	4	2	4	4	2	4	4	2	4	4	11.6	11.6	11.6	45.287	396	396	10										10				0	34.65	By MS/MS	By MS/MS	By MS/MS	5.6	11.6	11.6	1117800	69715	533360
sp|P83731|RL24_HUMAN	sp|P83731|RL24_HUMAN	2	2	2	sp|P83731|RL24_HUMAN 60S ribosomal protein L24 OS=Homo sapiens OX=9606 GN=RPL24 PE=1 SV=1	1	2	2	2	2	1	2	2	1	2	2	1	2	14	14	14	17.779	157	157	12												6		0	16.845	By matching	By MS/MS	By MS/MS	14	8.3	14	598120	136200	185420
sp|O95347|SMC2_HUMAN	sp|O95347|SMC2_HUMAN	7	7	7	sp|O95347|SMC2_HUMAN Structural maintenance of chromosomes protein 2 OS=Homo sapiens OX=9606 GN=SMC2 PE=1 SV=2	1	7	7	7	3	7	5	3	7	5	3	7	5	6.7	6.7	6.7	135.65	1197	1197	5.45			1		14	3		1		1				0	59.117	By MS/MS	By MS/MS	By MS/MS	2.7	6.7	4.8	2430500	86139	1496300
sp|Q9BZE4|NOG1_HUMAN	sp|Q9BZE4|NOG1_HUMAN	1	1	1	sp|Q9BZE4|NOG1_HUMAN Nucleolar GTP-binding protein 1 OS=Homo sapiens OX=9606 GN=GTPBP4 PE=1 SV=3	1	1	1	1	1	1	1	1	1	1	1	1	1	2.1	2.1	2.1	73.964	634	634	7							3							0.0023015	6.9607	By MS/MS	By matching	By matching	2.1	2.1	2.1	1076000	179010	753830
sp|Q9UPW6|SATB2_HUMAN	sp|Q9UPW6|SATB2_HUMAN	2	2	2	sp|Q9UPW6|SATB2_HUMAN DNA-binding protein SATB2 OS=Homo sapiens OX=9606 GN=SATB2 PE=1 SV=2	1	2	2	2	2	2	2	2	2	2	2	2	2	2.9	2.9	2.9	82.554	733	733	6						6								0	17.956	By matching	By MS/MS	By matching	2.9	2.9	2.9	1499300	300240	866180
sp|Q9UBM7|DHCR7_HUMAN	sp|Q9UBM7|DHCR7_HUMAN	1	1	1	sp|Q9UBM7|DHCR7_HUMAN 7-dehydrocholesterol reductase OS=Homo sapiens OX=9606 GN=DHCR7 PE=1 SV=1	1	1	1	1	1	1	1	1	1	1	1	1	1	2.7	2.7	2.7	54.489	475	475	10										3				0	15.511	By matching	By MS/MS	By MS/MS	2.7	2.7	2.7	652220	50656	271240
sp|P61158|ARP3_HUMAN	sp|P61158|ARP3_HUMAN	1	1	1	sp|P61158|ARP3_HUMAN Actin-related protein 3 OS=Homo sapiens OX=9606 GN=ACTR3 PE=1 SV=3	1	1	1	1	0	1	1	0	1	1	0	1	1	2.4	2.4	2.4	47.371	418	418	9									2					0.0023041	6.9696		By MS/MS	By matching	0	2.4	2.4	570570	0	469450
sp|Q8TDY2|RBCC1_HUMAN	sp|Q8TDY2|RBCC1_HUMAN	11	11	11	sp|Q8TDY2|RBCC1_HUMAN RB1-inducible coiled-coil protein 1 OS=Homo sapiens OX=9606 GN=RB1CC1 PE=1 SV=3	1	11	11	11	4	11	8	4	11	8	4	11	8	8.1	8.1	8.1	183.09	1594	1594	4.33			1	22	1		3							0	83.934	By MS/MS	By MS/MS	By MS/MS	2.4	8.1	5.9	2969100	260500	1922000
sp|P62826|RAN_HUMAN	sp|P62826|RAN_HUMAN	6	6	6	sp|P62826|RAN_HUMAN GTP-binding nuclear protein Ran OS=Homo sapiens OX=9606 GN=RAN PE=1 SV=3	1	6	6	6	2	3	6	2	3	6	2	3	6	29.6	29.6	29.6	24.423	216	216	12											1	10	1	0	36.146	By matching	By MS/MS	By MS/MS	10.2	15.7	29.6	1320100	250340	240500
sp|P08195|4F2_HUMAN	sp|P08195|4F2_HUMAN	4	4	4	sp|P08195|4F2_HUMAN 4F2 cell-surface antigen heavy chain OS=Homo sapiens OX=9606 GN=SLC3A2 PE=1 SV=3	1	4	4	4	0	3	3	0	3	3	0	3	3	7.1	7.1	7.1	67.993	630	630	6.71						2	5							0	24.682		By MS/MS	By MS/MS	0	5.9	4.9	1369500	0	633460
sp|O95295|SNAPN_HUMAN	sp|O95295|SNAPN_HUMAN	1	1	1	sp|O95295|SNAPN_HUMAN SNARE-associated protein Snapin OS=Homo sapiens OX=9606 GN=SNAPIN PE=1 SV=1	1	1	1	1	0	1	1	0	1	1	0	1	1	15.4	15.4	15.4	14.874	136	136	12.5												2	2	0.0011628	7.0184		By MS/MS	By MS/MS	0	15.4	15.4	309560	0	196410
sp|Q99459|CDC5L_HUMAN	sp|Q99459|CDC5L_HUMAN	5	5	5	sp|Q99459|CDC5L_HUMAN Cell division cycle 5-like protein OS=Homo sapiens OX=9606 GN=CDC5L PE=1 SV=2	1	5	5	5	3	5	5	3	5	5	3	5	5	6.6	6.6	6.6	92.25	802	802	6.13						13	2							0	34.053	By MS/MS	By MS/MS	By MS/MS	3.2	6.6	6.6	2496800	377780	824460
sp|Q96AE4|FUBP1_HUMAN	sp|Q96AE4|FUBP1_HUMAN	2	1	1	sp|Q96AE4|FUBP1_HUMAN Far upstream element-binding protein 1 OS=Homo sapiens OX=9606 GN=FUBP1 PE=1 SV=3	1	2	1	1	0	1	2	0	1	1	0	1	1	3.3	2	2	67.56	644	644	7							2							0.0012019	7.4273		By matching	By MS/MS	0	2	3.3	873120	0	644230
sp|O14818|PSA7_HUMAN;sp|Q8TAA3|PSMA8_HUMAN	sp|O14818|PSA7_HUMAN;sp|Q8TAA3|PSMA8_HUMAN	1;1	1;1	1;1	sp|O14818|PSA7_HUMAN Proteasome subunit alpha type-7 OS=Homo sapiens OX=9606 GN=PSMA7 PE=1 SV=1;sp|Q8TAA3|PSMA8_HUMAN Proteasome subunit alpha-type 8 OS=Homo sapiens OX=9606 GN=PSMA8 PE=2 SV=3	2	1	1	1	1	1	0	1	1	0	1	1	0	5.6	5.6	5.6	27.887	248	248;256	11											2			0	11.692	By MS/MS	By MS/MS		5.6	5.6	0	407180	109690	297490
sp|Q14008|CKAP5_HUMAN	sp|Q14008|CKAP5_HUMAN	15	15	15	sp|Q14008|CKAP5_HUMAN Cytoskeleton-associated protein 5 OS=Homo sapiens OX=9606 GN=CKAP5 PE=1 SV=3	1	15	15	15	12	13	11	12	13	11	12	13	11	8.1	8.1	8.1	225.49	2032	2032	4.03			1	36	2									0	129.58	By MS/MS	By MS/MS	By MS/MS	6.4	7.2	6	4801400	1077700	2224200
sp|Q9Y5M8|SRPRB_HUMAN	sp|Q9Y5M8|SRPRB_HUMAN	1	1	1	sp|Q9Y5M8|SRPRB_HUMAN Signal recognition particle receptor subunit beta OS=Homo sapiens OX=9606 GN=SRPRB PE=1 SV=3	1	1	1	1	0	1	1	0	1	1	0	1	1	7	7	7	29.702	271	271	11											2			0.0012887	8.8783		By matching	By MS/MS	0	7	7	659920	0	331780
sp|O75390|CISY_HUMAN	sp|O75390|CISY_HUMAN	1	1	1	sp|O75390|CISY_HUMAN Citrate synthase, mitochondrial OS=Homo sapiens OX=9606 GN=CS PE=1 SV=2	1	1	1	1	0	1	1	0	1	1	0	1	1	2.4	2.4	2.4	51.712	466	466	10										2				0.0093168	6.1974		By MS/MS	By MS/MS	0	2.4	2.4	729050	0	390830
sp|P46783|RS10_HUMAN;sp|Q9NQ39|RS10L_HUMAN	sp|P46783|RS10_HUMAN;sp|Q9NQ39|RS10L_HUMAN	1;1	1;1	1;1	sp|P46783|RS10_HUMAN 40S ribosomal protein S10 OS=Homo sapiens OX=9606 GN=RPS10 PE=1 SV=1;sp|Q9NQ39|RS10L_HUMAN Putative 40S ribosomal protein S10-like OS=Homo sapiens OX=9606 GN=RPS10P5 PE=5 SV=1	2	1	1	1	1	1	1	1	1	1	1	1	1	8.5	8.5	8.5	18.898	165	165;176	12												3		0	33.352	By matching	By MS/MS	By MS/MS	8.5	8.5	8.5	1073300	178530	163200
sp|P09874|PARP1_HUMAN	sp|P09874|PARP1_HUMAN	5	5	5	sp|P09874|PARP1_HUMAN Poly [ADP-ribose] polymerase 1 OS=Homo sapiens OX=9606 GN=PARP1 PE=1 SV=4	1	5	5	5	4	5	5	4	5	5	4	5	5	5.2	5.2	5.2	113.08	1014	1014	6.12						15	2							0	71.307	By MS/MS	By MS/MS	By MS/MS	4.4	5.2	5.2	2946700	577300	1033600
sp|O75935|DCTN3_HUMAN	sp|O75935|DCTN3_HUMAN	1	1	1	sp|O75935|DCTN3_HUMAN Dynactin subunit 3 OS=Homo sapiens OX=9606 GN=DCTN3 PE=1 SV=1	1	1	1	1	0	1	1	0	1	1	0	1	1	4.3	4.3	4.3	21.119	186	186	12												2		0.0063559	6.3183		By MS/MS	By MS/MS	0	4.3	4.3	334310	0	220600
sp|Q13045|FLII_HUMAN	sp|Q13045|FLII_HUMAN	4	4	4	sp|Q13045|FLII_HUMAN Protein flightless-1 homolog OS=Homo sapiens OX=9606 GN=FLII PE=1 SV=2	1	4	4	4	3	4	3	3	4	3	3	4	3	3.9	3.9	3.9	144.75	1269	1269	4.53	1	1		2	9	2								0	43.566	By matching	By MS/MS	By MS/MS	2.8	3.9	2.8	5549500	454110	1260300
sp|Q96TA2|YMEL1_HUMAN	sp|Q96TA2|YMEL1_HUMAN	2	2	2	sp|Q96TA2|YMEL1_HUMAN ATP-dependent zinc metalloprotease YME1L1 OS=Homo sapiens OX=9606 GN=YME1L1 PE=1 SV=2	1	2	2	2	1	2	2	1	2	2	1	2	2	3.2	3.2	3.2	86.454	773	773	8								6						0	24.256	By matching	By MS/MS	By MS/MS	1.7	3.2	3.2	1569700	86002	876140
sp|Q9Y3I0|RTCB_HUMAN	sp|Q9Y3I0|RTCB_HUMAN	1	1	1	sp|Q9Y3I0|RTCB_HUMAN tRNA-splicing ligase RtcB homolog OS=Homo sapiens OX=9606 GN=RTCB PE=1 SV=1	1	1	1	1	1	1	1	1	1	1	1	1	1	2.2	2.2	2.2	55.21	505	505	8.67								1	2					0.0012195	7.508	By matching	By MS/MS	By MS/MS	2.2	2.2	2.2	618230	58328	473540
sp|O75489|NDUS3_HUMAN	sp|O75489|NDUS3_HUMAN	2	2	2	sp|O75489|NDUS3_HUMAN NADH dehydrogenase [ubiquinone] iron-sulfur protein 3, mitochondrial OS=Homo sapiens OX=9606 GN=NDUFS3 PE=1 SV=1	1	2	2	2	1	2	1	1	2	1	1	2	1	9.8	9.8	9.8	30.241	264	264	11											4			0	12.154	By matching	By MS/MS	By matching	4.9	9.8	4.9	533620	114640	333730
sp|P62834|RAP1A_HUMAN;sp|P61224|RAP1B_HUMAN	sp|P62834|RAP1A_HUMAN;sp|P61224|RAP1B_HUMAN	2;1	2;1	2;1	sp|P62834|RAP1A_HUMAN Ras-related protein Rap-1A OS=Homo sapiens OX=9606 GN=RAP1A PE=1 SV=1;sp|P61224|RAP1B_HUMAN Ras-related protein Rap-1b OS=Homo sapiens OX=9606 GN=RAP1B PE=1 SV=1	2	2	2	2	0	2	2	0	2	2	0	2	2	13	13	13	20.987	184	184;184	12												5		0	12.178		By matching	By MS/MS	0	13	13	785070	0	195740
sp|Q16543|CDC37_HUMAN	sp|Q16543|CDC37_HUMAN	3	3	3	sp|Q16543|CDC37_HUMAN Hsp90 co-chaperone Cdc37 OS=Homo sapiens OX=9606 GN=CDC37 PE=1 SV=1	1	3	3	3	0	3	3	0	3	3	0	3	3	8.2	8.2	8.2	44.468	378	378	9									6					0	21.361		By MS/MS	By MS/MS	0	8.2	8.2	434220	0	271670
sp|Q969E2|SCAM4_HUMAN	sp|Q969E2|SCAM4_HUMAN	1	1	1	sp|Q969E2|SCAM4_HUMAN Secretory carrier-associated membrane protein 4 OS=Homo sapiens OX=9606 GN=SCAMP4 PE=1 SV=1	1	1	1	1	0	1	1	0	1	1	0	1	1	5.2	5.2	5.2	25.728	229	229	12												2		0.0063358	6.3036		By MS/MS	By MS/MS	0	5.2	5.2	171910	0	95439
sp|Q9UJS0|CMC2_HUMAN;sp|O75746|CMC1_HUMAN	sp|Q9UJS0|CMC2_HUMAN;sp|O75746|CMC1_HUMAN	2;1	2;1	2;1	sp|Q9UJS0|CMC2_HUMAN Calcium-binding mitochondrial carrier protein Aralar2 OS=Homo sapiens OX=9606 GN=SLC25A13 PE=1 SV=2;sp|O75746|CMC1_HUMAN Calcium-binding mitochondrial carrier protein Aralar1 OS=Homo sapiens OX=9606 GN=SLC25A12 PE=1 SV=2	2	2	2	2	2	2	2	2	2	2	2	2	2	2.4	2.4	2.4	74.175	675	675;678	8								6						0	12.725	By matching	By MS/MS	By MS/MS	2.4	2.4	2.4	1577500	240060	643850
sp|Q9UIV1|CNOT7_HUMAN	sp|Q9UIV1|CNOT7_HUMAN	1	1	1	sp|Q9UIV1|CNOT7_HUMAN CCR4-NOT transcription complex subunit 7 OS=Homo sapiens OX=9606 GN=CNOT7 PE=1 SV=3	1	1	1	1	0	1	0	0	1	0	0	1	0	3.9	3.9	3.9	32.745	285	285	11											1			0.0012315	7.643		By MS/MS		0	3.9	0	282370	0	282370
sp|Q9NSB8|HOME2_HUMAN	sp|Q9NSB8|HOME2_HUMAN	2	2	2	sp|Q9NSB8|HOME2_HUMAN Homer protein homolog 2 OS=Homo sapiens OX=9606 GN=HOMER2 PE=1 SV=1	1	2	2	2	2	2	2	2	2	2	2	2	2	5.6	5.6	5.6	40.627	354	354	10.1										6	1			0	25.424	By MS/MS	By MS/MS	By MS/MS	5.6	5.6	5.6	3095400	122200	392820
sp|Q9Y617|SERC_HUMAN	sp|Q9Y617|SERC_HUMAN	1	1	1	sp|Q9Y617|SERC_HUMAN Phosphoserine aminotransferase OS=Homo sapiens OX=9606 GN=PSAT1 PE=1 SV=2	1	1	1	1	1	1	0	1	1	0	1	1	0	2.7	2.7	2.7	40.422	370	370	10										2				0.0044297	6.6204	By MS/MS	By MS/MS		2.7	2.7	0	524890	151270	373620
sp|Q9UNF1|MAGD2_HUMAN;sp|Q12816|TROP_HUMAN	sp|Q9UNF1|MAGD2_HUMAN	3;1	3;1	3;1	sp|Q9UNF1|MAGD2_HUMAN Melanoma-associated antigen D2 OS=Homo sapiens OX=9606 GN=MAGED2 PE=1 SV=2	2	3	3	3	2	2	1	2	2	1	2	2	1	7.1	7.1	7.1	64.953	606	606;1431	7							5							0	24.089	By MS/MS	By MS/MS	By matching	5.3	3.1	1.3	892620	195930	518730
sp|P14735|IDE_HUMAN	sp|P14735|IDE_HUMAN	2	2	2	sp|P14735|IDE_HUMAN Insulin-degrading enzyme OS=Homo sapiens OX=9606 GN=IDE PE=1 SV=4	1	2	2	2	0	2	0	0	2	0	0	2	0	2.4	2.4	2.4	117.97	1019	1019	7							2							0	12.632		By MS/MS		0	2.4	0	924440	0	924440
sp|O76094|SRP72_HUMAN	sp|O76094|SRP72_HUMAN	2	2	2	sp|O76094|SRP72_HUMAN Signal recognition particle subunit SRP72 OS=Homo sapiens OX=9606 GN=SRP72 PE=1 SV=3	1	2	2	2	1	2	2	1	2	2	1	2	2	3.1	3.1	3.1	74.605	671	671	5.86	1		1			3	1					1		0	12.35	By matching	By MS/MS	By MS/MS	1.6	3.1	3.1	2233400	28273	607140
sp|Q8IX12|CCAR1_HUMAN	sp|Q8IX12|CCAR1_HUMAN	4	4	4	sp|Q8IX12|CCAR1_HUMAN Cell division cycle and apoptosis regulator protein 1 OS=Homo sapiens OX=9606 GN=CCAR1 PE=1 SV=2	1	4	4	4	2	4	2	2	4	2	2	4	2	4.1	4.1	4.1	132.82	1150	1150	5.33					8	4								0	35.042	By MS/MS	By MS/MS	By MS/MS	1.8	4.1	1.8	1865400	328290	845030
sp|Q8IWI9|MGAP_HUMAN;sp|Q05707|COEA1_HUMAN	sp|Q8IWI9|MGAP_HUMAN	15;1	15;1	15;1	sp|Q8IWI9|MGAP_HUMAN MAX gene-associated protein OS=Homo sapiens OX=9606 GN=MGA PE=1 SV=3	2	15	15	15	11	15	10	11	15	10	11	15	10	5.9	5.9	5.9	331.83	3026	3026;1796	4.69		1	19	23	22	8	3	4	3					0	99.538	By MS/MS	By MS/MS	By MS/MS	4.6	5.9	4.1	5485900	1315100	2708200
sp|P49321|NASP_HUMAN	sp|P49321|NASP_HUMAN	3	3	3	sp|P49321|NASP_HUMAN Nuclear autoantigenic sperm protein OS=Homo sapiens OX=9606 GN=NASP PE=1 SV=2	1	3	3	3	2	3	2	2	3	2	2	3	2	3.7	3.7	3.7	85.237	788	788	6.55					5		1	5						0	19.276	By matching	By MS/MS	By MS/MS	2.2	3.7	2.8	1851100	220590	781050
sp|Q13409|DC1I2_HUMAN	sp|Q13409|DC1I2_HUMAN	2	2	2	sp|Q13409|DC1I2_HUMAN Cytoplasmic dynein 1 intermediate chain 2 OS=Homo sapiens OX=9606 GN=DYNC1I2 PE=1 SV=3	1	2	2	2	1	1	2	1	1	2	1	1	2	5.2	5.2	5.2	71.456	638	638	7							5							0	16.036	By MS/MS	By matching	By MS/MS	3.3	3.3	5.2	1340600	312110	358450
sp|P82933|RT09_HUMAN	sp|P82933|RT09_HUMAN	1	1	1	sp|P82933|RT09_HUMAN 28S ribosomal protein S9, mitochondrial OS=Homo sapiens OX=9606 GN=MRPS9 PE=1 SV=2	1	1	1	1	1	1	1	1	1	1	1	1	1	3	3	3	45.834	396	396	10.2										3	1			0.0092879	6.1662	By MS/MS	By MS/MS	By matching	3	3	3	1199000	125460	434450
sp|O94906|PRP6_HUMAN	sp|O94906|PRP6_HUMAN	6	6	6	sp|O94906|PRP6_HUMAN Pre-mRNA-processing factor 6 OS=Homo sapiens OX=9606 GN=PRPF6 PE=1 SV=1	1	6	6	6	6	6	6	6	6	6	6	6	6	6.6	6.6	6.6	106.92	941	941	6.05						18	1							0	45.053	By MS/MS	By MS/MS	By MS/MS	6.6	6.6	6.6	2530400	465480	962230
sp|P04080|CYTB_HUMAN	sp|P04080|CYTB_HUMAN	1	1	1	sp|P04080|CYTB_HUMAN Cystatin-B OS=Homo sapiens OX=9606 GN=CSTB PE=1 SV=2	1	1	1	1	0	1	1	0	1	1	0	1	1	12.2	12.2	12.2	11.139	98	98	13													2	0.0042918	6.4007		By matching	By MS/MS	0	12.2	12.2	206100	0	103040
sp|A8K2U0|A2ML1_HUMAN	sp|A8K2U0|A2ML1_HUMAN	1	1	1	sp|A8K2U0|A2ML1_HUMAN Alpha-2-macroglobulin-like protein 1 OS=Homo sapiens OX=9606 GN=A2ML1 PE=1 SV=3	1	1	1	1	0	1	0	0	1	0	0	1	0	1.3	1.3	1.3	161.1	1454	1454	7							1							0.001182	7.201		By MS/MS		0	1.3	0	1145100	0	1145100
sp|O95757|HS74L_HUMAN	sp|O95757|HS74L_HUMAN	7	4	4	sp|O95757|HS74L_HUMAN Heat shock 70 kDa protein 4L OS=Homo sapiens OX=9606 GN=HSPA4L PE=1 SV=3	1	7	4	4	5	6	5	3	4	2	3	4	2	9.3	5.1	5.1	94.511	839	839	6						9								0	26.237	By MS/MS	By MS/MS	By MS/MS	6	7.6	6.7	1415900	274680	863070
sp|P33993|MCM7_HUMAN	sp|P33993|MCM7_HUMAN	3	3	3	sp|P33993|MCM7_HUMAN DNA replication licensing factor MCM7 OS=Homo sapiens OX=9606 GN=MCM7 PE=1 SV=4	1	3	3	3	3	1	3	3	1	3	3	1	3	4.9	4.9	4.9	81.307	719	719	7							7							0	18.596	By matching	By matching	By MS/MS	4.9	1.8	4.9	1585700	297810	617550
sp|Q6P2Q9|PRP8_HUMAN	sp|Q6P2Q9|PRP8_HUMAN	10	10	10	sp|Q6P2Q9|PRP8_HUMAN Pre-mRNA-processing-splicing factor 8 OS=Homo sapiens OX=9606 GN=PRPF8 PE=1 SV=2	1	10	10	10	7	10	10	7	10	10	7	10	10	3.9	3.9	3.9	273.6	2335	2335	4.1			1	27	2	1								0	62.709	By MS/MS	By MS/MS	By MS/MS	2.7	3.9	3.9	4429300	914110	2052200
sp|O00330|ODPX_HUMAN	sp|O00330|ODPX_HUMAN	1	1	1	sp|O00330|ODPX_HUMAN Pyruvate dehydrogenase protein X component, mitochondrial OS=Homo sapiens OX=9606 GN=PDHX PE=1 SV=3	1	1	1	1	0	1	1	0	1	1	0	1	1	2.8	2.8	2.8	54.122	501	501	9									2					0	11.639		By MS/MS	By MS/MS	0	2.8	2.8	677560	0	397120
sp|Q5T7P2|LCE1A_HUMAN;sp|Q5T752|LCE1D_HUMAN;sp|Q5TCM9|LCE5A_HUMAN;sp|Q5T754|LCE1F_HUMAN;sp|Q5T753|LCE1E_HUMAN;sp|Q5T751|LCE1C_HUMAN	sp|Q5T7P2|LCE1A_HUMAN;sp|Q5T752|LCE1D_HUMAN;sp|Q5TCM9|LCE5A_HUMAN;sp|Q5T754|LCE1F_HUMAN;sp|Q5T753|LCE1E_HUMAN;sp|Q5T751|LCE1C_HUMAN	1;1;1;1;1;1	1;1;1;1;1;1	1;1;1;1;1;1	sp|Q5T7P2|LCE1A_HUMAN Late cornified envelope protein 1A OS=Homo sapiens OX=9606 GN=LCE1A PE=1 SV=1;sp|Q5T752|LCE1D_HUMAN Late cornified envelope protein 1D OS=Homo sapiens OX=9606 GN=LCE1D PE=1 SV=1;sp|Q5TCM9|LCE5A_HUMAN Late cornified envelope protein 5A	6	1	1	1	0	1	0	0	1	0	0	1	0	12.7	12.7	12.7	10.982	110	110;114;118;118;118;118	1	1													0.0022701	6.8213		By MS/MS		0	12.7	0	31064	0	31064
sp|Q13155|AIMP2_HUMAN	sp|Q13155|AIMP2_HUMAN	1	1	1	sp|Q13155|AIMP2_HUMAN Aminoacyl tRNA synthase complex-interacting multifunctional protein 2 OS=Homo sapiens OX=9606 GN=AIMP2 PE=1 SV=2	1	1	1	1	1	1	1	1	1	1	1	1	1	4.1	4.1	4.1	35.348	320	320	10										3				0	11.035	By matching	By MS/MS	By MS/MS	4.1	4.1	4.1	632910	48500	261130
sp|Q06210|GFPT1_HUMAN	sp|Q06210|GFPT1_HUMAN	3	3	3	sp|Q06210|GFPT1_HUMAN Glutamine--fructose-6-phosphate aminotransferase [isomerizing] 1 OS=Homo sapiens OX=9606 GN=GFPT1 PE=1 SV=3	1	3	3	3	1	2	3	1	2	3	1	2	3	5.3	5.3	5.3	78.806	699	699	7							6							0	22.601	By matching	By matching	By MS/MS	1.9	3.4	5.3	1117700	26697	648970
sp|O96008|TOM40_HUMAN	sp|O96008|TOM40_HUMAN	1	1	1	sp|O96008|TOM40_HUMAN Mitochondrial import receptor subunit TOM40 homolog OS=Homo sapiens OX=9606 GN=TOMM40 PE=1 SV=1	1	1	1	1	0	1	1	0	1	1	0	1	1	2.5	2.5	2.5	37.893	361	361	10										2				0.0011962	7.3274		By MS/MS	By matching	0	2.5	2.5	275410	0	150620
sp|Q9NTJ3|SMC4_HUMAN	sp|Q9NTJ3|SMC4_HUMAN	7	7	7	sp|Q9NTJ3|SMC4_HUMAN Structural maintenance of chromosomes protein 4 OS=Homo sapiens OX=9606 GN=SMC4 PE=1 SV=2	1	7	7	7	6	7	7	6	7	7	6	7	7	5.7	5.7	5.7	147.18	1288	1288	5					21									0	46.203	By MS/MS	By MS/MS	By MS/MS	5	5.7	5.7	1999700	204210	1067300
sp|Q14697|GANAB_HUMAN	sp|Q14697|GANAB_HUMAN	2	2	2	sp|Q14697|GANAB_HUMAN Neutral alpha-glucosidase AB OS=Homo sapiens OX=9606 GN=GANAB PE=1 SV=3	1	2	2	2	1	2	2	1	2	2	1	2	2	1.7	1.7	1.7	106.87	944	944	6						5								0	12.766	By matching	By MS/MS	By MS/MS	1	1.7	1.7	998620	63104	643660
sp|P68366|TBA4A_HUMAN	sp|P68366|TBA4A_HUMAN	10	1	1	sp|P68366|TBA4A_HUMAN Tubulin alpha-4A chain OS=Homo sapiens OX=9606 GN=TUBA4A PE=1 SV=1	1	10	1	1	2	10	8	0	1	0	0	1	0	21.9	2.2	2.2	49.924	448	448	11											1			0.0012285	7.5875	By matching	By MS/MS	By matching	3.8	21.9	18.1	309320	0	309320
sp|Q9BQ67|GRWD1_HUMAN	sp|Q9BQ67|GRWD1_HUMAN	1	1	1	sp|Q9BQ67|GRWD1_HUMAN Glutamate-rich WD repeat-containing protein 1 OS=Homo sapiens OX=9606 GN=GRWD1 PE=1 SV=1	1	1	1	1	0	1	1	0	1	1	0	1	1	2	2	2	49.419	446	446	9									2					0.0022396	6.7211		By MS/MS	By MS/MS	0	2	2	367310	0	306900
sp|P20042|IF2B_HUMAN	sp|P20042|IF2B_HUMAN	1	1	1	sp|P20042|IF2B_HUMAN Eukaryotic translation initiation factor 2 subunit 2 OS=Homo sapiens OX=9606 GN=EIF2S2 PE=1 SV=2	1	1	1	1	0	1	1	0	1	1	0	1	1	2.4	2.4	2.4	38.388	333	333	9									2					0.004329	6.4584		By MS/MS	By MS/MS	0	2.4	2.4	517030	0	289990
sp|Q7Z434|MAVS_HUMAN	sp|Q7Z434|MAVS_HUMAN	3	3	3	sp|Q7Z434|MAVS_HUMAN Mitochondrial antiviral-signaling protein OS=Homo sapiens OX=9606 GN=MAVS PE=1 SV=2	1	3	3	3	0	2	3	0	2	3	0	2	3	7.6	7.6	7.6	56.527	540	540	8.1							2	5	3					0	20.943		By matching	By MS/MS	0	5.2	7.6	2112300	0	287730
sp|O60925|PFD1_HUMAN	sp|O60925|PFD1_HUMAN	1	1	1	sp|O60925|PFD1_HUMAN Prefoldin subunit 1 OS=Homo sapiens OX=9606 GN=PFDN1 PE=1 SV=2	1	1	1	1	1	1	1	1	1	1	1	1	1	9	9	9	14.21	122	122	13													3	0.0012107	7.4539	By matching	By MS/MS	By MS/MS	9	9	9	451130	70896	111060
sp|Q92968|PEX13_HUMAN	sp|Q92968|PEX13_HUMAN	1	1	1	sp|Q92968|PEX13_HUMAN Peroxisomal membrane protein PEX13 OS=Homo sapiens OX=9606 GN=PEX13 PE=1 SV=2	1	1	1	1	0	1	1	0	1	1	0	1	1	2.5	2.5	2.5	44.129	403	403	9									2					0.0012821	8.6467		By MS/MS	By MS/MS	0	2.5	2.5	366420	0	244260
sp|O96000|NDUBA_HUMAN	sp|O96000|NDUBA_HUMAN	1	1	1	sp|O96000|NDUBA_HUMAN NADH dehydrogenase [ubiquinone] 1 beta subcomplex subunit 10 OS=Homo sapiens OX=9606 GN=NDUFB10 PE=1 SV=3	1	1	1	1	0	1	1	0	1	1	0	1	1	5.8	5.8	5.8	20.776	172	172	12												2		0.0012376	7.7236		By MS/MS	By MS/MS	0	5.8	5.8	228970	0	145290
sp|Q96CS3|FAF2_HUMAN	sp|Q96CS3|FAF2_HUMAN	2	2	2	sp|Q96CS3|FAF2_HUMAN FAS-associated factor 2 OS=Homo sapiens OX=9606 GN=FAF2 PE=1 SV=2	1	2	2	2	0	2	1	0	2	1	0	2	1	3.8	3.8	3.8	52.623	445	445	9									3					0	12.261		By MS/MS	By matching	0	3.8	1.6	494770	0	289320
sp|Q86YM7|HOME1_HUMAN	sp|Q86YM7|HOME1_HUMAN	1	1	1	sp|Q86YM7|HOME1_HUMAN Homer protein homolog 1 OS=Homo sapiens OX=9606 GN=HOMER1 PE=1 SV=2	1	1	1	1	0	1	1	0	1	1	0	1	1	3.4	3.4	3.4	40.276	354	354	9									2					0.0012658	8.4354		By MS/MS	By matching	0	3.4	3.4	367060	0	262650
sp|Q6TDU7|CASC1_HUMAN	sp|Q6TDU7|CASC1_HUMAN	1	1	1	sp|Q6TDU7|CASC1_HUMAN Protein CASC1 OS=Homo sapiens OX=9606 GN=CASC1 PE=2 SV=2	1	1	1	1	1	1	1	1	1	1	1	1	1	2.1	2.1	2.1	83.159	716	716	8.25								3	1					1	-2	By matching	By matching	By MS/MS	2.1	2.1	2.1	1078000	162380	442850
sp|Q9NZJ7|MTCH1_HUMAN	sp|Q9NZJ7|MTCH1_HUMAN	1	1	1	sp|Q9NZJ7|MTCH1_HUMAN Mitochondrial carrier homolog 1 OS=Homo sapiens OX=9606 GN=MTCH1 PE=1 SV=1	1	1	1	1	0	1	1	0	1	1	0	1	1	2.6	2.6	2.6	41.544	389	389	10										2				0.0011641	7.0185		By matching	By MS/MS	0	2.6	2.6	565320	0	221360
sp|O95456|PSMG1_HUMAN	sp|O95456|PSMG1_HUMAN	1	1	1	sp|O95456|PSMG1_HUMAN Proteasome assembly chaperone 1 OS=Homo sapiens OX=9606 GN=PSMG1 PE=1 SV=1	1	1	1	1	1	1	0	1	1	0	1	1	0	4.9	4.9	4.9	32.854	288	288	11											2			0.0063492	6.3153	By matching	By MS/MS		4.9	4.9	0	264880	81662	183210
sp|P50454|SERPH_HUMAN	sp|P50454|SERPH_HUMAN	1	1	1	sp|P50454|SERPH_HUMAN Serpin H1 OS=Homo sapiens OX=9606 GN=SERPINH1 PE=1 SV=2	1	1	1	1	0	1	1	0	1	1	0	1	1	2.9	2.9	2.9	46.44	418	418	9.5									2	2				0.001321	10.556		By MS/MS	By MS/MS	0	2.9	2.9	488330	0	280870
sp|O15042|SR140_HUMAN	sp|O15042|SR140_HUMAN	3	3	3	sp|O15042|SR140_HUMAN U2 snRNP-associated SURP motif-containing protein OS=Homo sapiens OX=9606 GN=U2SURP PE=1 SV=2	1	3	3	3	3	3	2	3	3	2	3	3	2	2.7	2.7	2.7	118.29	1029	1029	5.67					7	6	2							0	21.432	By MS/MS	By MS/MS	By MS/MS	2.7	2.7	1.9	1085700	219920	473970
sp|O94991|SLIK5_HUMAN	sp|O94991|SLIK5_HUMAN	3	3	3	sp|O94991|SLIK5_HUMAN SLIT and NTRK-like protein 5 OS=Homo sapiens OX=9606 GN=SLITRK5 PE=2 SV=2	1	3	3	3	2	3	3	2	3	3	2	3	3	3.3	3.3	3.3	107.48	958	958	5.54					9	2	1	1						0	21.324	By MS/MS	By MS/MS	By MS/MS	2.2	3.3	3.3	1069400	58895	502620
sp|Q8IXI1|MIRO2_HUMAN	sp|Q8IXI1|MIRO2_HUMAN	2	2	1	sp|Q8IXI1|MIRO2_HUMAN Mitochondrial Rho GTPase 2 OS=Homo sapiens OX=9606 GN=RHOT2 PE=1 SV=2	1	2	2	1	0	1	1	0	1	1	0	0	1	3.7	3.7	1.9	68.117	618	618	7							2							0	22.704		By MS/MS	By MS/MS	0	1.8	1.9	640610	0	310190
sp|P00505|AATM_HUMAN	sp|P00505|AATM_HUMAN	2	2	2	sp|P00505|AATM_HUMAN Aspartate aminotransferase, mitochondrial OS=Homo sapiens OX=9606 GN=GOT2 PE=1 SV=3	1	2	2	2	1	2	2	1	2	2	1	2	2	4.9	4.9	4.9	47.517	430	430	10.2										5	1			0	14.339	By MS/MS	By MS/MS	By MS/MS	2.1	4.9	4.9	694260	76206	305980
sp|P59998|ARPC4_HUMAN	sp|P59998|ARPC4_HUMAN	1	1	1	sp|P59998|ARPC4_HUMAN Actin-related protein 2/3 complex subunit 4 OS=Homo sapiens OX=9606 GN=ARPC4 PE=1 SV=3	1	1	1	1	0	1	0	0	1	0	0	1	0	4.8	4.8	4.8	19.667	168	168	11											1			0.0063694	6.3438		By MS/MS		0	4.8	0	105760	0	105760
sp|P53396|ACLY_HUMAN	sp|P53396|ACLY_HUMAN	4	4	4	sp|P53396|ACLY_HUMAN ATP-citrate synthase OS=Homo sapiens OX=9606 GN=ACLY PE=1 SV=3	1	4	4	4	1	4	2	1	4	2	1	4	2	3.7	3.7	3.7	120.84	1101	1101	6						7								0	36.839	By matching	By MS/MS	By MS/MS	1	3.7	2	818800	26477	669310
sp|Q9NUQ2|PLCE_HUMAN	sp|Q9NUQ2|PLCE_HUMAN	1	1	1	sp|Q9NUQ2|PLCE_HUMAN 1-acyl-sn-glycerol-3-phosphate acyltransferase epsilon OS=Homo sapiens OX=9606 GN=AGPAT5 PE=1 SV=3	1	1	1	1	0	1	1	0	1	1	0	1	1	3.3	3.3	3.3	42.072	364	364	10										2				0.0022857	6.89		By MS/MS	By MS/MS	0	3.3	3.3	363850	0	214360
sp|P00491|PNPH_HUMAN	sp|P00491|PNPH_HUMAN	1	1	1	sp|P00491|PNPH_HUMAN Purine nucleoside phosphorylase OS=Homo sapiens OX=9606 GN=PNP PE=1 SV=2	1	1	1	1	0	1	0	0	1	0	0	1	0	3.5	3.5	3.5	32.118	289	289	7							1							0.004315	6.4425		By MS/MS		0	3.5	0	199590	0	199590
sp|P49406|RM19_HUMAN	sp|P49406|RM19_HUMAN	1	1	1	sp|P49406|RM19_HUMAN 39S ribosomal protein L19, mitochondrial OS=Homo sapiens OX=9606 GN=MRPL19 PE=1 SV=2	1	1	1	1	1	1	1	1	1	1	1	1	1	3.1	3.1	3.1	33.535	292	292	11											3			0.0012837	8.6976	By MS/MS	By MS/MS	By MS/MS	3.1	3.1	3.1	330120	85500	194870
sp|Q8NFW8|NEUA_HUMAN	sp|Q8NFW8|NEUA_HUMAN	1	1	1	sp|Q8NFW8|NEUA_HUMAN N-acylneuraminate cytidylyltransferase OS=Homo sapiens OX=9606 GN=CMAS PE=1 SV=2	1	1	1	1	0	1	1	0	1	1	0	1	1	2.8	2.8	2.8	48.379	434	434	9.33									2	1				0.00125	8.0206		By MS/MS	By matching	0	2.8	2.8	489030	0	248330
sp|O15226|NKRF_HUMAN	sp|O15226|NKRF_HUMAN	3	3	3	sp|O15226|NKRF_HUMAN NF-kappa-B-repressing factor OS=Homo sapiens OX=9606 GN=NKRF PE=1 SV=2	1	3	3	3	2	3	3	2	3	3	2	3	3	4.2	4.2	4.2	77.672	690	690	5.89					1	8								0	17.443	By matching	By MS/MS	By MS/MS	2.6	4.2	4.2	748020	160760	425640
sp|Q9UGL9|CRCT1_HUMAN	sp|Q9UGL9|CRCT1_HUMAN	1	1	1	sp|Q9UGL9|CRCT1_HUMAN Cysteine-rich C-terminal protein 1 OS=Homo sapiens OX=9606 GN=CRCT1 PE=1 SV=1	1	1	1	1	1	1	1	1	1	1	1	1	1	13.1	13.1	13.1	9.7358	99	99	2	1	3	1											0.0044248	6.6049	By MS/MS	By MS/MS	By matching	13.1	13.1	13.1	85904	0	52812
sp|O43290|SNUT1_HUMAN	sp|O43290|SNUT1_HUMAN	3	3	3	sp|O43290|SNUT1_HUMAN U4/U6.U5 tri-snRNP-associated protein 1 OS=Homo sapiens OX=9606 GN=SART1 PE=1 SV=1	1	3	3	3	2	3	2	2	3	2	2	3	2	5.4	5.4	5.4	90.254	800	800	6.12						7	1							0	32.585	By MS/MS	By MS/MS	By MS/MS	4	5.4	4	1048400	187400	383190
sp|Q9Y3D9|RT23_HUMAN	sp|Q9Y3D9|RT23_HUMAN	1	1	1	sp|Q9Y3D9|RT23_HUMAN 28S ribosomal protein S23, mitochondrial OS=Homo sapiens OX=9606 GN=MRPS23 PE=1 SV=2	1	1	1	1	0	1	1	0	1	1	0	1	1	5.3	5.3	5.3	21.77	190	190	12												2		0.0011834	7.2181		By MS/MS	By MS/MS	0	5.3	5.3	120660	0	120660
sp|P27708|PYR1_HUMAN	sp|P27708|PYR1_HUMAN	7	7	7	sp|P27708|PYR1_HUMAN CAD protein OS=Homo sapiens OX=9606 GN=CAD PE=1 SV=3	1	7	7	7	4	7	5	4	7	5	4	7	5	3.5	3.5	3.5	242.98	2225	2225	4				16										0	47.627	By MS/MS	By MS/MS	By MS/MS	1.8	3.5	2.4	1428300	78348	1025200
sp|P61088|UBE2N_HUMAN;sp|Q5JXB2|UE2NL_HUMAN	sp|P61088|UBE2N_HUMAN;sp|Q5JXB2|UE2NL_HUMAN	1;1	1;1	1;1	sp|P61088|UBE2N_HUMAN Ubiquitin-conjugating enzyme E2 N OS=Homo sapiens OX=9606 GN=UBE2N PE=1 SV=1;sp|Q5JXB2|UE2NL_HUMAN Putative ubiquitin-conjugating enzyme E2 N-like OS=Homo sapiens OX=9606 GN=UBE2NL PE=1 SV=1	2	1	1	1	0	1	1	0	1	1	0	1	1	7.2	7.2	7.2	17.138	152	152;153	11.7											1	2		0.0011792	7.182		By matching	By MS/MS	0	7.2	7.2	213100	0	99382
sp|Q01650|LAT1_HUMAN	sp|Q01650|LAT1_HUMAN	1	1	1	sp|Q01650|LAT1_HUMAN Large neutral amino acids transporter small subunit 1 OS=Homo sapiens OX=9606 GN=SLC7A5 PE=1 SV=2	1	1	1	1	1	1	1	1	1	1	1	1	1	3.6	3.6	3.6	55.01	507	507	10										3				0	18.076	By matching	By MS/MS	By MS/MS	3.6	3.6	3.6	388020	51138	177880
sp|Q7L2E3|DHX30_HUMAN	sp|Q7L2E3|DHX30_HUMAN	7	7	7	sp|Q7L2E3|DHX30_HUMAN ATP-dependent RNA helicase DHX30 OS=Homo sapiens OX=9606 GN=DHX30 PE=1 SV=1	1	7	7	7	3	7	5	3	7	5	3	7	5	6.1	6.1	6.1	133.94	1194	1194	5.64					8	14								0	47.502	By MS/MS	By MS/MS	By MS/MS	2.4	6.1	4.5	1427300	274340	732700
sp|P08754|GNAI3_HUMAN;sp|P11488|GNAT1_HUMAN;sp|P63096|GNAI1_HUMAN;sp|P19087|GNAT2_HUMAN;sp|P09471|GNAO_HUMAN;sp|A8MTJ3|GNAT3_HUMAN;sp|P38405|GNAL_HUMAN;sp|P63092|GNAS2_HUMAN;sp|Q5JWF2|GNAS1_HUMAN	sp|P08754|GNAI3_HUMAN;sp|P11488|GNAT1_HUMAN;sp|P63096|GNAI1_HUMAN;sp|P19087|GNAT2_HUMAN;sp|P09471|GNAO_HUMAN;sp|A8MTJ3|GNAT3_HUMAN;sp|P38405|GNAL_HUMAN;sp|P63092|GNAS2_HUMAN;sp|Q5JWF2|GNAS1_HUMAN	2;1;1;1;1;1;1;1;1	1;0;0;0;0;0;0;0;0	1;0;0;0;0;0;0;0;0	sp|P08754|GNAI3_HUMAN Guanine nucleotide-binding protein G(k) subunit alpha OS=Homo sapiens OX=9606 GN=GNAI3 PE=1 SV=3;sp|P11488|GNAT1_HUMAN Guanine nucleotide-binding protein G(t) subunit alpha-1 OS=Homo sapiens OX=9606 GN=GNAT1 PE=1 SV=5;sp|P63096|GNAI1_	9	2	1	1	0	2	2	0	1	1	0	1	1	7.3	4.2	4.2	40.532	354	354;350;354;354;354;354;381;394;1037	10										2				0.0012987	9.2787		By MS/MS	By MS/MS	0	7.3	7.3	520390	0	146420
sp|Q53H12|AGK_HUMAN	sp|Q53H12|AGK_HUMAN	1	1	1	sp|Q53H12|AGK_HUMAN Acylglycerol kinase, mitochondrial OS=Homo sapiens OX=9606 GN=AGK PE=1 SV=2	1	1	1	1	0	1	1	0	1	1	0	1	1	2.8	2.8	2.8	47.137	422	422	9.5									2	2				0.0083595	6.2278		By MS/MS	By MS/MS	0	2.8	2.8	305150	0	218390
sp|P22102|PUR2_HUMAN	sp|P22102|PUR2_HUMAN	2	2	2	sp|P22102|PUR2_HUMAN Trifunctional purine biosynthetic protein adenosine-3 OS=Homo sapiens OX=9606 GN=GART PE=1 SV=1	1	2	2	2	0	2	2	0	2	2	0	2	2	2.5	2.5	2.5	107.77	1010	1010	7						4			2					0	13.907		By MS/MS	By MS/MS	0	2.5	2.5	734740	0	454370
sp|P56589|PEX3_HUMAN	sp|P56589|PEX3_HUMAN	1	1	1	sp|P56589|PEX3_HUMAN Peroxisomal biogenesis factor 3 OS=Homo sapiens OX=9606 GN=PEX3 PE=1 SV=1	1	1	1	1	0	1	1	0	1	1	0	1	1	2.7	2.7	2.7	42.139	373	373	10										2				0.001221	7.5312		By MS/MS	By MS/MS	0	2.7	2.7	247980	0	169460
sp|Q9NWU5|RM22_HUMAN	sp|Q9NWU5|RM22_HUMAN	1	1	1	sp|Q9NWU5|RM22_HUMAN 39S ribosomal protein L22, mitochondrial OS=Homo sapiens OX=9606 GN=MRPL22 PE=1 SV=1	1	1	1	1	0	1	1	0	1	1	0	1	1	5.8	5.8	5.8	23.64	206	206	12												2		0.0012165	7.481		By MS/MS	By matching	0	5.8	5.8	236800	0	112370
sp|P11387|TOP1_HUMAN	sp|P11387|TOP1_HUMAN	3	3	3	sp|P11387|TOP1_HUMAN DNA topoisomerase 1 OS=Homo sapiens OX=9606 GN=TOP1 PE=1 SV=2	1	3	3	3	1	3	3	1	3	3	1	3	3	4.1	4.1	4.1	90.725	765	765	6						7								0	21.742	By MS/MS	By MS/MS	By MS/MS	1.3	4.1	4.1	661030	44978	348590
sp|P55060|XPO2_HUMAN	sp|P55060|XPO2_HUMAN	3	3	3	sp|P55060|XPO2_HUMAN Exportin-2 OS=Homo sapiens OX=9606 GN=CSE1L PE=1 SV=3	1	3	3	3	0	3	2	0	3	2	0	3	2	3.6	3.6	3.6	110.42	971	971	6						5								0	34.531		By MS/MS	By MS/MS	0	3.6	2.5	795220	0	462690
sp|P40938|RFC3_HUMAN	sp|P40938|RFC3_HUMAN	1	1	1	sp|P40938|RFC3_HUMAN Replication factor C subunit 3 OS=Homo sapiens OX=9606 GN=RFC3 PE=1 SV=2	1	1	1	1	1	1	1	1	1	1	1	1	1	3.9	3.9	3.9	40.556	356	356	10										3				0	16.596	By matching	By MS/MS	By MS/MS	3.9	3.9	3.9	429150	91016	186460
sp|Q8N1L4|CP4Z2_HUMAN;sp|Q86W10|CP4Z1_HUMAN	sp|Q8N1L4|CP4Z2_HUMAN;sp|Q86W10|CP4Z1_HUMAN	1;1	1;1	1;1	sp|Q8N1L4|CP4Z2_HUMAN Putative inactive cytochrome P450 family member 4Z2 OS=Homo sapiens OX=9606 GN=CYP4Z2P PE=5 SV=2;sp|Q86W10|CP4Z1_HUMAN Cytochrome P450 4Z1 OS=Homo sapiens OX=9606 GN=CYP4Z1 PE=2 SV=1	2	1	1	1	0	1	0	0	1	0	0	1	0	3.5	3.5	3.5	40.158	340	340;505	7							1							0.0042689	6.3877		By MS/MS		0	3.5	0	158590	0	158590
sp|P35250|RFC2_HUMAN	sp|P35250|RFC2_HUMAN	2	2	2	sp|P35250|RFC2_HUMAN Replication factor C subunit 2 OS=Homo sapiens OX=9606 GN=RFC2 PE=1 SV=3	1	2	2	2	1	2	2	1	2	2	1	2	2	7.3	7.3	7.3	39.157	354	354	10										5				0	23.664	By MS/MS	By MS/MS	By MS/MS	2.5	7.3	7.3	323880	0	190050
sp|P11586|C1TC_HUMAN	sp|P11586|C1TC_HUMAN	3	3	3	sp|P11586|C1TC_HUMAN C-1-tetrahydrofolate synthase, cytoplasmic OS=Homo sapiens OX=9606 GN=MTHFD1 PE=1 SV=3	1	3	3	3	2	3	3	2	3	3	2	3	3	4	4	4	101.56	935	935	6.78						5	1	3						0	17.518	By matching	By MS/MS	By MS/MS	2.2	4	4	1261000	209470	446330
sp|P31948|STIP1_HUMAN	sp|P31948|STIP1_HUMAN	2	2	2	sp|P31948|STIP1_HUMAN Stress-induced-phosphoprotein 1 OS=Homo sapiens OX=9606 GN=STIP1 PE=1 SV=1	1	2	2	2	1	2	1	1	2	1	1	2	1	4.2	4.2	4.2	62.639	543	543	8								4						0	13.676	By matching	By MS/MS	By MS/MS	2.4	4.2	2.4	906790	169980	299880
sp|A5YKK6|CNOT1_HUMAN	sp|A5YKK6|CNOT1_HUMAN	6	6	6	sp|A5YKK6|CNOT1_HUMAN CCR4-NOT transcription complex subunit 1 OS=Homo sapiens OX=9606 GN=CNOT1 PE=1 SV=2	1	6	6	6	5	4	4	5	4	4	5	4	4	2.6	2.6	2.6	266.94	2376	2376	4.37				13	5	1								0	41.764	By MS/MS	By MS/MS	By MS/MS	2.2	1.8	1.7	2199600	510050	1036700
sp|Q9P2J5|SYLC_HUMAN	sp|Q9P2J5|SYLC_HUMAN	4	4	4	sp|Q9P2J5|SYLC_HUMAN Leucine--tRNA ligase, cytoplasmic OS=Homo sapiens OX=9606 GN=LARS PE=1 SV=2	1	4	4	4	1	4	2	1	4	2	1	4	2	4	4	4	134.46	1176	1176	5.12					7	1								0	25.149	By matching	By MS/MS	By MS/MS	0.9	4	1.7	904590	43261	517690
sp|Q7Z3S7|CA2D4_HUMAN	sp|Q7Z3S7|CA2D4_HUMAN	1	1	1	sp|Q7Z3S7|CA2D4_HUMAN Voltage-dependent calcium channel subunit alpha-2/delta-4 OS=Homo sapiens OX=9606 GN=CACNA2D4 PE=1 SV=2	1	1	1	1	0	1	1	0	1	1	0	1	1	1	1	1	127.94	1137	1137	11											2			0.0063425	6.3099		By MS/MS	By MS/MS	0	1	1	672880	0	360570
sp|Q4G0J3|LARP7_HUMAN	sp|Q4G0J3|LARP7_HUMAN	1	1	1	sp|Q4G0J3|LARP7_HUMAN La-related protein 7 OS=Homo sapiens OX=9606 GN=LARP7 PE=1 SV=1	1	1	1	1	1	1	0	1	1	0	1	1	0	2.4	2.4	2.4	66.898	582	582	7							2							0.0011601	7.0052	By MS/MS	By matching		2.4	2.4	0	332370	106330	226040
sp|O75616|ERAL1_HUMAN	sp|O75616|ERAL1_HUMAN	1	1	1	sp|O75616|ERAL1_HUMAN GTPase Era, mitochondrial OS=Homo sapiens OX=9606 GN=ERAL1 PE=1 SV=2	1	1	1	1	0	1	1	0	1	1	0	1	1	2.1	2.1	2.1	48.349	437	437	10										2				0.0022422	6.7211		By MS/MS	By matching	0	2.1	2.1	291530	0	176510
sp|O43719|HTSF1_HUMAN	sp|O43719|HTSF1_HUMAN	2	2	2	sp|O43719|HTSF1_HUMAN HIV Tat-specific factor 1 OS=Homo sapiens OX=9606 GN=HTATSF1 PE=1 SV=1	1	2	2	2	2	2	2	2	2	2	2	2	2	3.6	3.6	3.6	85.852	755	755	7.1						6		2	1	1				0	11.908	By MS/MS	By MS/MS	By MS/MS	3.6	3.6	3.6	1138000	215970	397080
sp|Q96DV4|RM38_HUMAN	sp|Q96DV4|RM38_HUMAN	2	2	2	sp|Q96DV4|RM38_HUMAN 39S ribosomal protein L38, mitochondrial OS=Homo sapiens OX=9606 GN=MRPL38 PE=1 SV=2	1	2	2	2	1	1	1	1	1	1	1	1	1	4.2	4.2	4.2	44.596	380	380	10										3				0	12.842	By MS/MS	By MS/MS	By matching	1.8	2.4	2.4	355330	83230	169770
sp|Q9NZB2|F120A_HUMAN	sp|Q9NZB2|F120A_HUMAN	4	4	4	sp|Q9NZB2|F120A_HUMAN Constitutive coactivator of PPAR-gamma-like protein 1 OS=Homo sapiens OX=9606 GN=FAM120A PE=1 SV=2	1	4	4	4	4	3	3	4	3	3	4	3	3	5.1	5.1	5.1	121.89	1118	1118	5					10									0	47.356	By MS/MS	By MS/MS	By MS/MS	5.1	3.8	3.8	862230	147450	433280
sp|P78347|GTF2I_HUMAN	sp|P78347|GTF2I_HUMAN	3	3	3	sp|P78347|GTF2I_HUMAN General transcription factor II-I OS=Homo sapiens OX=9606 GN=GTF2I PE=1 SV=2	1	3	3	3	1	3	3	1	3	3	1	3	3	3.6	3.6	3.6	112.42	998	998	5.22					7	2								0	18.216	By matching	By MS/MS	By MS/MS	0.8	3.6	3.6	553470	23720	363530
sp|Q92878|RAD50_HUMAN	sp|Q92878|RAD50_HUMAN	6	6	6	sp|Q92878|RAD50_HUMAN DNA repair protein RAD50 OS=Homo sapiens OX=9606 GN=RAD50 PE=1 SV=1	1	6	6	6	4	5	4	4	5	4	4	5	4	4.5	4.5	4.5	153.89	1312	1312	5					13									0	38.035	By MS/MS	By MS/MS	By MS/MS	2.7	3.8	3	929100	150910	546540
sp|Q92620|PRP16_HUMAN	sp|Q92620|PRP16_HUMAN	3	3	3	sp|Q92620|PRP16_HUMAN Pre-mRNA-splicing factor ATP-dependent RNA helicase PRP16 OS=Homo sapiens OX=9606 GN=DHX38 PE=1 SV=2	1	3	3	3	3	3	3	3	3	3	3	3	3	2.9	2.9	2.9	140.5	1227	1227	5					9									0	19.831	By matching	By MS/MS	By MS/MS	2.9	2.9	2.9	1083900	127190	439000
sp|Q9UBB4|ATX10_HUMAN	sp|Q9UBB4|ATX10_HUMAN	1	1	1	sp|Q9UBB4|ATX10_HUMAN Ataxin-10 OS=Homo sapiens OX=9606 GN=ATXN10 PE=1 SV=1	1	1	1	1	0	1	1	0	1	1	0	1	1	2.3	2.3	2.3	53.488	475	475	9									2					0.001261	8.3157		By MS/MS	By matching	0	2.3	2.3	204410	0	186360
sp|P15531|NDKA_HUMAN	sp|P15531|NDKA_HUMAN	2	1	1	sp|P15531|NDKA_HUMAN Nucleoside diphosphate kinase A OS=Homo sapiens OX=9606 GN=NME1 PE=1 SV=1	1	2	1	1	1	2	2	0	1	1	0	1	1	15.1	9.2	9.2	17.149	152	152	12.3												2	1	0.0011561	6.9997	By matching	By MS/MS	By MS/MS	5.9	15.1	15.1	277380	0	63109
sp|Q12792|TWF1_HUMAN	sp|Q12792|TWF1_HUMAN	1	1	1	sp|Q12792|TWF1_HUMAN Twinfilin-1 OS=Homo sapiens OX=9606 GN=TWF1 PE=1 SV=3	1	1	1	1	0	1	1	0	1	1	0	1	1	3.7	3.7	3.7	40.282	350	350	10										2				0.0013021	9.3384		By MS/MS	By matching	0	3.7	3.7	272520	0	154210
sp|Q9UHI6|DDX20_HUMAN	sp|Q9UHI6|DDX20_HUMAN	3	3	3	sp|Q9UHI6|DDX20_HUMAN Probable ATP-dependent RNA helicase DDX20 OS=Homo sapiens OX=9606 GN=DDX20 PE=1 SV=2	1	3	3	3	2	2	3	2	2	3	2	2	3	3.5	3.5	3.5	92.239	824	824	6						7								0	17.767	By matching	By MS/MS	By MS/MS	2.3	2.3	3.5	702890	116930	290550
sp|Q16610|ECM1_HUMAN	sp|Q16610|ECM1_HUMAN	1	1	1	sp|Q16610|ECM1_HUMAN Extracellular matrix protein 1 OS=Homo sapiens OX=9606 GN=ECM1 PE=1 SV=2	1	1	1	1	0	1	0	0	1	0	0	1	0	2.6	2.6	2.6	60.673	540	540	7							1							0.0022676	6.8066		By MS/MS		0	2.6	0	213810	0	213810
sp|P34932|HSP74_HUMAN	sp|P34932|HSP74_HUMAN	5	3	3	sp|P34932|HSP74_HUMAN Heat shock 70 kDa protein 4 OS=Homo sapiens OX=9606 GN=HSPA4 PE=1 SV=4	1	5	3	3	4	5	4	3	3	3	3	3	3	7.1	4.5	4.5	94.33	840	840	5.9					1	9								0	34.762	By MS/MS	By MS/MS	By MS/MS	5.5	7.1	6.2	1321600	265130	341570
sp|Q9H845|ACAD9_HUMAN	sp|Q9H845|ACAD9_HUMAN	1	1	1	sp|Q9H845|ACAD9_HUMAN Acyl-CoA dehydrogenase family member 9, mitochondrial OS=Homo sapiens OX=9606 GN=ACAD9 PE=1 SV=1	1	1	1	1	0	1	1	0	1	1	0	1	1	1.3	1.3	1.3	68.76	621	621	8								2						0.0022573	6.7793		By MS/MS	By MS/MS	0	1.3	1.3	452000	0	237390
sp|Q9Y678|COPG1_HUMAN	sp|Q9Y678|COPG1_HUMAN	3	3	3	sp|Q9Y678|COPG1_HUMAN Coatomer subunit gamma-1 OS=Homo sapiens OX=9606 GN=COPG1 PE=1 SV=1	1	3	3	3	0	3	2	0	3	2	0	3	2	4.1	4.1	4.1	97.717	874	874	6.2						4	1							0	17.071		By MS/MS	By matching	0	4.1	2.1	412110	0	331130
sp|P25205|MCM3_HUMAN	sp|P25205|MCM3_HUMAN	4	4	4	sp|P25205|MCM3_HUMAN DNA replication licensing factor MCM3 OS=Homo sapiens OX=9606 GN=MCM3 PE=1 SV=3	1	4	4	4	0	3	2	0	3	2	0	3	2	4.2	4.2	4.2	90.98	808	808	6						5								0	22.635		By MS/MS	By MS/MS	0	3.3	2	440710	0	343790
sp|O00410|IPO5_HUMAN;sp|O60518|RNBP6_HUMAN	sp|O00410|IPO5_HUMAN	4;1	4;1	4;1	sp|O00410|IPO5_HUMAN Importin-5 OS=Homo sapiens OX=9606 GN=IPO5 PE=1 SV=4	2	4	4	4	2	2	4	2	2	4	2	2	4	4.2	4.2	4.2	123.63	1097	1097;1105	6						8								0	23.315	By matching	By MS/MS	By MS/MS	1.7	1.7	4.2	935230	64425	353920
sp|P26640|SYVC_HUMAN	sp|P26640|SYVC_HUMAN	2	2	2	sp|P26640|SYVC_HUMAN Valine--tRNA ligase OS=Homo sapiens OX=9606 GN=VARS PE=1 SV=4	1	2	2	2	1	2	2	1	2	2	1	2	2	1.9	1.9	1.9	140.47	1264	1264	5					5									0	23.9	By MS/MS	By MS/MS	By MS/MS	0.7	1.9	1.9	624340	66193	371460
sp|Q9H0D6|XRN2_HUMAN	sp|Q9H0D6|XRN2_HUMAN	2	2	2	sp|Q9H0D6|XRN2_HUMAN 5-3 exoribonuclease 2 OS=Homo sapiens OX=9606 GN=XRN2 PE=1 SV=1	1	2	2	2	1	2	2	1	2	2	1	2	2	2.5	2.5	2.5	108.58	950	950	6.17						5	1							0	23.626	By MS/MS	By MS/MS	By MS/MS	1.3	2.5	2.5	1079700	216000	293470
sp|O75342|LX12B_HUMAN	sp|O75342|LX12B_HUMAN	2	2	2	sp|O75342|LX12B_HUMAN Arachidonate 12-lipoxygenase, 12R-type OS=Homo sapiens OX=9606 GN=ALOX12B PE=1 SV=1	1	2	2	2	1	2	1	1	2	1	1	2	1	3.4	3.4	3.4	80.355	701	701	3.5	2	1	1				2							0	12.774	By MS/MS	By MS/MS	By matching	1.7	3.4	1.7	356650	101770	223020
sp|Q8NCA5|FA98A_HUMAN	sp|Q8NCA5|FA98A_HUMAN	1	1	1	sp|Q8NCA5|FA98A_HUMAN Protein FAM98A OS=Homo sapiens OX=9606 GN=FAM98A PE=1 SV=1	1	1	1	1	0	1	1	0	1	1	0	1	1	2.7	2.7	2.7	55.4	519	519	8.5								1	1					0	16.04		By matching	By MS/MS	0	2.7	2.7	310090	0	137310
sp|O96019|ACL6A_HUMAN	sp|O96019|ACL6A_HUMAN	1	1	1	sp|O96019|ACL6A_HUMAN Actin-like protein 6A OS=Homo sapiens OX=9606 GN=ACTL6A PE=1 SV=1	1	1	1	1	0	1	0	0	1	0	0	1	0	3	3	3	47.46	429	429	9									1					0.0012077	7.4387		By MS/MS		0	3	0	118430	0	118430
sp|P26196|DDX6_HUMAN	sp|P26196|DDX6_HUMAN	1	1	1	sp|P26196|DDX6_HUMAN Probable ATP-dependent RNA helicase DDX6 OS=Homo sapiens OX=9606 GN=DDX6 PE=1 SV=2	1	1	1	1	0	1	1	0	1	1	0	1	1	2.1	2.1	2.1	54.416	483	483	9									2					0.0011696	7.0881		By MS/MS	By matching	0	2.1	2.1	183300	0	160170
sp|P49327|FAS_HUMAN	sp|P49327|FAS_HUMAN	8	8	8	sp|P49327|FAS_HUMAN Fatty acid synthase OS=Homo sapiens OX=9606 GN=FASN PE=1 SV=3	1	8	8	8	3	7	6	3	7	6	3	7	6	3.6	3.6	3.6	273.42	2511	2511	3.76		1	9	11	3	1								0	70.387	By MS/MS	By MS/MS	By MS/MS	1.4	3	2.5	1749700	127120	714870
sp|Q8NF91|SYNE1_HUMAN	sp|Q8NF91|SYNE1_HUMAN	2	2	2	sp|Q8NF91|SYNE1_HUMAN Nesprin-1 OS=Homo sapiens OX=9606 GN=SYNE1 PE=1 SV=4	1	2	2	2	2	1	1	2	1	1	2	1	1	0.3	0.3	0.3	1011.1	8797	8797	8.83								3	2		1			0	11.461	By MS/MS	By MS/MS	By MS/MS	0.3	0.1	0.1	7456700	1572900	2729700
sp|P53618|COPB_HUMAN	sp|P53618|COPB_HUMAN	2	2	2	sp|P53618|COPB_HUMAN Coatomer subunit beta OS=Homo sapiens OX=9606 GN=COPB1 PE=1 SV=3	1	2	2	2	0	2	1	0	2	1	0	2	1	2.9	2.9	2.9	107.14	953	953	6.25						3	1							0	11.644		By MS/MS	By MS/MS	0	2.9	1	466680	0	266290
sp|P60981|DEST_HUMAN	sp|P60981|DEST_HUMAN	1	1	1	sp|P60981|DEST_HUMAN Destrin OS=Homo sapiens OX=9606 GN=DSTN PE=1 SV=3	1	1	1	1	0	1	1	0	1	1	0	1	1	7.3	7.3	7.3	18.506	165	165	12												2		0.0044004	6.5602		By MS/MS	By matching	0	7.3	7.3	131430	0	59941
sp|Q7KZF4|SND1_HUMAN	sp|Q7KZF4|SND1_HUMAN	2	2	2	sp|Q7KZF4|SND1_HUMAN Staphylococcal nuclease domain-containing protein 1 OS=Homo sapiens OX=9606 GN=SND1 PE=1 SV=1	1	2	2	2	1	2	2	1	2	2	1	2	2	3.4	3.4	3.4	102	910	910	6						5								0	11.647	By matching	By MS/MS	By matching	2.2	3.4	3.4	498970	74672	285310
sp|P35580|MYH10_HUMAN;sp|P35749|MYH11_HUMAN	sp|P35580|MYH10_HUMAN;sp|P35749|MYH11_HUMAN	12;7	5;2	5;2	sp|P35580|MYH10_HUMAN Myosin-10 OS=Homo sapiens OX=9606 GN=MYH10 PE=1 SV=3;sp|P35749|MYH11_HUMAN Myosin-11 OS=Homo sapiens OX=9606 GN=MYH11 PE=1 SV=3	2	12	5	5	9	12	9	2	5	3	2	5	3	5.9	2.7	2.7	229	1976	1976;1972	4				10										0	30.85	By matching	By MS/MS	By MS/MS	4.3	5.9	4.5	871400	86727	527100
sp|O43548|TGM5_HUMAN	sp|O43548|TGM5_HUMAN	1	1	1	sp|O43548|TGM5_HUMAN Protein-glutamine gamma-glutamyltransferase 5 OS=Homo sapiens OX=9606 GN=TGM5 PE=1 SV=4	1	1	1	1	0	1	0	0	1	0	0	1	0	2.1	2.1	2.1	80.777	720	720	7							1							0	32.902		By MS/MS		0	2.1	0	161780	0	161780
sp|Q9UPQ9|TNR6B_HUMAN	sp|Q9UPQ9|TNR6B_HUMAN	3	3	3	sp|Q9UPQ9|TNR6B_HUMAN Trinucleotide repeat-containing gene 6B protein OS=Homo sapiens OX=9606 GN=TNRC6B PE=1 SV=4	1	3	3	3	2	3	3	2	3	3	2	3	3	2.4	2.4	2.4	194	1833	1833	4.5				6	3	1								0	20.678	By matching	By MS/MS	By MS/MS	1.9	2.4	2.4	683710	54103	377700
sp|P12931|SRC_HUMAN;sp|P07947|YES_HUMAN	sp|P12931|SRC_HUMAN;sp|P07947|YES_HUMAN	1;1	1;1	1;1	sp|P12931|SRC_HUMAN Proto-oncogene tyrosine-protein kinase Src OS=Homo sapiens OX=9606 GN=SRC PE=1 SV=3;sp|P07947|YES_HUMAN Tyrosine-protein kinase Yes OS=Homo sapiens OX=9606 GN=YES1 PE=1 SV=3	2	1	1	1	0	1	1	0	1	1	0	1	1	2.4	2.4	2.4	59.834	536	536;543	7.67							1	2						0	15.735		By matching	By MS/MS	0	2.4	2.4	327070	0	131380
sp|P57678|GEMI4_HUMAN	sp|P57678|GEMI4_HUMAN	3	3	3	sp|P57678|GEMI4_HUMAN Gem-associated protein 4 OS=Homo sapiens OX=9606 GN=GEMIN4 PE=1 SV=2	1	3	3	3	2	2	3	2	2	3	2	2	3	3.3	3.3	3.3	120.04	1058	1058	6.12						7	1							0	19.81	By matching	By MS/MS	By MS/MS	2.1	2.1	3.3	792200	164220	252030
sp|Q10570|CPSF1_HUMAN	sp|Q10570|CPSF1_HUMAN	1	1	1	sp|Q10570|CPSF1_HUMAN Cleavage and polyadenylation specificity factor subunit 1 OS=Homo sapiens OX=9606 GN=CPSF1 PE=1 SV=2	1	1	1	1	1	1	1	1	1	1	1	1	1	1.2	1.2	1.2	160.88	1443	1443	4.83				2	3	1								0	33.103	By MS/MS	By MS/MS	By MS/MS	1.2	1.2	1.2	530150	28055	312450
sp|Q5UIP0|RIF1_HUMAN	sp|Q5UIP0|RIF1_HUMAN	5	5	5	sp|Q5UIP0|RIF1_HUMAN Telomere-associated protein RIF1 OS=Homo sapiens OX=9606 GN=RIF1 PE=1 SV=2	1	5	5	5	4	5	5	4	5	5	4	5	5	2.6	2.6	2.6	274.46	2472	2472	3.96			8	11	3	2								0	48.771	By matching	By MS/MS	By MS/MS	2.1	2.6	2.6	1582600	316880	492740
sp|Q9Y5V3|MAGD1_HUMAN	sp|Q9Y5V3|MAGD1_HUMAN	1	1	1	sp|Q9Y5V3|MAGD1_HUMAN Melanoma-associated antigen D1 OS=Homo sapiens OX=9606 GN=MAGED1 PE=1 SV=3	1	1	1	1	1	1	1	1	1	1	1	1	1	1.9	1.9	1.9	86.16	778	778	6						3								0	12.521	By matching	By MS/MS	By matching	1.9	1.9	1.9	195300	28821	112540
sp|P02545|LMNA_HUMAN	sp|P02545|LMNA_HUMAN	1	1	1	sp|P02545|LMNA_HUMAN Prelamin-A/C OS=Homo sapiens OX=9606 GN=LMNA PE=1 SV=1	1	1	1	1	1	1	0	1	1	0	1	1	0	2.4	2.4	2.4	74.139	664	664	11											2			0.0013141	10.18	By matching	By MS/MS		2.4	2.4	0	201210	17954	183250
sp|Q6Y7W6|GGYF2_HUMAN	sp|Q6Y7W6|GGYF2_HUMAN	2	2	2	sp|Q6Y7W6|GGYF2_HUMAN GRB10-interacting GYF protein 2 OS=Homo sapiens OX=9606 GN=GIGYF2 PE=1 SV=1	1	2	2	2	1	2	1	1	2	1	1	2	1	1.5	1.5	1.5	150.07	1299	1299	2.71	1	2	2	2										0	16.043	By matching	By MS/MS	By MS/MS	0.7	1.5	0.7	719740	53351	223690
sp|P49959|MRE11_HUMAN	sp|P49959|MRE11_HUMAN	1	1	1	sp|P49959|MRE11_HUMAN Double-strand break repair protein MRE11 OS=Homo sapiens OX=9606 GN=MRE11 PE=1 SV=3	1	1	1	1	0	1	0	0	1	0	0	1	0	2	2	2	80.592	708	708	7							1							0.0022548	6.7676		By MS/MS		0	2	0	148010	0	148010
sp|Q9UBG3|CRNN_HUMAN	sp|Q9UBG3|CRNN_HUMAN	1	1	1	sp|Q9UBG3|CRNN_HUMAN Cornulin OS=Homo sapiens OX=9606 GN=CRNN PE=1 SV=1	1	1	1	1	0	1	0	0	1	0	0	1	0	2	2	2	53.533	495	495	1	1													0.0083074	6.205		By MS/MS		0	2	0	110150	0	110150
sp|Q92621|NU205_HUMAN	sp|Q92621|NU205_HUMAN	2	2	2	sp|Q92621|NU205_HUMAN Nuclear pore complex protein Nup205 OS=Homo sapiens OX=9606 GN=NUP205 PE=1 SV=3	1	2	2	2	0	2	2	0	2	2	0	2	2	1.2	1.2	1.2	227.92	2012	2012	4				4										0	17.187		By MS/MS	By MS/MS	0	1.2	1.2	658160	0	409980
sp|P11310|ACADM_HUMAN	sp|P11310|ACADM_HUMAN	1	1	1	sp|P11310|ACADM_HUMAN Medium-chain specific acyl-CoA dehydrogenase, mitochondrial OS=Homo sapiens OX=9606 GN=ACADM PE=1 SV=1	1	1	1	1	0	1	0	0	1	0	0	1	0	3.1	3.1	3.1	46.588	421	421	10										1				0	14.126		By MS/MS		0	3.1	0	82550	0	82550
sp|P22314|UBA1_HUMAN	sp|P22314|UBA1_HUMAN	3	3	3	sp|P22314|UBA1_HUMAN Ubiquitin-like modifier-activating enzyme 1 OS=Homo sapiens OX=9606 GN=UBA1 PE=1 SV=3	1	3	3	3	1	3	3	1	3	3	1	3	3	3.8	3.8	3.8	117.85	1058	1058	6						7								0	18.809	By matching	By MS/MS	By MS/MS	1.2	3.8	3.8	617270	40489	222880
sp|P78332|RBM6_HUMAN	sp|P78332|RBM6_HUMAN	6	4	4	sp|P78332|RBM6_HUMAN RNA-binding protein 6 OS=Homo sapiens OX=9606 GN=RBM6 PE=1 SV=5	1	6	4	4	3	5	2	1	3	0	1	3	0	4.5	3.2	3.2	128.64	1123	1123	5					4									0	22.006	By MS/MS	By MS/MS	By matching	2	3.7	1.2	337180	82437	254740
sp|P60709|ACTB_HUMAN;sp|Q6S8J3|POTEE_HUMAN;sp|A5A3E0|POTEF_HUMAN;sp|P0CG38|POTEI_HUMAN;sp|P0CG39|POTEJ_HUMAN;sp|Q9BYX7|ACTBM_HUMAN	sp|P60709|ACTB_HUMAN	16;5;5;4;3;2	1;0;0;0;0;0	1;0;0;0;0;0	sp|P60709|ACTB_HUMAN Actin, cytoplasmic 1 OS=Homo sapiens OX=9606 GN=ACTB PE=1 SV=1	6	16	1	1	13	16	14	0	1	1	0	1	1	42.4	4.5	4.5	41.736	375	375;1075;1075;1075;1038;375	10										3				0	12.386	By matching	By MS/MS	By MS/MS	35.7	42.4	40.3	144550	0	73430
sp|Q04637|IF4G1_HUMAN	sp|Q04637|IF4G1_HUMAN	2	2	2	sp|Q04637|IF4G1_HUMAN Eukaryotic translation initiation factor 4 gamma 1 OS=Homo sapiens OX=9606 GN=EIF4G1 PE=1 SV=4	1	2	2	2	2	2	2	2	2	2	2	2	2	1.1	1.1	1.1	175.49	1599	1599	4.14				6	1									0	12.312	By MS/MS	By MS/MS	By matching	1.1	1.1	1.1	497870	100170	247150
sp|P82675|RT05_HUMAN	sp|P82675|RT05_HUMAN	1	1	1	sp|P82675|RT05_HUMAN 28S ribosomal protein S5, mitochondrial OS=Homo sapiens OX=9606 GN=MRPS5 PE=1 SV=2	1	1	1	1	0	1	1	0	1	1	0	1	1	3.3	3.3	3.3	48.006	430	430	10										2				0.0013004	9.281		By MS/MS	By matching	0	3.3	3.3	125190	0	90566
sp|O14654|IRS4_HUMAN	sp|O14654|IRS4_HUMAN	2	2	2	sp|O14654|IRS4_HUMAN Insulin receptor substrate 4 OS=Homo sapiens OX=9606 GN=IRS4 PE=1 SV=1	1	2	2	2	2	2	2	2	2	2	2	2	2	1.4	1.4	1.4	133.77	1257	1257	5.44					6	2	1							0	14.381	By MS/MS	By MS/MS	By MS/MS	1.4	1.4	1.4	467450	77333	202070
sp|Q86UP2|KTN1_HUMAN	sp|Q86UP2|KTN1_HUMAN	2	2	2	sp|Q86UP2|KTN1_HUMAN Kinectin OS=Homo sapiens OX=9606 GN=KTN1 PE=1 SV=1	1	2	2	2	1	2	1	1	2	1	1	2	1	1.8	1.8	1.8	156.27	1357	1357	5.2					4	1								0	14.326	By matching	By MS/MS	By MS/MS	0.8	1.8	0.8	305760	23112	282650
sp|Q9Y5B9|SP16H_HUMAN	sp|Q9Y5B9|SP16H_HUMAN	1	1	1	sp|Q9Y5B9|SP16H_HUMAN FACT complex subunit SPT16 OS=Homo sapiens OX=9606 GN=SUPT16H PE=1 SV=1	1	1	1	1	1	1	1	1	1	1	1	1	1	1.1	1.1	1.1	119.91	1047	1047	5					3									0.0012642	8.4189	By matching	By MS/MS	By MS/MS	1.1	1.1	1.1	346860	21713	183330
sp|Q9Y285|SYFA_HUMAN	sp|Q9Y285|SYFA_HUMAN	1	1	1	sp|Q9Y285|SYFA_HUMAN Phenylalanine--tRNA ligase alpha subunit OS=Homo sapiens OX=9606 GN=FARSA PE=1 SV=3	1	1	1	1	1	1	1	1	1	1	1	1	1	2.2	2.2	2.2	57.563	508	508	8								3						0.0012469	8.0038	By MS/MS	By MS/MS	By MS/MS	2.2	2.2	2.2	180310	31467	74416
sp|Q9H1B5|XYLT2_HUMAN	sp|Q9H1B5|XYLT2_HUMAN	1	1	1	sp|Q9H1B5|XYLT2_HUMAN Xylosyltransferase 2 OS=Homo sapiens OX=9606 GN=XYLT2 PE=1 SV=2	1	1	1	1	0	1	1	0	1	1	0	1	1	1.5	1.5	1.5	96.766	865	865	6						2								0	32.998		By MS/MS	By MS/MS	0	1.5	1.5	190640	0	96558
sp|P62841|RS15_HUMAN	sp|P62841|RS15_HUMAN	2	2	2	sp|P62841|RS15_HUMAN 40S ribosomal protein S15 OS=Homo sapiens OX=9606 GN=RPS15 PE=1 SV=2	1	2	2	2	0	1	2	0	1	2	0	1	2	5.5	5.5	5.5	17.04	145	145	12												3		0	13.451		By matching	By MS/MS	0	4.8	5.5	920520	0	21818
sp|Q96N67|DOCK7_HUMAN	sp|Q96N67|DOCK7_HUMAN	3	3	3	sp|Q96N67|DOCK7_HUMAN Dedicator of cytokinesis protein 7 OS=Homo sapiens OX=9606 GN=DOCK7 PE=1 SV=4	1	3	3	3	2	3	3	2	3	3	2	3	3	1.6	1.6	1.6	242.56	2140	2140	4				8										0	35.851	By MS/MS	By MS/MS	By MS/MS	1.1	1.6	1.6	750020	164010	338980
sp|P42356|PI4KA_HUMAN;sp|A4QPH2|PI4P2_HUMAN	sp|P42356|PI4KA_HUMAN	4;1	4;1	4;1	sp|P42356|PI4KA_HUMAN Phosphatidylinositol 4-kinase alpha OS=Homo sapiens OX=9606 GN=PI4KA PE=1 SV=4	2	4	4	4	2	4	4	2	4	4	2	4	4	2.4	2.4	2.4	236.83	2102	2102;592	4				10										0	30.191	By matching	By MS/MS	By MS/MS	1.3	2.4	2.4	756740	86789	310040
sp|Q4VCS5|AMOT_HUMAN	sp|Q4VCS5|AMOT_HUMAN	1	1	1	sp|Q4VCS5|AMOT_HUMAN Angiomotin OS=Homo sapiens OX=9606 GN=AMOT PE=1 SV=1	1	1	1	1	1	1	1	1	1	1	1	1	1	0.9	0.9	0.9	118.08	1084	1084	5.75					2	1	1							0.0012063	7.4367	By matching	By MS/MS	By matching	0.9	0.9	0.9	220090	12348	124570
sp|Q92616|GCN1_HUMAN	sp|Q92616|GCN1_HUMAN	2	2	2	sp|Q92616|GCN1_HUMAN eIF-2-alpha kinase activator GCN1 OS=Homo sapiens OX=9606 GN=GCN1 PE=1 SV=6	1	2	2	2	0	2	1	0	2	1	0	2	1	0.9	0.9	0.9	292.75	2671	2671	3.5			2	2										0	16.775		By MS/MS	By MS/MS	0	0.9	0.4	420850	0	420850
sp|O94973|AP2A2_HUMAN;sp|O95782|AP2A1_HUMAN	sp|O94973|AP2A2_HUMAN;sp|O95782|AP2A1_HUMAN	1;1	1;1	1;1	sp|O94973|AP2A2_HUMAN AP-2 complex subunit alpha-2 OS=Homo sapiens OX=9606 GN=AP2A2 PE=1 SV=2;sp|O95782|AP2A1_HUMAN AP-2 complex subunit alpha-1 OS=Homo sapiens OX=9606 GN=AP2A1 PE=1 SV=3	2	1	1	1	1	1	1	1	1	1	1	1	1	1	1	1	103.96	939	939;977	6						3								0.0022805	6.8379	By matching	By MS/MS	By matching	1	1	1	302630	56210	125730
sp|Q8N766|EMC1_HUMAN	sp|Q8N766|EMC1_HUMAN	3	3	3	sp|Q8N766|EMC1_HUMAN ER membrane protein complex subunit 1 OS=Homo sapiens OX=9606 GN=EMC1 PE=1 SV=1	1	3	3	3	0	2	2	0	2	2	0	2	2	3.5	3.5	3.5	111.76	993	993	6						4								0	18.89		By MS/MS	By MS/MS	0	2.2	2.6	322440	0	130310
sp|Q01780|EXOSX_HUMAN	sp|Q01780|EXOSX_HUMAN	2	2	2	sp|Q01780|EXOSX_HUMAN Exosome component 10 OS=Homo sapiens OX=9606 GN=EXOSC10 PE=1 SV=2	1	2	2	2	0	2	1	0	2	1	0	2	1	2	2	2	100.83	885	885	6						3								0	14.444		By MS/MS	By MS/MS	0	2	0.9	228220	0	129910
sp|Q9UKA2|FBXL4_HUMAN	sp|Q9UKA2|FBXL4_HUMAN	1	1	1	sp|Q9UKA2|FBXL4_HUMAN F-box/LRR-repeat protein 4 OS=Homo sapiens OX=9606 GN=FBXL4 PE=1 SV=2	1	1	1	1	0	1	1	0	1	1	0	1	1	1.6	1.6	1.6	70.096	621	621	8								2						0.0012422	7.8667		By matching	By MS/MS	0	1.6	1.6	248060	0	59565
sp|Q08J23|NSUN2_HUMAN	sp|Q08J23|NSUN2_HUMAN	1	1	1	sp|Q08J23|NSUN2_HUMAN tRNA (cytosine(34)-C(5))-methyltransferase OS=Homo sapiens OX=9606 GN=NSUN2 PE=1 SV=2	1	1	1	1	1	1	1	1	1	1	1	1	1	1.3	1.3	1.3	86.47	767	767	6						3								0.0063091	6.2731	By matching	By MS/MS	By matching	1.3	1.3	1.3	239560	39709	99358
sp|Q93100|KPBB_HUMAN	sp|Q93100|KPBB_HUMAN	4	4	4	sp|Q93100|KPBB_HUMAN Phosphorylase b kinase regulatory subunit beta OS=Homo sapiens OX=9606 GN=PHKB PE=1 SV=3	1	4	4	4	1	4	3	1	4	3	1	4	3	3.7	3.7	3.7	124.88	1093	1093	6						8								0	25.145	By MS/MS	By MS/MS	By MS/MS	1	3.7	2.7	374680	49096	118320
sp|Q9NX95|SYBU_HUMAN	sp|Q9NX95|SYBU_HUMAN	1	1	1	sp|Q9NX95|SYBU_HUMAN Syntabulin OS=Homo sapiens OX=9606 GN=SYBU PE=1 SV=2	1	1	1	1	0	1	0	0	1	0	0	1	0	2.1	2.1	2.1	72.387	663	663	7							1							0.0063224	6.292		By MS/MS		0	2.1	0	60102	0	60102
sp|Q9UGI0|ZRAN1_HUMAN	sp|Q9UGI0|ZRAN1_HUMAN	1	1	1	sp|Q9UGI0|ZRAN1_HUMAN Ubiquitin thioesterase ZRANB1 OS=Homo sapiens OX=9606 GN=ZRANB1 PE=1 SV=2	1	1	1	1	0	1	0	0	1	0	0	1	0	1.7	1.7	1.7	80.966	708	708	2		1												0.0083682	6.228		By MS/MS		0	1.7	0	78736	0	78736
sp|P58107|EPIPL_HUMAN	sp|P58107|EPIPL_HUMAN	1	1	1	sp|P58107|EPIPL_HUMAN Epiplakin OS=Homo sapiens OX=9606 GN=EPPK1 PE=1 SV=3	1	1	1	1	0	1	0	0	1	0	0	1	0	0.2	0.2	0.2	555.65	5088	5088	11											1			0.0043431	6.4751		By MS/MS		0	0.2	0	542810	0	542810
sp|Q9UBN7|HDAC6_HUMAN	sp|Q9UBN7|HDAC6_HUMAN	1	1	1	sp|Q9UBN7|HDAC6_HUMAN Histone deacetylase 6 OS=Homo sapiens OX=9606 GN=HDAC6 PE=1 SV=2	1	1	1	1	0	1	1	0	1	1	0	1	1	0.9	0.9	0.9	131.42	1215	1215	5					2									0.0011891	7.2628		By MS/MS	By MS/MS	0	0.9	0.9	67669	0	67669
sp|O60313|OPA1_HUMAN	sp|O60313|OPA1_HUMAN	3	3	3	sp|O60313|OPA1_HUMAN Dynamin-like 120 kDa protein, mitochondrial OS=Homo sapiens OX=9606 GN=OPA1 PE=1 SV=3	1	3	3	3	0	1	3	0	1	3	0	1	3	3	3	3	111.63	960	960	6.33						4	2							0	24.87		By matching	By MS/MS	0	1.1	3	996160	0	95665
sp|Q7Z2W4|ZCCHV_HUMAN	sp|Q7Z2W4|ZCCHV_HUMAN	1	1	1	sp|Q7Z2W4|ZCCHV_HUMAN Zinc finger CCCH-type antiviral protein 1 OS=Homo sapiens OX=9606 GN=ZC3HAV1 PE=1 SV=3	1	1	1	1	1	1	1	1	1	1	1	1	1	1.7	1.7	1.7	101.43	902	902	7.43						3	1	1	1	1				0.0044395	6.6362	By matching	By matching	By MS/MS	1.7	1.7	1.7	475890	39954	96619
sp|Q8IX18|DHX40_HUMAN	sp|Q8IX18|DHX40_HUMAN	1	1	1	sp|Q8IX18|DHX40_HUMAN Probable ATP-dependent RNA helicase DHX40 OS=Homo sapiens OX=9606 GN=DHX40 PE=1 SV=2	1	1	1	1	0	1	0	0	1	0	0	1	0	1.7	1.7	1.7	88.559	779	779	7							1							0.0083507	6.2184		By MS/MS		0	1.7	0	68586	0	68586
sp|Q13308|PTK7_HUMAN	sp|Q13308|PTK7_HUMAN	2	2	2	sp|Q13308|PTK7_HUMAN Inactive tyrosine-protein kinase 7 OS=Homo sapiens OX=9606 GN=PTK7 PE=1 SV=2	1	2	2	2	0	1	2	0	1	2	0	1	2	2.1	2.1	2.1	118.39	1070	1070	5					3									0	11.378		By MS/MS	By MS/MS	0	1	2.1	409780	0	87276
sp|O14980|XPO1_HUMAN	sp|O14980|XPO1_HUMAN	1	1	1	sp|O14980|XPO1_HUMAN Exportin-1 OS=Homo sapiens OX=9606 GN=XPO1 PE=1 SV=1	1	1	1	1	0	1	1	0	1	1	0	1	1	1.1	1.1	1.1	123.38	1071	1071	6						2								0.0013072	9.8751		By matching	By MS/MS	0	1.1	1.1	350140	0	82964
sp|Q7Z406|MYH14_HUMAN	sp|Q7Z406|MYH14_HUMAN	6	1	1	sp|Q7Z406|MYH14_HUMAN Myosin-14 OS=Homo sapiens OX=9606 GN=MYH14 PE=1 SV=2	1	6	1	1	6	6	5	1	1	1	1	1	1	2.7	0.6	0.6	227.87	1995	1995	4				3										0.0011806	7.1953	By matching	By MS/MS	By MS/MS	2.7	2.7	2.2	372620	69077	160420
sp|P61106|RAB14_HUMAN	sp|P61106|RAB14_HUMAN	1	1	1	sp|P61106|RAB14_HUMAN Ras-related protein Rab-14 OS=Homo sapiens OX=9606 GN=RAB14 PE=1 SV=4	1	1	1	1	0	1	1	0	1	1	0	1	1	6.5	6.5	6.5	23.897	215	215	12												2		0.0012674	8.4369		By matching	By MS/MS	0	6.5	6.5	84375	0	24647
sp|Q9BW27|NUP85_HUMAN	sp|Q9BW27|NUP85_HUMAN	1	1	1	sp|Q9BW27|NUP85_HUMAN Nuclear pore complex protein Nup85 OS=Homo sapiens OX=9606 GN=NUP85 PE=1 SV=1	1	1	1	1	1	1	1	1	1	1	1	1	1	1.5	1.5	1.5	75.019	656	656	8								3						0.0044199	6.5997	By matching	By matching	By MS/MS	1.5	1.5	1.5	235630	54318	47314
sp|Q5VYS8|TUT7_HUMAN	sp|Q5VYS8|TUT7_HUMAN	2	2	2	sp|Q5VYS8|TUT7_HUMAN Terminal uridylyltransferase 7 OS=Homo sapiens OX=9606 GN=TUT7 PE=1 SV=1	1	2	2	2	0	2	1	0	2	1	0	2	1	1.4	1.4	1.4	171.23	1495	1495	4				3										0	13.891		By MS/MS	By matching	0	1.4	0.7	150450	0	117120
sp|O75369|FLNB_HUMAN	sp|O75369|FLNB_HUMAN	6	2	2	sp|O75369|FLNB_HUMAN Filamin-B OS=Homo sapiens OX=9606 GN=FLNB PE=1 SV=2	1	6	2	2	6	5	6	2	2	2	2	2	2	2.5	0.8	0.8	278.16	2602	2602	3.56			4	5										0	12.471	By matching	By MS/MS	By matching	2.5	2.2	2.5	372330	92288	202750
sp|Q92667|AKAP1_HUMAN	sp|Q92667|AKAP1_HUMAN	1	1	1	sp|Q92667|AKAP1_HUMAN A-kinase anchor protein 1, mitochondrial OS=Homo sapiens OX=9606 GN=AKAP1 PE=1 SV=1	1	1	1	1	1	1	1	1	1	1	1	1	1	1.6	1.6	1.6	97.34	903	903	5					3									0.0011737	7.128	By matching	By MS/MS	By matching	1.6	1.6	1.6	146950	9805.2	55213
sp|P02786|TFR1_HUMAN	sp|P02786|TFR1_HUMAN	1	1	1	sp|P02786|TFR1_HUMAN Transferrin receptor protein 1 OS=Homo sapiens OX=9606 GN=TFRC PE=1 SV=2	1	1	1	1	0	1	0	0	1	0	0	1	0	1.3	1.3	1.3	84.87	760	760	6						1								0.0012853	8.7598		By MS/MS		0	1.3	0	53345	0	53345
sp|Q6IN85|P4R3A_HUMAN;sp|Q5MIZ7|P4R3B_HUMAN	sp|Q6IN85|P4R3A_HUMAN;sp|Q5MIZ7|P4R3B_HUMAN	1;1	1;1	1;1	sp|Q6IN85|P4R3A_HUMAN Serine/threonine-protein phosphatase 4 regulatory subunit 3A OS=Homo sapiens OX=9606 GN=PPP4R3A PE=1 SV=1;sp|Q5MIZ7|P4R3B_HUMAN Serine/threonine-protein phosphatase 4 regulatory subunit 3B OS=Homo sapiens OX=9606 GN=PPP4R3B PE=1 SV=2	2	1	1	1	0	1	1	0	1	1	0	1	1	1.4	1.4	1.4	95.367	833	833;849	6						2								0.002265	6.8008		By MS/MS	By MS/MS	0	1.4	1.4	54202	0	54202
sp|O43707|ACTN4_HUMAN;sp|P12814|ACTN1_HUMAN;sp|P35609|ACTN2_HUMAN;sp|Q08043|ACTN3_HUMAN	sp|O43707|ACTN4_HUMAN;sp|P12814|ACTN1_HUMAN	3;2;1;1	3;2;1;1	3;2;1;1	sp|O43707|ACTN4_HUMAN Alpha-actinin-4 OS=Homo sapiens OX=9606 GN=ACTN4 PE=1 SV=2;sp|P12814|ACTN1_HUMAN Alpha-actinin-1 OS=Homo sapiens OX=9606 GN=ACTN1 PE=1 SV=2	4	3	3	3	0	2	3	0	2	3	0	2	3	4.6	4.6	4.6	104.85	911	911;892;894;901	5.83					1	5								0	18.424		By MS/MS	By MS/MS	0	3.3	4.6	269770	0	72381
sp|Q8TEQ6|GEMI5_HUMAN	sp|Q8TEQ6|GEMI5_HUMAN	1	1	1	sp|Q8TEQ6|GEMI5_HUMAN Gem-associated protein 5 OS=Homo sapiens OX=9606 GN=GEMIN5 PE=1 SV=3	1	1	1	1	1	1	1	1	1	1	1	1	1	0.7	0.7	0.7	168.59	1508	1508	5					3									0.0044346	6.6204	By matching	By MS/MS	By matching	0.7	0.7	0.7	186280	17018	105860
sp|P33991|MCM4_HUMAN	sp|P33991|MCM4_HUMAN	1	1	1	sp|P33991|MCM4_HUMAN DNA replication licensing factor MCM4 OS=Homo sapiens OX=9606 GN=MCM4 PE=1 SV=5	1	1	1	1	1	1	1	1	1	1	1	1	1	1.5	1.5	1.5	96.557	863	863	6.25						3	1							0.0011669	7.061	By matching	By MS/MS	By matching	1.5	1.5	1.5	188240	33343	58233
sp|Q8N3K9|CMYA5_HUMAN	sp|Q8N3K9|CMYA5_HUMAN	1	1	1	sp|Q8N3K9|CMYA5_HUMAN Cardiomyopathy-associated protein 5 OS=Homo sapiens OX=9606 GN=CMYA5 PE=1 SV=3	1	1	1	1	1	1	1	1	1	1	1	1	1	0.4	0.4	0.4	449.21	4069	4069	8								3						0.0043621	6.49	By matching	By MS/MS	By matching	0.4	0.4	0.4	418780	71237	257660
sp|Q9H6S0|YTDC2_HUMAN	sp|Q9H6S0|YTDC2_HUMAN	1	1	1	sp|Q9H6S0|YTDC2_HUMAN 3-5 RNA helicase YTHDC2 OS=Homo sapiens OX=9606 GN=YTHDC2 PE=1 SV=2	1	1	1	1	0	1	1	0	1	1	0	1	1	0.9	0.9	0.9	160.25	1430	1430	5					2									0	15.899		By MS/MS	By MS/MS	0	0.9	0.9	173690	0	92009
sp|P27816|MAP4_HUMAN	sp|P27816|MAP4_HUMAN	1	1	1	sp|P27816|MAP4_HUMAN Microtubule-associated protein 4 OS=Homo sapiens OX=9606 GN=MAP4 PE=1 SV=3	1	1	1	1	0	1	1	0	1	1	0	1	1	1.3	1.3	1.3	121	1152	1152	4.5				2	2									0.0011587	7.0042		By MS/MS	By matching	0	1.3	1.3	136720	0	70375
sp|Q5SRE5|NU188_HUMAN	sp|Q5SRE5|NU188_HUMAN	1	1	1	sp|Q5SRE5|NU188_HUMAN Nucleoporin NUP188 homolog OS=Homo sapiens OX=9606 GN=NUP188 PE=1 SV=1	1	1	1	1	0	1	1	0	1	1	0	1	1	0.9	0.9	0.9	196.04	1749	1749	4				2										0	11.772		By MS/MS	By matching	0	0.9	0.9	121230	0	86107
sp|Q12769|NU160_HUMAN	sp|Q12769|NU160_HUMAN	1	1	1	sp|Q12769|NU160_HUMAN Nuclear pore complex protein Nup160 OS=Homo sapiens OX=9606 GN=NUP160 PE=1 SV=3	1	1	1	1	1	1	1	1	1	1	1	1	1	0.7	0.7	0.7	162.12	1436	1436	5					3									0.006383	6.3581	By MS/MS	By MS/MS	By MS/MS	0.7	0.7	0.7	88281	24939	63342
sp|P33527|MRP1_HUMAN	sp|P33527|MRP1_HUMAN	1	1	1	sp|P33527|MRP1_HUMAN Multidrug resistance-associated protein 1 OS=Homo sapiens OX=9606 GN=ABCC1 PE=1 SV=3	1	1	1	1	0	1	0	0	1	0	0	1	0	0.8	0.8	0.8	171.59	1531	1531	4.5				1	1									0.0022936	6.907		By MS/MS		0	0.8	0	74824	0	74824
sp|O60271|JIP4_HUMAN	sp|O60271|JIP4_HUMAN	1	1	1	sp|O60271|JIP4_HUMAN C-Jun-amino-terminal kinase-interacting protein 4 OS=Homo sapiens OX=9606 GN=SPAG9 PE=1 SV=4	1	1	1	1	0	1	1	0	1	1	0	1	1	1.1	1.1	1.1	146.2	1321	1321	4				2										0.0033445	6.6904		By MS/MS	By matching	0	1.1	1.1	107310	0	64397
sp|Q8N1I0|DOCK4_HUMAN	sp|Q8N1I0|DOCK4_HUMAN	1	1	1	sp|Q8N1I0|DOCK4_HUMAN Dedicator of cytokinesis protein 4 OS=Homo sapiens OX=9606 GN=DOCK4 PE=1 SV=3	1	1	1	1	0	1	1	0	1	1	0	1	1	0.7	0.7	0.7	225.2	1966	1966	4				2										0.0013369	10.893		By MS/MS	By matching	0	0.7	0.7	184640	0	88759
sp|Q9NZJ5|E2AK3_HUMAN	sp|Q9NZJ5|E2AK3_HUMAN	1	1	1	sp|Q9NZJ5|E2AK3_HUMAN Eukaryotic translation initiation factor 2-alpha kinase 3 OS=Homo sapiens OX=9606 GN=EIF2AK3 PE=1 SV=3	1	1	1	1	0	1	1	0	1	1	0	1	1	1	1	1	125.21	1116	1116	5					2									0.0043526	6.4887		By MS/MS	By matching	0	1	1	93178	0	55670
sp|Q7Z5P9|MUC19_HUMAN	sp|Q7Z5P9|MUC19_HUMAN	1	1	1	sp|Q7Z5P9|MUC19_HUMAN Mucin-19 OS=Homo sapiens OX=9606 GN=MUC19 PE=1 SV=3	1	1	1	1	0	1	1	0	1	1	0	1	1	0.2	0.2	0.2	805.24	8384	8384	6		1	1	1	1		1	1					1	0.0033557	6.7123		By MS/MS	By MS/MS	0	0.2	0.2	21396000	0	209040
sp|P49736|MCM2_HUMAN	sp|P49736|MCM2_HUMAN	2	2	2	sp|P49736|MCM2_HUMAN DNA replication licensing factor MCM2 OS=Homo sapiens OX=9606 GN=MCM2 PE=1 SV=4	1	2	2	2	0	1	1	0	1	1	0	1	1	2.5	2.5	2.5	101.89	904	904	6						2								0	11.51		By MS/MS	By MS/MS	0	1.3	1.2	33125	0	33125
sp|Q6P1M0|S27A4_HUMAN	sp|Q6P1M0|S27A4_HUMAN	2	2	2	sp|Q6P1M0|S27A4_HUMAN Long-chain fatty acid transport protein 4 OS=Homo sapiens OX=9606 GN=SLC27A4 PE=1 SV=1	1	2	2	2	1	1	2	1	1	2	1	1	2	3.1	3.1	3.1	72.063	643	643	8								4						0	12.093	By matching	By matching	By MS/MS	1.7	1.7	3.1	128430	26922	22426
sp|P35573|GDE_HUMAN	sp|P35573|GDE_HUMAN	1	1	1	sp|P35573|GDE_HUMAN Glycogen debranching enzyme OS=Homo sapiens OX=9606 GN=AGL PE=1 SV=3	1	1	1	1	1	1	1	1	1	1	1	1	1	0.8	0.8	0.8	174.76	1532	1532	5					3									0.0012531	8.1298	By MS/MS	By MS/MS	By MS/MS	0.8	0.8	0.8	123240	18081	58794
sp|Q14789|GOGB1_HUMAN	sp|Q14789|GOGB1_HUMAN	2	2	2	sp|Q14789|GOGB1_HUMAN Golgin subfamily B member 1 OS=Homo sapiens OX=9606 GN=GOLGB1 PE=1 SV=2	1	2	2	2	1	2	1	1	2	1	1	2	1	0.7	0.7	0.7	376.01	3259	3259	3			4											0	13.886	By matching	By MS/MS	By matching	0.4	0.7	0.4	188550	46104	115180
sp|Q92900|RENT1_HUMAN	sp|Q92900|RENT1_HUMAN	1	1	1	sp|Q92900|RENT1_HUMAN Regulator of nonsense transcripts 1 OS=Homo sapiens OX=9606 GN=UPF1 PE=1 SV=2	1	1	1	1	0	1	0	0	1	0	0	1	0	0.9	0.9	0.9	124.34	1129	1129	5					1									0.008316	6.2076		By MS/MS		0	0.9	0	33081	0	33081
sp|Q92973|TNPO1_HUMAN	sp|Q92973|TNPO1_HUMAN	1	1	1	sp|Q92973|TNPO1_HUMAN Transportin-1 OS=Homo sapiens OX=9606 GN=TNPO1 PE=1 SV=2	1	1	1	1	0	1	1	0	1	1	0	1	1	1.7	1.7	1.7	102.35	898	898	6.5						1	1							0.0012953	9.2009		By matching	By MS/MS	0	1.7	1.7	112480	0	23157
sp|Q93008|USP9X_HUMAN	sp|Q93008|USP9X_HUMAN	1	1	1	sp|Q93008|USP9X_HUMAN Probable ubiquitin carboxyl-terminal hydrolase FAF-X OS=Homo sapiens OX=9606 GN=USP9X PE=1 SV=3	1	1	1	1	0	1	0	0	1	0	0	1	0	0.5	0.5	0.5	292.28	2570	2570	3.5			1	1										0.0012121	7.4666		By MS/MS		0	0.5	0	69037	0	69037
sp|Q9UKA4|AKA11_HUMAN	sp|Q9UKA4|AKA11_HUMAN	1	1	1	sp|Q9UKA4|AKA11_HUMAN A-kinase anchor protein 11 OS=Homo sapiens OX=9606 GN=AKAP11 PE=1 SV=1	1	1	1	1	0	1	0	0	1	0	0	1	0	0.5	0.5	0.5	210.51	1901	1901	4				1										0.0023095	6.9922		By MS/MS		0	0.5	0	33376	0	33376
sp|Q9P2D3|HTR5B_HUMAN	sp|Q9P2D3|HTR5B_HUMAN	1	1	1	sp|Q9P2D3|HTR5B_HUMAN HEAT repeat-containing protein 5B OS=Homo sapiens OX=9606 GN=HEATR5B PE=1 SV=2	1	1	1	1	0	1	1	0	1	1	0	1	1	0.7	0.7	0.7	224.3	2071	2071	4				2										0.0012723	8.5416		By MS/MS	By MS/MS	0	0.7	0.7	79555	0	34943
sp|P02452|CO1A1_HUMAN	sp|P02452|CO1A1_HUMAN	1	1	1	sp|P02452|CO1A1_HUMAN Collagen alpha-1(I) chain OS=Homo sapiens OX=9606 GN=COL1A1 PE=1 SV=5	1	1	1	1	0	0	1	0	0	1	0	0	1	0.6	0.6	0.6	138.94	1464	1464	1	1													0.0011976	7.3891			By MS/MS	0	0	0.6	150450	0	0
sp|P13797|PLST_HUMAN;sp|P13796|PLSL_HUMAN	sp|P13797|PLST_HUMAN;sp|P13796|PLSL_HUMAN	2;1	2;1	2;1	sp|P13797|PLST_HUMAN Plastin-3 OS=Homo sapiens OX=9606 GN=PLS3 PE=1 SV=4;sp|P13796|PLSL_HUMAN Plastin-2 OS=Homo sapiens OX=9606 GN=LCP1 PE=1 SV=6	2	2	2	2	1	0	2	1	0	2	1	0	2	3.3	3.3	3.3	70.81	630	630;627	8.25								3	1					0	13.011	By matching		By MS/MS	1.4	0	3.3	415100	62662	0
sp|P34931|HS71L_HUMAN	sp|P34931|HS71L_HUMAN	15	1	1	sp|P34931|HS71L_HUMAN Heat shock 70 kDa protein 1-like OS=Homo sapiens OX=9606 GN=HSPA1L PE=1 SV=2	1	15	1	1	14	14	14	1	0	1	1	0	1	23.2	2.3	2.3	70.374	641	641	7							2							1	-2	By matching	By matching	By MS/MS	22.2	20.9	21.1	175340	48593	0
sp|P67775|PP2AA_HUMAN;sp|P62714|PP2AB_HUMAN	sp|P67775|PP2AA_HUMAN;sp|P62714|PP2AB_HUMAN	1;1	1;1	1;1	sp|P67775|PP2AA_HUMAN Serine/threonine-protein phosphatase 2A catalytic subunit alpha isoform OS=Homo sapiens OX=9606 GN=PPP2CA PE=1 SV=1;sp|P62714|PP2AB_HUMAN Serine/threonine-protein phosphatase 2A catalytic subunit beta isoform OS=Homo sapiens OX=9606 G	2	1	1	1	1	0	1	1	0	1	1	0	1	2.6	2.6	2.6	35.594	309	309;309	10.3										2	1			0.0063762	6.3484	By matching		By MS/MS	2.6	0	2.6	284470	69183	0
sp|Q9HAV0|GBB4_HUMAN;sp|P62879|GBB2_HUMAN;sp|P62873|GBB1_HUMAN;sp|P16520|GBB3_HUMAN	sp|Q9HAV0|GBB4_HUMAN;sp|P62879|GBB2_HUMAN;sp|P62873|GBB1_HUMAN;sp|P16520|GBB3_HUMAN	2;2;2;1	2;2;2;1	2;2;2;1	sp|Q9HAV0|GBB4_HUMAN Guanine nucleotide-binding protein subunit beta-4 OS=Homo sapiens OX=9606 GN=GNB4 PE=1 SV=3;sp|P62879|GBB2_HUMAN Guanine nucleotide-binding protein G(I)/G(S)/G(T) subunit beta-2 OS=Homo sapiens OX=9606 GN=GNB2 PE=1 SV=3;sp|P62873|GBB1_	4	2	2	2	1	0	2	1	0	2	1	0	2	5.9	5.9	5.9	37.567	340	340;340;340;340	11											3			0	13.975	By matching		By MS/MS	2.9	0	5.9	1179100	205240	0
sp|Q00059|TFAM_HUMAN	sp|Q00059|TFAM_HUMAN	1	1	1	sp|Q00059|TFAM_HUMAN Transcription factor A, mitochondrial OS=Homo sapiens OX=9606 GN=TFAM PE=1 SV=1	1	1	1	1	0	0	1	0	0	1	0	0	1	4.1	4.1	4.1	29.096	246	246	12												1		0.0012563	8.2258			By MS/MS	0	0	4.1	211670	0	0
sp|Q01518|CAP1_HUMAN	sp|Q01518|CAP1_HUMAN	1	1	1	sp|Q01518|CAP1_HUMAN Adenylyl cyclase-associated protein 1 OS=Homo sapiens OX=9606 GN=CAP1 PE=1 SV=5	1	1	1	1	0	0	1	0	0	1	0	0	1	3.4	3.4	3.4	51.901	475	475	8.5								1	1					0.001269	8.4517			By MS/MS	0	0	3.4	584500	0	0
sp|Q05940|VMAT2_HUMAN	sp|Q05940|VMAT2_HUMAN	1	1	1	sp|Q05940|VMAT2_HUMAN Synaptic vesicular amine transporter OS=Homo sapiens OX=9606 GN=SLC18A2 PE=1 SV=2	1	1	1	1	1	0	1	1	0	1	1	0	1	2.3	2.3	2.3	55.712	514	514	7							2							1	-2	By MS/MS		By MS/MS	2.3	0	2.3	218820	0	0
sp|Q07812|BAX_HUMAN	sp|Q07812|BAX_HUMAN	1	1	1	sp|Q07812|BAX_HUMAN Apoptosis regulator BAX OS=Homo sapiens OX=9606 GN=BAX PE=1 SV=1	1	1	1	1	0	0	1	0	0	1	0	0	1	10.4	10.4	10.4	21.184	192	192	12												1		0.0044053	6.562			By MS/MS	0	0	10.4	60799	0	0
sp|Q13616|CUL1_HUMAN	sp|Q13616|CUL1_HUMAN	1	1	1	sp|Q13616|CUL1_HUMAN Cullin-1 OS=Homo sapiens OX=9606 GN=CUL1 PE=1 SV=2	1	1	1	1	1	0	1	1	0	1	1	0	1	1	1	1	89.677	776	776	7							2							0.0042781	6.39	By matching		By MS/MS	1	0	1	229820	43033	0
sp|Q14980|NUMA1_HUMAN	sp|Q14980|NUMA1_HUMAN	1	1	1	sp|Q14980|NUMA1_HUMAN Nuclear mitotic apparatus protein 1 OS=Homo sapiens OX=9606 GN=NUMA1 PE=1 SV=2	1	1	1	1	0	0	1	0	0	1	0	0	1	0.5	0.5	0.5	238.26	2115	2115	10										1				0.0022624	6.794			By MS/MS	0	0	0.5	94980	0	0
sp|Q16637|SMN_HUMAN	sp|Q16637|SMN_HUMAN	1	1	1	sp|Q16637|SMN_HUMAN Survival motor neuron protein OS=Homo sapiens OX=9606 GN=SMN1 PE=1 SV=1	1	1	1	1	0	0	1	0	0	1	0	0	1	3.4	3.4	3.4	31.848	294	294	10										1				0	14.987			By MS/MS	0	0	3.4	296530	0	0
sp|Q5SSJ5|HP1B3_HUMAN	sp|Q5SSJ5|HP1B3_HUMAN	1	1	1	sp|Q5SSJ5|HP1B3_HUMAN Heterochromatin protein 1-binding protein 3 OS=Homo sapiens OX=9606 GN=HP1BP3 PE=1 SV=1	1	1	1	1	1	0	1	1	0	1	1	0	1	2.4	2.4	2.4	61.206	553	553	7							2							0.0022472	6.7231	By MS/MS		By MS/MS	2.4	0	2.4	175380	0	0
sp|Q5VV42|CDKAL_HUMAN	sp|Q5VV42|CDKAL_HUMAN	1	1	1	sp|Q5VV42|CDKAL_HUMAN Threonylcarbamoyladenosine tRNA methylthiotransferase OS=Homo sapiens OX=9606 GN=CDKAL1 PE=1 SV=1	1	1	1	1	0	0	1	0	0	1	0	0	1	2.2	2.2	2.2	65.111	579	579	8								1						0.0022831	6.861			By MS/MS	0	0	2.2	337210	0	0
sp|Q6NUQ1|RINT1_HUMAN	sp|Q6NUQ1|RINT1_HUMAN	1	1	1	sp|Q6NUQ1|RINT1_HUMAN RAD50-interacting protein 1 OS=Homo sapiens OX=9606 GN=RINT1 PE=1 SV=1	1	1	1	1	0	0	1	0	0	1	0	0	1	1.5	1.5	1.5	90.631	792	792	7							1							0.0033408	6.6788			By MS/MS	0	0	1.5	92408	0	0
sp|Q8TED1|GPX8_HUMAN	sp|Q8TED1|GPX8_HUMAN	1	1	1	sp|Q8TED1|GPX8_HUMAN Probable glutathione peroxidase 8 OS=Homo sapiens OX=9606 GN=GPX8 PE=1 SV=2	1	1	1	1	0	0	1	0	0	1	0	0	1	5.3	5.3	5.3	23.881	209	209	12												1		0.0011779	7.1634			By MS/MS	0	0	5.3	98121	0	0
sp|Q969P6|TOP1M_HUMAN	sp|Q969P6|TOP1M_HUMAN	1	1	1	sp|Q969P6|TOP1M_HUMAN DNA topoisomerase I, mitochondrial OS=Homo sapiens OX=9606 GN=TOP1MT PE=1 SV=1	1	1	1	1	0	0	1	0	0	1	0	0	1	1.7	1.7	1.7	69.871	601	601	13													1	1	-2			By MS/MS	0	0	1.7	887830	0	0
sp|Q96JJ3|ELMO2_HUMAN	sp|Q96JJ3|ELMO2_HUMAN	1	1	1	sp|Q96JJ3|ELMO2_HUMAN Engulfment and cell motility protein 2 OS=Homo sapiens OX=9606 GN=ELMO2 PE=1 SV=2	1	1	1	1	1	0	1	1	0	1	1	0	1	1.9	1.9	1.9	82.614	720	720	7							2							0.0043668	6.4965	By matching		By MS/MS	1.9	0	1.9	200140	45040	0
sp|Q9BRJ6|CG050_HUMAN	sp|Q9BRJ6|CG050_HUMAN	1	1	1	sp|Q9BRJ6|CG050_HUMAN Uncharacterized protein C7orf50 OS=Homo sapiens OX=9606 GN=C7orf50 PE=1 SV=1	1	1	1	1	0	0	1	0	0	1	0	0	1	11.3	11.3	11.3	22.083	194	194	12												1		0.0023068	6.9913			By MS/MS	0	0	11.3	113110	0	0
sp|Q9H9A5|CNO10_HUMAN	sp|Q9H9A5|CNO10_HUMAN	2	2	2	sp|Q9H9A5|CNO10_HUMAN CCR4-NOT transcription complex subunit 10 OS=Homo sapiens OX=9606 GN=CNOT10 PE=1 SV=1	1	2	2	2	0	0	2	0	0	2	0	0	2	3.2	3.2	3.2	82.309	744	744	7							2							0	12.841			By MS/MS	0	0	3.2	109160	0	0
sp|Q9NS69|TOM22_HUMAN	sp|Q9NS69|TOM22_HUMAN	1	1	1	sp|Q9NS69|TOM22_HUMAN Mitochondrial import receptor subunit TOM22 homolog OS=Homo sapiens OX=9606 GN=TOMM22 PE=1 SV=3	1	1	1	1	0	0	1	0	0	1	0	0	1	14.8	14.8	14.8	15.521	142	142	12												1		0.0012788	8.5971			By MS/MS	0	0	14.8	179410	0	0
sp|Q9NUL7|DDX28_HUMAN	sp|Q9NUL7|DDX28_HUMAN	2	2	2	sp|Q9NUL7|DDX28_HUMAN Probable ATP-dependent RNA helicase DDX28 OS=Homo sapiens OX=9606 GN=DDX28 PE=1 SV=2	1	2	2	2	0	0	2	0	0	2	0	0	2	3.7	3.7	3.7	59.58	540	540	8								2						0	12.23			By MS/MS	0	0	3.7	109470	0	0
[truncated: 30 more columns]
