# Supplementary material for: Kastor and Polluks polypeptides encoded by a single gene locus cooperatively regulate VDAC and spermatogenesis
Source: Nat Commun. 2022 Feb 28;13:1071. doi: 10.1038/s41467-022-28677-y (PMC8885739; doi:10.1038/s41467-022-28677-y)
Supplement: Supplementary file 8 — Supplementary Data 5 [file 41467_2022_28677_MOESM8_ESM.xlsx]

## Sheet: Table S5
Supplementary Table 5. Oligonucleotides and antibody used in the present study.
Oligonucleotides
crRNA
Target	crRNA sequences
Kastor/Polluks dKO	CTTTTGGTGATGATCGTGCT
	CTTTATGCGAAACCTACAAC
Kastor KO	CTTTTGGTGATGATCGTGCT
Polluks KO	CCAGAATGATCGTTGTCTTA
Vdac3 KO	TGAACGGGAATCCCATACCT
	GTATCTAAGATGTAAGGACC
Kastor FLAG-tag KI	GCTGCTGCTATGAGTGAGTC
Polluks FLAG-tag KI	GGTGATCTTCACAGCTGCAT
ssODN
Target	Oligo DNA sequences
Kastor KO+XbaI ceavage site	AAAGTTTCATGAGTTCGCTCCTTTGCCAAGATCTTGGCGAACAGTCCCTTACCGTGTGATTGAGGCTCAGAAATTATTTTTCTTTTGGTGATGATCGTCTAGACTGGATGCTTTTTGTTGGCCTTGCGACCTACATGGGCACATTTCCAGAGGCGATGGTAAGTATCAGCCTTGCATCCCTGATCTGGATCTCTCATTCC
Polluks KO+HindIII cleavage site	AAGCCAGGGATCCCCAGGACTCTGCAGATAGATCCAGGCCTTCCAATAACCAGCCCGCCACCAGCAGCCAAGGCGGCCCAGAATGATCGTTGTCTTATGAAGCTTCTCATTGCAGGAACGATGTGGAAGGGATATAAATATCCCCCAGGAGGGGTAAGTGGACTTCTTTACTGCTGTAAGTGACTTCTTTACTGCTGGTG
Kastor FLAG-tag KI+SacI cleavage site	AACTCTAAAGTGGAAAGAGAGGTTGCCTGGTCAGGAGAACAAGGCACGAAGAAGGATCCAAGCTTTGGAGGAGGAGCTCCTGCTAGATTACAAGGATGACGACGATAAGTGAGTGAGTCAGGTCTGTTGGTCTGGGTCCTTTGAGCCACACAATGCTCCAACACCGTGCAGGCTCAGGGGGAAGTTTTACCCTTGTGGGA
Polluks FLAG-tag KI+SmaI cleavage site	GCTAGAGCCTCCTGACATATGCTTTTTTCCCCCCCAGACCCCTCTGGAAGTAAACAAAGATGACCCGGGTGAACCAATGCAGCTGGATTACAAGGATGACGACGATAAGTGAAGATCACCCAACTGCACAGTTCCTGTTGTAGGTTTCGCATAAAGTAATCGCACATTATTTTGTCATATTCTGTGTAGTTACCACACTT
Primers for PCR
Gene	Forward primer	Reverse primer
Kastor	ACCTACATGGGCACATTTCC	TCTTCGTGCCTTGTTCTCCT
Polluks	GCCCAGAATGATCGTTGTCT	TGGTTCACCAGGGTCATCTT
Vdac1	GTGCTTGGCTATGAGGGTTG	ACCAAACTCTGTCCCGTCAT
Vdac2	CTCCACCCTATGCTGACCTC	TCCAAGGTCCCGCTAACTTT
Vdac3	ATTGCGACCTAGGAAAGGCT	GGTGAAGGTGAGCCCATAGT
β-Actin	CTCTTCCAGCCTTCCTTCCT	AGCACTGTGTTGGCGTACAG
Gapdh	TGAAGGTCGGTGTGAACGGATTTGGC	ATGTAGGCCATGAGGTCCACCAC
Antibodies
Immunoblot analysis
Antibody	Company	Catalog	Dilution
Mouse monoclonal anti-α-tubulin	Thermo Fisher Scientific	13-8000	1:250
Mouse monoclonal anti-COXIV	Thermo Fisher Scientific	A21348	1:1000
Mouse monoclonal anti-FLAG	Sigma	F1804	1:1000
Mouse monoclonal anti-phosphotyrosine	Sigma	5321	1:10000
Rabbit polyclonal anti-VDAC2	ProteinTech	11663-1-AP	1:1000
Rabbit polyclonal anti-COXIV	ProteinTech	11242-1-1AP	1:1000
Mouse monoclonal anti-VDAC	Abcam	ab14734	1:1000
Rabbit monoclonal anti-VDAC1	Abcam	ab154856	1:1000
Rabbit monoclonal anti-TIM44	Abcam	ab194829	1:1000
Rabbit monoclonal anti-TOM20	Abcam	ab186735	1:1000
Mouse monoclonal anti-TOM20	Santa Cruz Biotechnology	sc-17764	1:250
Mouse monoclonal anti-GAPDH	Enzo Life Sciences	ADI-CSA-335-E	1:1000
Mouse monoclonal anti-HSP90	BD Biosciences	610419	1:1000
Rat monoclonal anti-Kastor	In house	-	-
Rat monoclonal anti-Polluks	In house	-	-
Anti-Mouse IgG, HRP–conjugated	Promega	W4021	1:20000
Anti-Rabbit IgG, HRP–conjugated	Promega	W4011	1:20000
Goat anti-rat IgG (H+L) secondary antibody	Thermo Fisher Scientific	31470	1:20000
Immunofluorescence analysis
Antibody	Company	Catalog	Dilution
Mouse monoclonal anti-FLAG	Sigma	F1804	1:500
Rabbit polyclonal anti-FLAG	Sigma	F7425	1:500
Rabbit polyclonal anti-DDDDK	Medical & Biological Laboratories	PM020	1:200
Rabbit monoclonal anti-TOM20	Abcam	ab186735	1:50
Rat monoclonal anti-IZUMO1	BioAcademia	73-045	1:500
Mouse monoclonal anti-SYCP3	Santa CruZ Biotechnology	sc-74569	1:50
Mouse monoclonal anti-Vimentin	Santa CruZ Biotechnology	sc-373717	1:50
Mouse monoclonal anti-3β-HSD	Santa CruZ Biotechnology	sc-515120	1:50
Mouse monoclonal anti-E-cadherin	Santa CruZ Biotechnology	sc-8426	1:50
Alexa Fluor 488–conjugated goat anti-rabbit IgG	Thermo Fisher Scientific	A-11034	1:500
Alexa Fluor 546–conjugated goat anti-rabbit IgG	Thermo Fisher Scientific	A-11035	1:500
Alexa Fluor 488–conjugated goat anti-mouse IgG	Thermo Fisher Scientific	A-11029	1:500
Alexa Fluor 546–conjugated goat anti-mouse IgG	Thermo Fisher Scientific	A-11030	1:500
Alexa Fluor 546–conjugated goat anti-rat IgG	Thermo Fisher Scientific	A-11081	1:500
Immunofluorescence analysis
Antibody	Company	Catalog	Dilution
Anti-Digoxigenin-AP, Fab fragments	Roche	11093274910	1:2000
