# Supplementary material for: Kastor and Polluks polypeptides encoded by a single gene locus cooperatively regulate VDAC and spermatogenesis
Source: Nat Commun. 2022 Feb 28;13:1071. doi: 10.1038/s41467-022-28677-y (PMC8885739; doi:10.1038/s41467-022-28677-y)
Supplement: Supplementary file 15 — Source Data [file 41467_2022_28677_MOESM15_ESM.xlsx]

## Sheet: Fig. 1c
	Evolutionary conservation
	Kastor
	Query: Mus musculus	MIVLGWMLFVGLATYMGTFPEAMPPTLKWKERLPGQENKARRRIQALEEELLL
		E-values	Sequence
	Homo_sapiens	0.0006	MIVLGWMLFVGLATYMGTFPEAM
	Pan_troglodytes	0.011	MPPTLKWKERLPGQENKARRRIQALEEELL
	Rattus_norvegicus	4e-07	MIVLGWILFVGLASYMGTFPEAMVST--GFASLPGLD
	Oryctolagus_cuniculus	4e-05	MIVLGWMLFVGFACYMGTFPE
	Equus_caballus	8e-06	MIVLGWMLFVGLATYMGTFPE
	Macropus_eugenii	4e-05	MIVLGWMLFVGLATYMGTFPEAM
	Ornithorhynchus_anatinus	0.005	MIVLGWMLFVGLATYMGTFPE
	Gallus_gallus	0.51	-
	Pelodiscus_sinensis	1.7	-
	Xenopus_tropicalis	2.5	-
	Danio_rerio	No hits found
	Polluks
	Query: Mus musculus	MIVVLWMVLIAGTMWKGYKYPPGGTPLEVNKDDPGEPMQL
		E-values	Sequence
	Homo_sapiens	2e-06	MIVVLWMLLIAGTMWKGYKYPPGGVSV
	Pan_troglodytes	1e-07	MIVVLWMLLIAGTMWKGYKYPPGGVSV
	Rattus_norvegicus	2e-07	MIVVLWLVLIAGTMWKGYKYPPGGV
	Oryctolagus_cuniculus	1e-07	MIVVLWMLLIAGTMWKGYRYPPGG
	Equus_caballus	4e-07	MIVVLWMLLIAGTMWKGFKYPPGGVSV
	Macropus_eugenii	5e-08	MIVVFWMVLIAGTMWKGYKYPPGGVSAHFTS
	Ornithorhynchus_anatinus	9e-08	MIVIFWLILIAGTMWKGYKYPPAG
	Gallus_gallus	0.25
	Pelodiscus_sinensis	9.1
	Xenopus_tropicalis	1.1
	Danio_rerio	No hits found

## Sheet: Fig. 3c
	Hydrophobicity score (Eisenberg et al.)
		Kastor	Polluks
	1
	2
	3
	4
	5	0.927	0.981
	6	0.976	1.063
	7	0.876	0.979
	8	0.873	0.912
	9	0.824	0.787
	10	0.766	0.74
	11	0.704	0.74
	12	0.704	0.502
	13	0.64	0.436
	14	0.502	0.347
	15	0.514	0.027
	16	0.474	-0.013
	17	0.274	-0.053
	18	0.274	-0.034
	19	0.351	-0.052
	20	0.336	-0.089
	21	0.278	0.072
	22	0.219	0.032
	23	0.342	0.121
	24	0.043	0.206
	25	0.12	0.297
	26	0.036	0.197
	27	-0.116	0.017
	28	-0.468	-0.137
	29	-0.363	-0.29
	30	-0.363	-0.271
	31	-0.304	-0.231
	32	-0.517	-0.431
	33	-0.432	-0.336
	34	-0.609	-0.384
	35	-0.609	-0.392
	36	-0.458	-0.108
	37	-0.458
	38	-0.857
	39	-1.151
	40	-1.051
	41	-1.051
	42	-0.9
	43	-0.696
	44	-0.611
	45	-0.762
	46	-0.563
	47	-0.164
	48	0.234
	49	0.199
	50
	51
	52
	53

## Sheet: Fig. 5c
	Body weight
	Genotype	Kastor		Polluks		Kastor/Polluks		Vdac3
		+/+	-/-	+/+	-/-	+/+	-/-	+/+	-/-
	Average	24.2289	23.757	22.6453	22.335	23.4314	23.4211	22.7656	22.7377
	F-test		0.515847		0.972661		0.689211		0.225653
	t-test		0.536688		0.614788		0.987175		0.969764
	#1	23.69	22.29	21.1	25.55	25.6	23.68	23.51	25.13
	#2	23.8	26.78	21.27	23.33	24.64	24.02	22.73	24.63
	#3	22.91	24.6	21.9	21.11	25.9	20.56	22.06	20.4
	#4	21.64	23.54	24.55	22.49	23.27	21.62	26.42	22.64
	#5	27.81	22.55	22.54	19.96	21.45	22.95	21.17	23.86
	#6	26.28	22.01	25.01	21.16	24.24	24.92	24.86	20.5
	#7	24.03	23.06	23.1	22.92	21.54	24.64	23.35	23.18
	#8	23.71	23.77	23.17	21.7	22.54	25.45	20.22	22.17
	#9	24.19	23.88	25.56	23.24	22.06	22.95	20.57	22.94
	#10	-	25.09	21.64	21.89	23.82	-	-	22.07
	#11	-	-	21.06	-	22.5	-	-	22.01
	#12	-	-	22.8	-	24.64	-	-	22.63
	#13	-	-	20	-	23.01	-	-	23.43
	#14	-	-	22.44	-	22.83	-	-	-
	#15	-	-	23.3	-	-	-	-	-
	#16	-	-	20.16	-	-	-	-	-
	#17	-	-	23.05	-	-	-	-	-
	#18	-	-	23.11	-	-	-	-	-
	#19	-	-	24.5	-	-	-	-	-

## Sheet: Fig. 5d
	Testes weight
	Genotype	Kastor		Polluks		Kastor/Polluks		Vdac3
		+/+	-/-	+/+	-/-	+/+	-/-	+/+	-/-
	Average	185.333	194.94	183.289	179.66	175.379	171.378	187.644	161.108
	F-test		0.83844		0.495376		0.149271		0.0118095
	t-test		0.0836501		0.349109		0.483569		0.00646884
	#1	185.7	202.2	183.6	197.7	199.9	169.7	203.1	186.1
	#2	194	172.7	170.8	191.8	200.1	189.3	193.5	163.8
	#3	193	188.9	194.3	177.4	177.2	166.2	155.9	163.3
	#4	162.8	206.3	183	158.9	163	169.6	211.9	151.8
	#5	183.6	195.5	190.1	176.3	161.8	172.3	193.6	163.8
	#6	198.7	209.2	175.7	175.2	184.4	158	208.3	145.8
	#7	184.9	191.1	189.2	181.6	159	168.2	199.2	164.2
	#8	194.3	199.4	178.2	183.8	166.5	167.9	164.9	160.8
	#9	171	184.2	191.9	183.8	168.2	181.2	158.4	159.1
	#10	-	199.9	189.4	170.1	172	-	-	167
	#11	-	-	191.2	-	175.3	-	-	158.4
	#12	-	-	180.6	-	151.6	-	-	151.3
	#13	-	-	175.2	-	184.2	-	-	159
	#14	-	-	174.3	-	192.1	-	-	-
	#15	-	-	195.4	-	-	-	-	-
	#16	-	-	168.1	-	-	-	-	-
	#17	-	-	192.1	-	-	-	-	-
	#18	-	-	190.8	-	-	-	-	-
	#19	-	-	168.6	-	-	-	-	-

## Sheet: Fig. 5e
	Spermatozoa count
	Genotype	Kastor		Polluks		Kastor/Polluks		Vdac3
		+/+	-/-	+/+	-/-	+/+	-/-	+/+	-/-
	Average	9.71111	10.267	8.74	8.546	7.67143	7.66222	9.10222	6.73462
	F-test		0.799782		0.399824		0.237377		0.362317
	t-test		0.832123		0.890365		0.995028		0.256856
	#1	15.8	12.5	13.2	14.3	14.8	8.7	3.12	1.17
	#2	17.8	2.8	5.8	8.76	6.8	14.28	16.5	1.78
	#3	14.4	4.3	7.5	6.5	8	12.6	10.5	6.4
	#4	2.3	18.9	4.2	11	2.1	9.4	12.3	12.7
	#5	5.6	16.6	9.9	13	6.1	2.8	8.2	8.7
	#6	8.9	6.77	5.7	8.1	8.48	2.2	15.3	11.9
	#7	4.4	13.3	14.1	1	9	6.6	11.2	10.4
	#8	10	15.4	8.36	3.6	9.82	4.48	2	7.7
	#9	8.2	3.3	5.5	11	6	7.9	2.8	2.9
	#10	-	8.8	16.6	8.2	7.2	-	-	8.7
	#11	-	-	6.6	-	6.4	-	-	10.1
	#12	-	-	8.1	-	6.2	-	-	2.8
	#13	-	-	10.9	-	6.2	-	-	2.3
	#14	-	-	8.4	-	10.3	-	-	-
	#15	-	-	5.4	-	-	-	-	-
	#16	-	-	8.7	-	-	-	-	-
	#17	-	-	9.2	-	-	-	-	-
	#18	-	-	11.1	-	-	-	-	-
	#19	-	-	6.8	-	-	-	-	-

## Sheet: Fig. 5g
	Number of pups per plug
	Genotype	Kastor		Polluks		Kastor/Polluks		Vdac3
		+/+	-/-	+/+	-/-	+/+	-/-	+/+	-/-
	Average	8.57895	6.52632	8.21053	5.42105	8.72222	0.105263	8.41667	0
	F-test		0.00406167		0.00223294		7.38308e-09		-
	t-test		0.01127		4.46525e-05		5.18527e-17		8.64927e-18
	#1	10	6	8	5	8	0	11	0
	#2	9	11	10	4	8	2	6	0
	#3	8	8	8	3	10	0	7	0
	#4	8	9	9	5	9	0	9	0
	#5	8	10	9	9	9	0	7	0
	#6	8	4	8	7	7	0	10	0
	#7	8	8	10	5	9	0	9	0
	#8	10	4	8	3	7	0	10	0
	#9	7	7	9	9	8	0	3	0
	#10	8	9	9	2	7	0	9	0
	#11	9	3	10	6	10	0	11	0
	#12	9	4	5	2	11	0	9	0
	#13	9	10	8	9	7	0	-	0
	#14	4	4	8	6	9	0	-	0
	#15	11	4	9	5	9	0	-	0
	#16	9	2	8	8	10	0	-	0
	#17	8	7	6	4	9	0	-	0
	#18	10	6	8	8	10	0	-	0
	#19	10	8	6	3	-	0	-	0
	#20	9	9	9	9	-	0	-	0
	#21	10	11	9	7	-	0	-	0
	#22	9	-	10	9	-	0	-	0
	#23	-	-	8	7	-	0	-	-
	#24	-	-	9	9	-	0	-	-
	#25	-	-	10	4	-	0	-	-
	#26	-	-	10	5	-	1	-	-
	#27	-	-	-	10	-	0	-	-
	#28	-	-	-	-	-	0	-	-
	#29	-	-	-	-	-	0	-	-
	#30	-	-	-	-	-	0	-	-
	#31	-	-	-	-	-	0	-	-
	#32	-	-	-	-	-	0	-	-
	#33	-	-	-	-	-	0	-	-
	#34	-	-	-	-	-	0	-	-
	#35	-	-	-	-	-	0	-	-

## Sheet: Fig. 5h
	Values of average path velocity (VAP)
	Genotype	Kastor		Polluks		Kastor/Polluks		Vdac3
		+/+	-/-	+/+	-/-	+/+	-/-	+/+	-/-
	Average	107.52	84.7	130.868	104.286	107	85.74	111.727	75.2533
	F-test		0.13609		0.0778502		0.921093		0.107694
	t-test		0.00198874		0.000286028		3.71662e-05		0.016929
	#1	103	87.5	131.35	99.2	104.2	79.2	93.74	77.34
	#2	104.1	101.1	134.07	109.35	106	85.9	120.14	70.96
	#3	106.7	82.9	126.35	90.8	103.5	86.3	121.3	77.46
	#4	114.2	76	133.9	113.15	113.5	86.3	-	-
	#5	109.6	76	128.67	108.93	107.8	91	-	-

## Sheet: Fig. 5i
	Values of straight-line velocity (VSL)
	Genotype	Kastor		Polluks		Kastor/Polluks		Vdac3
		+/+	-/-	+/+	-/-	+/+	-/-	+/+	-/-
	Average	75.32	49.7	116.478	90.958	73.22	54.16	92.9867	62.81
	F-test		0.635044		0.202477		0.628325		0.18612
	t-test		0.000263288		0.000434754		0.00563095		0.0194418
	#1	72.1	50.7	115.71	83.98	66	47.1	77.98	66.82
	#2	70.5	57.8	121.26	97.59	77.6	48.4	102.62	58.41
	#3	68.8	49.6	110.04	79.19	61.6	52.8	98.36	63.2
	#4	86.6	48.5	119.94	99.57	83	59.3	-	-
	#5	78.6	41.9	115.44	94.46	77.9	63.2	-	-

## Sheet: Fig. 5j
	Values of curvilinear velocity (VCL)
	Genotype	Kastor		Polluks		Kastor/Polluks		Vdac3
		+/+	-/-	+/+	-/-	+/+	-/-	+/+	-/-
	Average	172.68	146.92	181.4	135.352	173.18	122.38	177.317	105.597
	F-test		0.0826202		0.0490763		0.760654		0.252696
	t-test		0.00599133		0.000228579		1.77703e-06		0.00333201
	#1	170.9	146.9	182.4	123.76	182.2	115.3	159.62	103.77
	#2	166.3	171.3	183.44	143.66	165.4	116	175.69	99.63
	#3	181.3	141.8	179.54	125.18	173.3	130.9	196.64	113.39
	#4	172.3	132.7	184.79	141.54	172.9	128.2	-	-
	#5	172.6	141.9	176.83	142.62	172.1	121.5	-	-

## Sheet: Fig. 5k
	In vitro fertilization with cumulus-intact oocytes
	Genotype	Kastor		Polluks		Kastor/Polluks		Vdac3
		+/+	-/-	+/+	-/-	+/+	-/-	+/+	-/-
	Average	90.5504	29.7852	88.8114	23.462	85.9661	0.383142	80.3571	0
	F-test		0.549488		0.166977		0.071421		-
	t-test		1.42896e-05		0.00193865		1.88289e-06		0.00441503
	#1	86.4865	32.2581	84.127	16.129	83.0508	0	75	0
	#2	92.3077	28.1818	89.1566	13.5593	89.7727	1.14943	85.7143	0
	#3	92.8571	28.9157	93.1507	40.6977	85.0746	0	-	-

[truncated: 20 more sheets: Fig. 5l, Fig. 6b, Fig. 6e, Fig. 7d, Fig. 7e, Fig. 8a, Fig. 8b, Fig. 8c, Fig. 8d, Fig. 8e, Fig. 8f, Fig. 8g, Fig. 8h, Fig. 8i, Fig. 8j, Fig. 8k, Fig. 8l, Fig. 8m, Supplementary  Fig. 4d, Supplementary Fig. 5f]
